# Supplementary material for: Transcriptome analysis provides novel insights into the soil amendments induced response in continuously cropped Codonopsis tangshen
Source: Front Plant Sci. 2022 Aug 12;13:972804. doi: 10.3389/fpls.2022.972804 (PMC9413139; doi:10.3389/fpls.2022.972804)
Supplement: Supplementary Table 1 — The information of primers used for qRT-PCR. [file Table_1.XLSX]

## Sheet: Sheet1
Table.S1 The information of primers used for qRT-PCR
Gene	Forward sequence (5'-3')	Reverse sequence (5'-3')	PCR Products(bp)
GAPDH	TGCTTCGTTCAACATCATTCC	CATAACTGGCTGCCTTCTCC	164
DN47572	GCTCGGCTGCTTGGTATTT	GGAAGGGCTTTTGGACTGAT	128
DN53670	CTTTGAAGCCAAGGGAACG	ATGGATAGGGTGGGTCGG	100
DN50239	CCGCCGAGGAAAGTCAAG	GATGGATGGAAAGAGCGATTAG	116
DN55277	TCACCGTTAGAGCCCAGCAG	CTCATCCGAGTTCTCAGTCCC	188
DN57930	GTGGGTTGCGAAGTACAGGA	GGAATTGGGGCAGTAGGC	123
DN47137	ATTCATCACCCACATGCCC	GGTTGTTTTCGTCGGTCTCG	104
DN49648	AACCGAAGCGTCACAACCC	CGCCAGTACCTGCCCAAAT	139
DN54059	CGCTAAAATCCAGCACCG	TTATGGCAGCTAGAAACCCTTC	189
DN61249	AAAATCGCAAAGTAGGACGG	ACACCACTTAACCACGGAGC	131
DN61340	CTAATCAATAACCACCCCAACA	TCGATCAATCAACGACTGCA	198
