# Supplementary material for: Transcriptome analysis provides novel insights into the soil amendments induced response in continuously cropped Codonopsis tangshen
Source: Front Plant Sci. 2022 Aug 12;13:972804. doi: 10.3389/fpls.2022.972804 (PMC9413139; doi:10.3389/fpls.2022.972804)
Supplement: Supplementary Table 2 — Go and KEGG annotation of CK vs SCPM, CK vs SCPMA, and CK vs SCPMAOM comparisons. [file Table_2.XLSX]

## Sheet:  CK vs SCPM
id	baseMean	baseMeanCK	baseMeanSCPM	foldChange(SCPM/CK)	log2FoldChange	pval	padj	Length	GO	KEGG
TRINITY_DN55269_c1_g1	56.5586	108.125	4.99224	0.0461711	-4.43687	1.25287e-16	1.16359e-11	1858	-	-
TRINITY_DN58109_c0_g1	324.907	603.092	46.7215	0.0774699	-3.69022	2.94226e-16	1.3663e-11	1350	GO:0006636;GO:0016021;GO:0005789;GO:0055114;GO:0016717	K10256
TRINITY_DN54868_c0_g2	73.5945	142.033	5.15609	0.0363021	-4.7838	1.13054e-15	3.49992e-11	723	GO:0008152;GO:0016758	K13691
TRINITY_DN50307_c1_g3	1957.63	3220.69	694.569	0.215659	-2.21318	1.67426e-15	3.88737e-11	333	-	-
TRINITY_DN62459_c3_g1	60.5662	113.933	7.19914	0.0631874	-3.98422	2.85534e-15	5.30374e-11	1423	GO:0016070	-
TRINITY_DN55546_c2_g2	221.549	404.536	38.5629	0.0953263	-3.39098	7.2928e-15	1.12885e-10	819	GO:0006636;GO:0016021;GO:0055114;GO:0016717	K10256
TRINITY_DN54038_c0_g1	169.24	37.6422	300.837	7.99201	2.99856	9.55548e-14	1.26779e-09	3741	GO:0016020	-
TRINITY_DN54722_c0_g1	403.347	144.533	662.161	4.5814	2.19579	2.93399e-13	3.06663e-09	2685	GO:0016020	-
TRINITY_DN48015_c0_g1	148.45	255.468	41.4318	0.16218	-2.62433	2.97173e-13	3.06663e-09	1286	GO:0005634;GO:0006355;GO:0043565;GO:0003700	K09419
TRINITY_DN58062_c2_g3	23.7499	47.4998	0	0	-Inf	4.28092e-13	3.97587e-09	652	-	-
TRINITY_DN44662_c0_g1	167.017	51.8562	282.177	5.44153	2.44401	8.58261e-13	7.04544e-09	761	GO:0009733	K14488
TRINITY_DN54974_c1_g2	1195.16	2116.87	273.455	0.129179	-2.95256	9.10322e-13	7.04544e-09	993	GO:0016021;GO:0055114;GO:0006629;GO:0016717	K10256
TRINITY_DN58184_c1_g1	104.868	181.666	28.0698	0.154514	-2.6942	3.41172e-12	2.43739e-08	1780	GO:0008152;GO:0016758;GO:0016021	-
TRINITY_DN47440_c0_g2	27.3968	54.7935	0	0	-Inf	5.371e-12	3.56305e-08	824	GO:0005506;GO:0016021;GO:0006633;GO:0055114;GO:0016491	K00227
TRINITY_DN52488_c3_g2	153.262	257.69	48.8351	0.189511	-2.39964	8.65197e-12	5.35695e-08	1365	-	-
TRINITY_DN50307_c1_g6	452.389	725.311	179.466	0.247433	-2.01489	1.04132e-11	6.04448e-08	317	-	-
TRINITY_DN60872_c0_g1	57.9538	104.628	11.2794	0.107805	-3.21351	1.6348e-11	8.93117e-08	281	GO:0016705;GO:0020037;GO:0005506;GO:0016021;GO:0004497;GO:0055114	-
TRINITY_DN57990_c2_g4	208.428	342.801	74.0558	0.216032	-2.21068	2.52412e-11	1.27042e-07	2791	GO:0004674;GO:0005524;GO:0016021;GO:0006468	-
TRINITY_DN52635_c0_g1	84.941	147.859	22.0228	0.148944	-2.74716	2.599e-11	1.27042e-07	3411	GO:0016787;GO:0016021	-
TRINITY_DN54165_c0_g6	54.1393	99.5233	8.75517	0.087971	-3.50683	4.10055e-11	1.90417e-07	1917	GO:0016705;GO:0020037;GO:0005506;GO:0016021;GO:0004497;GO:0055114	-
TRINITY_DN62041_c2_g1	95.5609	184.13	6.99215	0.0379741	-4.71884	8.34661e-11	3.69135e-07	1966	GO:0016020;GO:0046872;GO:0016491	K07408
TRINITY_DN58089_c0_g4	1441.62	2405.82	477.409	0.198439	-2.33323	9.95362e-11	4.14459e-07	1614	GO:0006636;GO:0016021;GO:0005789;GO:0055114;GO:0016717	K10256
TRINITY_DN46030_c0_g1	329.502	101.69	557.314	5.48052	2.45431	1.0264e-10	4.14459e-07	1182	GO:0006952;GO:0009607	-
TRINITY_DN49918_c0_g2	167.667	274.609	60.7255	0.221134	-2.17701	2.03629e-10	7.87992e-07	3918	GO:0030246;GO:0004674;GO:0005524;GO:0016787;GO:0016021;GO:0006468	-
TRINITY_DN57730_c0_g2	269.154	481.9	56.4071	0.117051	-3.09479	3.15195e-10	1.17094e-06	2888	GO:0016705;GO:0020037;GO:0005506;GO:0016021;GO:0004497;GO:0055114	-
TRINITY_DN54165_c0_g8	28.667	54.3851	2.94899	0.0542242	-4.20492	4.42979e-10	1.58235e-06	1899	GO:0016705;GO:0020037;GO:0005506;GO:0016021;GO:0004497;GO:0055114	-
TRINITY_DN56137_c0_g2	2175.43	1033.05	3317.8	3.21166	1.68332	5.4897e-10	1.88833e-06	3873	GO:0003824	-
TRINITY_DN48713_c5_g1	71.881	128.547	15.2148	0.11836	-3.07875	6.94191e-10	2.30258e-06	1612	-	-
TRINITY_DN46319_c0_g1	7728.66	3761.2	11696.1	3.10968	1.63677	8.47401e-10	2.71385e-06	736	-	-
TRINITY_DN46269_c0_g1	17.6635	34.9562	0.370844	0.0106088	-6.55859	1.18006e-09	3.64934e-06	557	-	-
TRINITY_DN60218_c0_g2	503.737	780.278	227.197	0.291175	-1.78004	1.2181e-09	3.64934e-06	1249	-	-
TRINITY_DN60517_c0_g1	626.197	964.734	287.66	0.298175	-1.74577	1.26102e-09	3.65988e-06	2043	GO:0016614	-
TRINITY_DN44698_c0_g1	114.179	188.172	40.1863	0.213562	-2.22728	1.59091e-09	4.37897e-06	1377	-	-
TRINITY_DN59805_c1_g1	3585.49	5410.17	1760.81	0.325463	-1.61943	1.60309e-09	4.37897e-06	3071	GO:0004252;GO:0006508;GO:0070008	K01322
TRINITY_DN45756_c0_g1	215.009	346.023	83.9945	0.242742	-2.0425	1.66043e-09	4.40602e-06	1293	GO:0004674;GO:0005524;GO:0006468	K20604
TRINITY_DN57079_c5_g1	25.7449	51.4898	0	0	-Inf	2.22105e-09	5.72993e-06	1628	-	-
TRINITY_DN46544_c0_g1	212.543	336.961	88.1254	0.26153	-1.93495	2.30168e-09	5.77747e-06	1507	GO:0016567;GO:0004842	-
TRINITY_DN60874_c0_g1	19.1348	37.9169	0.352683	0.00930146	-6.74833	2.53056e-09	6.18482e-06	303	-	-
TRINITY_DN55202_c2_g2	934.578	1481.2	387.96	0.261924	-1.93278	3.15761e-09	7.33152e-06	1091	-	K03231
TRINITY_DN58089_c0_g2	237.385	415.617	59.1536	0.142327	-2.81272	3.15762e-09	7.33152e-06	431	GO:0006636;GO:0016021;GO:0055114;GO:0016717	K10256
TRINITY_DN47453_c3_g1	420.96	194.137	647.784	3.33673	1.73844	3.36462e-09	7.62159e-06	346	GO:0009535;GO:0009765;GO:0046872;GO:0016021;GO:0016168;GO:0018298;GO:0009522	K08912
TRINITY_DN58216_c1_g3	59.8892	103.841	15.9369	0.153474	-2.70394	4.01569e-09	8.83541e-06	1324	-	-
TRINITY_DN52398_c0_g1	160.742	64.5974	256.886	3.97672	1.99158	4.09073e-09	8.83541e-06	1236	GO:0016021	-
TRINITY_DN45364_c1_g1	23.3116	2.47119	44.152	17.8667	4.1592	4.56817e-09	9.64238e-06	1330	-	-
TRINITY_DN47213_c0_g2	626.844	268.811	984.876	3.66383	1.87335	5.05798e-09	1.02253e-05	1658	GO:0016829	K01728
TRINITY_DN54270_c1_g2	5064.65	2565.73	7563.57	2.94792	1.5597	5.06456e-09	1.02253e-05	2247	GO:0016020;GO:0016717;GO:0006629	K20416
TRINITY_DN47782_c0_g1	5978.19	3019.61	8936.77	2.95958	1.56539	5.464e-09	1.07971e-05	2675	GO:0020037;GO:0051536;GO:0055114;GO:0016491	K00366
TRINITY_DN50516_c2_g2	35.1394	70.2788	0	0	-Inf	6.71696e-09	1.29965e-05	781	-	-
TRINITY_DN56855_c1_g2	42.1133	75.2999	8.92663	0.118548	-3.07646	6.91574e-09	1.3108e-05	648	-	-
TRINITY_DN46232_c0_g1	61.3175	105.013	17.6223	0.167811	-2.57509	7.6306e-09	1.41737e-05	1446	-	-
TRINITY_DN44843_c0_g2	3661.9	1876.32	5447.49	2.90329	1.53769	8.6779e-09	1.5803e-05	651	GO:0045735;GO:0005576;GO:0030145	-
TRINITY_DN55761_c3_g3	26.756	53.512	0	0	-Inf	9.93721e-09	1.77482e-05	968	GO:0016788	-
TRINITY_DN61647_c3_g4	972.309	1711.49	233.132	0.136216	-2.87603	1.4014e-08	2.45572e-05	1537	GO:0016705;GO:0020037;GO:0005506;GO:0016021;GO:0004497;GO:0055114	-
TRINITY_DN51644_c4_g2	97.2954	35.6713	158.919	4.4551	2.15546	1.43794e-08	2.4731e-05	1911	GO:0016705;GO:0020037;GO:0005506;GO:0016021;GO:0004497;GO:0055114	-
TRINITY_DN55068_c0_g1	1358.56	690.697	2026.42	2.93388	1.55281	1.52905e-08	2.58198e-05	2689	GO:0006857;GO:0016021;GO:0005215	K14638
TRINITY_DN62023_c3_g1	5632.36	8327.36	2937.36	0.352737	-1.50334	1.59725e-08	2.64899e-05	1843	GO:0016020;GO:0016757;GO:0009987	-
TRINITY_DN48877_c0_g1	1060.78	538.859	1582.71	2.93714	1.55441	1.64592e-08	2.66389e-05	2263	-	-
TRINITY_DN53178_c1_g4	5599.42	2915.9	8282.94	2.84061	1.5062	1.6636e-08	2.66389e-05	1687	GO:0006636;GO:0016021;GO:0055114;GO:0031969;GO:0016717	K10257
TRINITY_DN47076_c0_g1	1081.66	417.544	1745.77	4.18105	2.06386	1.90522e-08	2.9654e-05	749	-	-
TRINITY_DN54599_c2_g1	690.98	1038.15	343.807	0.331171	-1.59435	1.91576e-08	2.9654e-05	2755	-	-
TRINITY_DN54502_c0_g1	334.542	510.67	158.413	0.310206	-1.6887	2.61724e-08	3.98482e-05	1218	GO:0008152;GO:0016758	K13496
TRINITY_DN49637_c1_g2	529.452	129.564	929.34	7.17285	2.84255	2.90967e-08	4.35859e-05	1287	GO:0005634;GO:0005524;GO:0009738;GO:0035556;GO:0005737;GO:0046777;GO:0018105;GO:0004683;GO:0009931;GO:0005516;GO:0005886	-
TRINITY_DN45898_c0_g2	424.354	719.732	128.976	0.179201	-2.48035	3.03348e-08	4.47193e-05	1081	-	K09286
TRINITY_DN55574_c4_g1	232.947	359.372	106.522	0.296412	-1.75432	3.28242e-08	4.75797e-05	1196	GO:0003677	-
TRINITY_DN61894_c1_g1	3493.1	5783.93	1202.27	0.207863	-2.26629	3.32997e-08	4.75797e-05	714	GO:0004553;GO:0005975	-
TRINITY_DN54868_c0_g1	163.015	302.378	23.653	0.0782234	-3.67626	3.40918e-08	4.79734e-05	750	GO:0043231;GO:0080043;GO:0080044;GO:0009813;GO:0052696	K13691
TRINITY_DN45248_c0_g1	174.839	304.353	45.3254	0.148924	-2.74735	3.55281e-08	4.92483e-05	1991	-	-
TRINITY_DN53620_c1_g3	294.836	451.064	138.608	0.307291	-1.70232	3.78539e-08	5.17006e-05	4005	GO:0006810;GO:0005524;GO:0016021;GO:0016887	-
TRINITY_DN49304_c4_g1	55.1554	94.0946	16.2162	0.172339	-2.53668	4.44866e-08	5.93787e-05	974	GO:0006351	-
TRINITY_DN57883_c5_g4	107.463	203.148	11.7788	0.0579812	-4.10827	4.47543e-08	5.93787e-05	677	-	-
TRINITY_DN49667_c0_g2	14.4407	28.5105	0.370844	0.0130073	-6.26454	5.01295e-08	6.55736e-05	1084	-	-
TRINITY_DN45539_c0_g1	183.44	285.148	81.7313	0.286628	-1.80275	5.32897e-08	6.87393e-05	790	-	-
TRINITY_DN56175_c2_g2	87.2649	32.9363	141.593	4.29901	2.104	5.87831e-08	7.37318e-05	1648	-	-
TRINITY_DN60817_c2_g3	42.8418	74.8121	10.8715	0.145317	-2.78273	5.94014e-08	7.37318e-05	803	-	-
TRINITY_DN59788_c0_g2	69.705	24.1766	115.233	4.76631	2.25287	5.95418e-08	7.37318e-05	1322	GO:0016020;GO:0009664;GO:0005618;GO:0005576	-
TRINITY_DN54223_c2_g3	18.5074	35.5857	1.42909	0.0401592	-4.63813	6.06469e-08	7.41121e-05	1556	-	-
TRINITY_DN48947_c0_g1	16.1625	31.6012	0.723725	0.0229018	-5.44839	6.52303e-08	7.86779e-05	871	-	K13416
TRINITY_DN61462_c1_g2	137.583	226.337	48.8279	0.215731	-2.2127	6.96471e-08	8.29282e-05	825	GO:0016020;GO:0016709;GO:0020037;GO:0005506;GO:0044550;GO:0055114	-
TRINITY_DN53148_c0_g3	58.9957	99.2539	18.7374	0.188782	-2.4052	7.39676e-08	8.69578e-05	569	GO:0005524;GO:0004672;GO:0016021;GO:0006468	-
TRINITY_DN54446_c0_g2	77.4873	127.143	27.8317	0.218901	-2.19165	8.38292e-08	9.73194e-05	418	GO:0016747	-
TRINITY_DN60738_c4_g2	498.052	741.995	254.109	0.342467	-1.54596	8.50222e-08	9.74859e-05	762	-	-
TRINITY_DN56852_c2_g1	226.725	107.358	346.091	3.2237	1.68872	8.65128e-08	9.79852e-05	879	-	-
TRINITY_DN61894_c2_g1	3359.42	5517.57	1201.28	0.217719	-2.19946	1.36592e-07	0.000151722	927	GO:0004553;GO:0030247;GO:0050896;GO:0005975;GO:0046658	-
TRINITY_DN51698_c1_g2	11.7191	23.4382	0	0	-Inf	1.38357e-07	0.000151722	1291	-	-
TRINITY_DN59166_c0_g1	157.737	244.142	71.331	0.29217	-1.77512	1.38859e-07	0.000151722	1321	GO:0055114;GO:0016491;GO:0071949	-
TRINITY_DN58953_c3_g2	534.243	857.856	210.63	0.24553	-2.02603	1.44504e-07	0.000156054	520	GO:0003746;GO:0006414;GO:0005525;GO:0005737;GO:0003924	K03231
TRINITY_DN61628_c1_g1	137.376	214.582	60.1696	0.280404	-1.83442	1.48124e-07	0.000158125	2155	-	-
TRINITY_DN46719_c0_g1	2903.03	1593.99	4212.07	2.64247	1.40189	1.52432e-07	0.000160875	1791	GO:0048046;GO:0016635;GO:0044710;GO:0016788	-
TRINITY_DN49069_c1_g1	478.198	247.818	708.578	2.85927	1.51564	1.66668e-07	0.000173922	2420	GO:0045330;GO:0030599;GO:0045490;GO:0005618;GO:0016021;GO:0005576;GO:0004857;GO:0043086;GO:0042545	K01051
TRINITY_DN45875_c0_g1	21.3069	2.95284	39.6609	13.4315	3.74755	1.89374e-07	0.000195421	648	-	-
TRINITY_DN56777_c0_g3	1599.91	869.832	2329.98	2.67865	1.42151	2.01588e-07	0.00020574	1376	-	-
TRINITY_DN43385_c0_g1	76.901	135.412	18.3899	0.135807	-2.88037	2.17159e-07	0.000219222	653	-	-
TRINITY_DN44319_c0_g1	140.631	237.628	43.6328	0.183618	-2.44522	2.21855e-07	0.000221554	1027	-	-
TRINITY_DN53620_c1_g2	77.7609	126.316	29.2061	0.231215	-2.11269	2.27218e-07	0.000224496	3451	GO:0005524;GO:0016021;GO:0080168;GO:0005886;GO:0016887;GO:0015692	-
TRINITY_DN47137_c0_g1	913.519	1376.74	450.302	0.327079	-1.61229	2.34753e-07	0.000227723	1799	GO:0004657;GO:0006562;GO:0055114	K00318
TRINITY_DN47365_c3_g6	33.1708	58.7711	7.57058	0.128815	-2.95663	2.35388e-07	0.000227723	1381	-	-
TRINITY_DN58085_c0_g5	73.3991	119.562	27.2363	0.227801	-2.13415	2.69684e-07	0.000258213	719	GO:0009505;GO:0006508;GO:0004190	-
TRINITY_DN53844_c2_g1	61.6525	12.9614	110.344	8.51328	3.08971	2.77425e-07	0.000262914	1215	-	-
TRINITY_DN58168_c1_g8	60.301	19.7626	100.839	5.10254	2.35122	3.01096e-07	0.000282465	650	GO:0016036	-
TRINITY_DN46782_c1_g3	39.992	69.0752	10.9088	0.157926	-2.66268	3.19154e-07	0.000296411	632	-	-
TRINITY_DN44429_c0_g1	11.0033	22.0065	0	0	-Inf	3.5055e-07	0.000322346	1636	GO:0016021	-
TRINITY_DN55250_c2_g1	448.892	238.383	659.401	2.76615	1.46788	3.5769e-07	0.000325688	1627	-	-
TRINITY_DN51311_c0_g3	10.9469	21.8938	0	0	-Inf	3.6536e-07	0.000329441	2313	-	-
TRINITY_DN48036_c2_g1	706.083	1154.93	257.237	0.22273	-2.16663	3.75855e-07	0.000335646	978	-	K19329
TRINITY_DN62512_c2_g1	1773.88	987.917	2559.84	2.59115	1.37359	4.39482e-07	0.000388728	2314	-	K00640
TRINITY_DN45521_c0_g1	151.517	232.586	70.4483	0.302891	-1.72313	4.51402e-07	0.000395505	972	-	-
TRINITY_DN46948_c0_g3	51.996	86.831	17.161	0.197637	-2.33907	4.69627e-07	0.000407628	1265	GO:0016020	-
TRINITY_DN51440_c8_g1	876.624	1271.84	481.409	0.378514	-1.40158	4.9339e-07	0.000420713	2992	GO:0045892;GO:0005634;GO:0043565;GO:0003700	K09419
TRINITY_DN44136_c0_g1	58.8467	97.8954	19.7981	0.202237	-2.30588	4.93762e-07	0.000420713	1265	-	-
TRINITY_DN54543_c0_g1	624.705	911.452	337.957	0.37079	-1.43133	5.17475e-07	0.000436909	939	-	-
TRINITY_DN53227_c1_g2	82.9468	142.513	23.3806	0.164059	-2.60771	5.36086e-07	0.000448545	845	-	-
TRINITY_DN49735_c1_g6	588.835	322.532	855.139	2.65133	1.40671	6.14748e-07	0.000509769	1527	-	-
TRINITY_DN57043_c1_g2	713.687	1035.48	391.898	0.378471	-1.40175	6.92276e-07	0.000568977	2605	GO:0016021;GO:0006633;GO:0016747	K15397
TRINITY_DN59837_c4_g3	48.5088	91.6547	5.36289	0.0585119	-4.09513	7.93583e-07	0.000644551	923	GO:0005634;GO:0010200;GO:0043565;GO:0003700;GO:0044212	-
TRINITY_DN54721_c4_g4	53.7321	88.8027	18.6614	0.210144	-2.25055	7.98107e-07	0.000644551	1149	-	-
TRINITY_DN53720_c2_g2	34.9052	9.58913	60.2213	6.28016	2.6508	8.09354e-07	0.000647999	697	-	-
TRINITY_DN47964_c0_g1	421.518	228.301	614.734	2.69264	1.42902	8.87155e-07	0.000704219	1976	GO:0045493;GO:0046556;GO:0009505;GO:0009044;GO:0031222	K15920
TRINITY_DN62058_c1_g2	17184.1	9806.96	24561.3	2.50448	1.32451	9.23464e-07	0.000726828	405	GO:0019898;GO:0005509;GO:0015979;GO:0009654	K08901
TRINITY_DN58509_c1_g1	177.655	268.106	87.2032	0.325256	-1.62035	9.46221e-07	0.000738482	1856	GO:0005488	-
TRINITY_DN57276_c3_g6	98.0281	153.35	42.706	0.278486	-1.84432	9.66652e-07	0.000748141	784	-	-
TRINITY_DN49696_c3_g3	35.8923	69.2432	2.54142	0.0367029	-4.76796	9.79451e-07	0.000751781	401	GO:0016020;GO:0098542;GO:0016709;GO:0046872;GO:0044550	-
TRINITY_DN47158_c0_g2	29.7496	58.7755	0.723725	0.0123134	-6.34363	1.00537e-06	0.00076535	1007	GO:0006351	K09286
TRINITY_DN46995_c1_g1	137.537	210.192	64.8812	0.308676	-1.69583	1.05788e-06	0.000798779	904	-	-
TRINITY_DN57324_c0_g2	2380.38	1302.92	3457.85	2.65393	1.40813	1.13673e-06	0.000851391	2419	GO:0046274;GO:0048046;GO:0052716;GO:0005507;GO:0055114	K05909
TRINITY_DN49639_c1_g1	62.5724	109.188	15.9563	0.146135	-2.77462	1.18349e-06	0.000876222	1083	-	-
TRINITY_DN53670_c2_g1	13337.3	7761.55	18913	2.43675	1.28496	1.18875e-06	0.000876222	567	GO:0009543;GO:0009538;GO:0015979	K02694
TRINITY_DN61497_c2_g1	24.7467	0	49.4934	Inf	Inf	1.27295e-06	0.000930895	648	-	-
TRINITY_DN54974_c1_g4	263.75	471.073	56.4263	0.119783	-3.06151	1.33394e-06	0.000967881	351	GO:0016021;GO:0055114;GO:0006629;GO:0016717	K10256
TRINITY_DN49139_c2_g1	556.388	312.272	800.503	2.56348	1.3581	1.56739e-06	0.00112449	1849	-	-
TRINITY_DN55523_c0_g3	7383.11	4320.32	10445.9	2.41786	1.27373	1.57657e-06	0.00112449	2492	GO:0050661;GO:0008883;GO:0006782;GO:0055114	K02492
TRINITY_DN50754_c0_g4	25.6887	45.9405	5.43692	0.118347	-3.0789	1.58611e-06	0.00112449	2336	-	-
TRINITY_DN45058_c0_g1	12.873	25.746	0	0	-Inf	1.62061e-06	0.0011351	642	-	-
TRINITY_DN54537_c6_g1	45.1518	75.3303	14.9733	0.198768	-2.33084	1.62552e-06	0.0011351	1292	GO:0010181;GO:0005622;GO:0003959;GO:0055114	K05894
TRINITY_DN49008_c2_g7	2688.27	3806.89	1569.65	0.412319	-1.27817	1.6563e-06	0.00114796	2311	GO:0016021	-
TRINITY_DN53128_c0_g1	1968.19	1143.43	2792.95	2.4426	1.28842	1.69183e-06	0.00116391	4433	-	K10355
TRINITY_DN46950_c0_g1	7250.46	12358.5	2142.46	0.17336	-2.52816	1.72255e-06	0.00117632	1036	GO:0008061;GO:0006032;GO:0016998;GO:0005975;GO:0004568	K20547
TRINITY_DN60305_c6_g1	43.3659	79.3671	7.36478	0.0927939	-3.42983	1.86763e-06	0.00126008	879	GO:0016020	-
TRINITY_DN41577_c0_g1	152.857	230.861	74.8536	0.324236	-1.62488	1.87234e-06	0.00126008	914	-	-
TRINITY_DN53221_c2_g1	172.799	258.624	86.9741	0.336295	-1.5722	1.95239e-06	0.00130451	2134	GO:0004252;GO:0006508;GO:0070008	K01322
TRINITY_DN60059_c0_g8	9.64048	19.281	0	0	-Inf	2.02068e-06	0.00134049	907	GO:0020037;GO:0055114;GO:0006979;GO:0046872;GO:0098869;GO:0004601;GO:0005576;GO:0042744	K00430
TRINITY_DN53374_c2_g1	1592.09	2257.97	926.202	0.410193	-1.28563	2.07314e-06	0.00136244	2911	-	K13424
TRINITY_DN49784_c3_g1	33.8511	58.9827	8.71944	0.14783	-2.75799	2.08311e-06	0.00136244	613	-	-
TRINITY_DN55669_c6_g1	478.113	267.733	688.492	2.57156	1.36264	2.12552e-06	0.00138046	4968	-	-
TRINITY_DN45203_c0_g1	210.355	311.535	109.174	0.35044	-1.51276	2.45878e-06	0.0015787	1579	-	-
TRINITY_DN60704_c2_g4	124.189	221.715	26.663	0.120258	-3.0558	2.47635e-06	0.0015787	1421	-	K09422
TRINITY_DN50534_c2_g2	56.6167	93.8602	19.3732	0.206404	-2.27645	2.48176e-06	0.0015787	1335	GO:0055114;GO:0016491	K19642
TRINITY_DN52511_c0_g1	48.9967	80.7737	17.2197	0.213185	-2.22982	2.65132e-06	0.0016751	1034	-	K15095
TRINITY_DN47896_c3_g1	25.0434	50.0868	0	0	-Inf	2.76574e-06	0.00173558	951	-	-
TRINITY_DN58509_c1_g2	41.2171	69.0924	13.3418	0.193101	-2.37257	2.82543e-06	0.00176113	1500	GO:0016301;GO:0005488	-
TRINITY_DN45867_c0_g1	71.9659	126.272	17.6598	0.139855	-2.83799	2.84697e-06	0.00176273	971	-	-
TRINITY_DN56414_c0_g1	366.351	593.716	138.985	0.234093	-2.09485	2.86897e-06	0.00176459	1763	GO:0005634;GO:0003677;GO:2000652;GO:0045893	-
TRINITY_DN62247_c1_g1	727.321	417.834	1036.81	2.48139	1.31115	2.89142e-06	0.0017667	1850	GO:0000272;GO:0016161;GO:0009507	-
TRINITY_DN54921_c1_g1	2718.27	1607.6	3828.94	2.38177	1.25204	2.9262e-06	0.00177626	3247	GO:0006810;GO:0016021	K15109
TRINITY_DN61662_c3_g5	20.169	39.967	0.371043	0.00928372	-6.75108	3.05371e-06	0.00184163	601	-	K15813
TRINITY_DN49488_c0_g1	371.834	563.925	179.744	0.318738	-1.64956	3.28455e-06	0.00196806	2218	GO:0006508;GO:0004190	-
TRINITY_DN57547_c2_g3	533.37	305.202	761.538	2.4952	1.31915	3.42079e-06	0.00203656	1244	GO:0016021	-
TRINITY_DN47815_c0_g1	36.7979	62.2802	11.3155	0.181688	-2.46047	3.50042e-06	0.00207069	639	-	-
TRINITY_DN48395_c1_g2	192.466	101.64	283.293	2.78723	1.47883	3.61948e-06	0.00212757	2084	GO:0030245;GO:0008810	-
TRINITY_DN45837_c0_g1	365.082	205.027	525.136	2.5613	1.35688	3.67077e-06	0.00213196	1059	-	-
TRINITY_DN60540_c1_g3	46.0925	82.779	9.40605	0.113628	-3.1376	3.67286e-06	0.00213196	525	GO:0016021;GO:0055114;GO:0006629;GO:0016717	K10256
TRINITY_DN47753_c2_g3	555.324	319.698	790.95	2.47406	1.30688	3.75057e-06	0.00216354	1135	GO:0005874;GO:0007017;GO:0005525;GO:0005200;GO:0005737;GO:0003924	K07374
TRINITY_DN48844_c2_g2	15.4116	29.0234	1.79974	0.0620099	-4.01136	4.33562e-06	0.0024856	705	-	-
TRINITY_DN46545_c2_g1	28.8638	51.215	6.51253	0.127161	-2.97528	4.41911e-06	0.00251792	1184	-	-
TRINITY_DN59491_c3_g3	204.44	407.786	1.09437	0.00268369	-8.54157	4.55856e-06	0.00258153	1056	-	-
TRINITY_DN58245_c3_g4	43.3746	74.9831	11.7661	0.156916	-2.67193	4.60373e-06	0.00259131	770	-	-
TRINITY_DN54238_c1_g4	27.7516	48.862	6.64125	0.135918	-2.87919	4.67481e-06	0.00261547	553	GO:0043231;GO:0080043;GO:0080044;GO:0009813;GO:0052696	K13496
TRINITY_DN48147_c0_g1	8.911	17.822	0	0	-Inf	5.30987e-06	0.00295299	1303	GO:0006807;GO:0044238;GO:0003824;GO:0044237;GO:0071704	-
TRINITY_DN55878_c0_g1	117.109	176.765	57.4533	0.325026	-1.62137	5.48184e-06	0.00303048	1662	GO:0016787	-
TRINITY_DN44925_c0_g1	51.0464	82.8901	19.2027	0.231665	-2.10989	5.61902e-06	0.00308794	612	GO:0016021	-
TRINITY_DN59271_c1_g1	347.078	497.55	196.606	0.395148	-1.33953	5.87026e-06	0.00319087	2150	GO:0003824	-
TRINITY_DN56445_c2_g2	1390.56	830.621	1950.49	2.34823	1.23158	5.87505e-06	0.00319087	1725	GO:0051082;GO:0031072;GO:0016021	-
TRINITY_DN62290_c1_g1	3755.94	2275.45	5236.43	2.30127	1.20243	5.94765e-06	0.00320849	787	GO:0016851;GO:0015995	K03403
TRINITY_DN53322_c4_g1	152.49	304.61	0.370844	0.00121744	-9.68193	5.97658e-06	0.00320849	2175	GO:0009116;GO:0003824	-
TRINITY_DN54128_c1_g1	8946.92	5442.9	12450.9	2.28756	1.19381	6.09827e-06	0.00322796	384	GO:0009535;GO:0009523;GO:0018298;GO:0046872;GO:0009765;GO:0016021;GO:0016168;GO:0009522	K08912
TRINITY_DN58655_c1_g1	637.396	902.204	372.588	0.412976	-1.27587	6.10519e-06	0.00322796	3120	GO:0004674;GO:0005524;GO:0016021;GO:0006468	-
TRINITY_DN54073_c0_g3	1094.97	652.418	1537.52	2.35665	1.23674	6.11711e-06	0.00322796	1654	-	-
TRINITY_DN55309_c2_g1	725.358	425.442	1025.27	2.4099	1.26897	6.18608e-06	0.00324591	3909	GO:0000272;GO:0016161	-
TRINITY_DN53384_c2_g4	6735.12	4091.05	9379.19	2.29261	1.19699	6.24157e-06	0.00325663	594	GO:0016020	-
TRINITY_DN46328_c0_g1	476.946	678.721	275.171	0.405425	-1.30249	6.28448e-06	0.0032607	1673	GO:0016757	-
TRINITY_DN50277_c2_g1	769.443	400.849	1138.04	2.83907	1.50542	6.5244e-06	0.00336638	1243	GO:0016020;GO:0009664;GO:0005618;GO:0005576	-
TRINITY_DN52830_c3_g1	94.0806	144.119	44.0423	0.305597	-1.7103	6.61355e-06	0.00339159	939	-	-
TRINITY_DN61488_c1_g3	136.753	204.2	69.306	0.339402	-1.55893	6.64631e-06	0.00339159	552	GO:0009734;GO:0055114;GO:0016491	-
TRINITY_DN56961_c1_g1	309.445	445.745	173.145	0.388439	-1.36424	6.72303e-06	0.00341199	2282	-	-
TRINITY_DN56357_c1_g1	2616.21	1547.62	3684.79	2.38093	1.25153	6.79989e-06	0.00341447	1262	GO:0004332;GO:0006096	K01623
TRINITY_DN49468_c6_g1	371.741	561.606	181.876	0.32385	-1.6266	6.82537e-06	0.00341447	1135	-	-
TRINITY_DN44161_c1_g1	21.5978	38.9267	4.26891	0.109665	-3.18882	6.83821e-06	0.00341447	654	GO:0005634;GO:0003677;GO:0006355;GO:0003700	K14516
TRINITY_DN46805_c1_g1	492.581	188.517	796.644	4.22585	2.07924	7.09767e-06	0.00351245	1936	GO:0046872;GO:0045490;GO:0030570	K01728
TRINITY_DN62566_c3_g1	13.8815	26.3522	1.41073	0.0535337	-4.22341	7.11007e-06	0.00351245	1227	-	-
TRINITY_DN58297_c0_g3	3284.81	1994.48	4575.14	2.2939	1.1978	7.41439e-06	0.00364341	2533	GO:0004148;GO:0005623;GO:0050660;GO:0055114;GO:0045454	K00382
TRINITY_DN61250_c1_g1	39.4557	72.2885	6.62289	0.0916175	-3.44823	8.06941e-06	0.00393728	751	GO:0016020	-
TRINITY_DN60006_c4_g2	199.006	108.119	289.892	2.68122	1.42289	8.09721e-06	0.00393728	730	-	-
TRINITY_DN53512_c6_g1	172.037	274.831	69.2431	0.251948	-1.9888	8.25955e-06	0.0039953	1625	GO:0016740	-
TRINITY_DN49648_c1_g2	439.023	681.865	196.182	0.287714	-1.79729	8.30615e-06	0.00399702	404	GO:0020037;GO:0055114;GO:0006979;GO:0046872;GO:0098869;GO:0004601;GO:0005576;GO:0042744	K00430
TRINITY_DN60190_c3_g3	1548.52	937.403	2159.64	2.30386	1.20405	8.55608e-06	0.00409607	2072	-	-
TRINITY_DN59127_c5_g1	36.3008	60.7257	11.8758	0.195565	-2.35428	9.53854e-06	0.00453119	1731	GO:0055085;GO:0016021	K02575
TRINITY_DN46609_c0_g1	346.98	560.365	133.595	0.238407	-2.0685	9.56256e-06	0.00453119	1889	-	-
TRINITY_DN62405_c10_g2	92.8709	141.433	44.3085	0.313282	-1.67447	1.00628e-05	0.00472024	829	GO:0016020	-
TRINITY_DN44257_c0_g1	221.728	321.798	121.658	0.378057	-1.40332	1.00632e-05	0.00472024	1483	GO:0016020;GO:0016757	K12937
TRINITY_DN51542_c1_g1	49.4698	79.6448	19.2949	0.242262	-2.04536	1.02546e-05	0.00478584	588	-	-
TRINITY_DN47339_c0_g2	347.531	169.307	525.755	3.10533	1.63475	1.0569e-05	0.0049079	232	-	-
TRINITY_DN54156_c0_g2	74.9579	116.348	33.5674	0.288508	-1.79332	1.06702e-05	0.00493028	2161	GO:0046872;GO:0055114;GO:0016491	-
TRINITY_DN53461_c0_g1	107.371	187.858	26.8834	0.143105	-2.80485	1.12319e-05	0.0051469	1521	GO:0052739;GO:0052740;GO:0008970;GO:0006629	-
TRINITY_DN47004_c0_g2	294.88	488.765	100.996	0.206635	-2.27485	1.12499e-05	0.0051469	531	-	-
TRINITY_DN56068_c1_g3	352.401	501.588	203.215	0.405143	-1.3035	1.17276e-05	0.00533917	1882	-	-
TRINITY_DN55738_c1_g1	450.061	637.582	262.54	0.411775	-1.28007	1.18096e-05	0.00535026	3250	GO:0016311;GO:0016791	-
TRINITY_DN48262_c1_g2	4254.73	2628.12	5881.33	2.23785	1.16211	1.2874e-05	0.00580417	789	GO:0015035;GO:0000103;GO:0006457;GO:0055114;GO:0045454;GO:0006662;GO:0016671;GO:0034599;GO:0009507	K03671
TRINITY_DN57930_c0_g4	187.232	103.067	271.398	2.63323	1.39683	1.29919e-05	0.00582902	270	-	-
TRINITY_DN59462_c1_g4	27.4005	47.1215	7.67955	0.162973	-2.61729	1.34484e-05	0.00600486	609	-	-
TRINITY_DN55684_c0_g1	4222.58	2616.99	5828.18	2.22705	1.15513	1.35999e-05	0.00604343	1880	-	-
TRINITY_DN57930_c0_g5	672.392	404.753	940.032	2.32248	1.21567	1.48912e-05	0.00658573	636	GO:0010206;GO:0009543;GO:0010207	K08902
TRINITY_DN58403_c0_g1	526.567	314.378	738.755	2.34989	1.23259	1.49797e-05	0.00659346	1734	-	K00640
TRINITY_DN54962_c6_g1	269.116	384.34	153.892	0.400406	-1.32046	1.56886e-05	0.00687294	2387	GO:0016757;GO:0016021	-
TRINITY_DN57666_c3_g2	1468.85	2280.25	657.453	0.288324	-1.79423	1.6307e-05	0.00711031	1984	GO:0016020;GO:0016705;GO:0046872;GO:0004497	-
TRINITY_DN52452_c0_g1	935.251	494.065	1376.44	2.78594	1.47817	1.64161e-05	0.00712445	1618	GO:0006810;GO:0016021;GO:0005215	K09873
TRINITY_DN5537_c0_g1	52.4074	83.2604	21.5543	0.258878	-1.94966	1.65421e-05	0.00713353	1960	-	K07195
TRINITY_DN53304_c1_g3	734.302	444.352	1024.25	2.30504	1.20479	1.65907e-05	0.00713353	3197	GO:0003977;GO:0005829;GO:0006048	-
TRINITY_DN49759_c4_g1	230.128	445.877	14.3799	0.0322509	-4.95452	1.68977e-05	0.00723207	987	-	-
TRINITY_DN49990_c2_g2	243.013	348.082	137.943	0.396296	-1.33535	1.75793e-05	0.00748926	2520	GO:0004674;GO:0005524;GO:0006468	-
TRINITY_DN49769_c0_g1	11.9726	22.8321	1.11313	0.0487527	-4.35837	1.78362e-05	0.00755556	1552	-	-
TRINITY_DN51247_c2_g3	1861.59	895.723	2827.46	3.15663	1.65838	1.79056e-05	0.00755556	3636	GO:0055085;GO:0016021;GO:0005215	K13783
TRINITY_DN54837_c3_g1	417.239	608.532	225.946	0.371297	-1.42935	1.7979e-05	0.00755556	1744	GO:0006520;GO:0016639;GO:0055114	K00261
TRINITY_DN61984_c4_g2	401.452	233.322	569.582	2.44118	1.28758	1.84993e-05	0.0077392	952	GO:0016020;GO:0004467;GO:0009941;GO:0001676	K01897
TRINITY_DN60664_c0_g1	629.965	969.052	290.878	0.300168	-1.73616	1.90535e-05	0.00789898	779	-	-
TRINITY_DN55114_c0_g3	666.807	336.157	997.457	2.96724	1.56912	1.90923e-05	0.00789898	1525	-	K14492
TRINITY_DN62300_c2_g3	7187.31	2624.17	11750.4	4.47778	2.16278	1.91666e-05	0.00789898	2322	GO:0045330;GO:0030599;GO:0005618;GO:0045490;GO:0016021;GO:0004857;GO:0043086;GO:0042545	K01051
TRINITY_DN52104_c1_g1	74.3665	113.748	34.9849	0.307564	-1.70104	1.93831e-05	0.00789898	1634	GO:0016021	-
TRINITY_DN47572_c3_g1	60337.3	37944.3	82730.3	2.18031	1.12453	1.93865e-05	0.00789898	764	GO:0009535;GO:0009765;GO:0046872;GO:0016021;GO:0016168;GO:0018298;GO:0009522	K08916
TRINITY_DN57880_c2_g3	148.273	248.773	47.7741	0.192039	-2.38053	1.93915e-05	0.00789898	597	-	-
TRINITY_DN53173_c4_g4	7300.94	4583.62	10018.3	2.18567	1.12807	2.00276e-05	0.00812244	566	GO:0004356;GO:0005524;GO:0006542;GO:0009507	K01915
TRINITY_DN53958_c2_g1	1352.74	839.21	1866.28	2.22385	1.15306	2.01573e-05	0.00813952	3728	GO:0000103;GO:0016310;GO:0005829;GO:0004020;GO:0004781;GO:0009570	K13811
TRINITY_DN52629_c5_g2	34.6028	59.6286	9.57711	0.160613	-2.63834	2.06333e-05	0.00829567	1523	-	-
TRINITY_DN54502_c0_g6	52.3951	92.6027	12.1875	0.131611	-2.92565	2.09159e-05	0.00837301	1031	GO:0016757	K13496
TRINITY_DN60756_c1_g1	161.699	235.561	87.8369	0.372883	-1.4232	2.12463e-05	0.00845861	1509	-	-
TRINITY_DN52310_c1_g1	60.401	26.8867	93.9152	3.493	1.80447	2.13118e-05	0.00845861	886	-	-
TRINITY_DN60394_c2_g3	298.469	432.751	164.186	0.379401	-1.3982	2.17773e-05	0.00860657	1313	GO:0034219	K15283
TRINITY_DN51195_c2_g3	4216.14	2661.45	5770.82	2.1683	1.11656	2.22305e-05	0.00872527	1007	GO:0005874;GO:0007017;GO:0005525;GO:0005200;GO:0005737;GO:0003924	K07374
TRINITY_DN51577_c2_g1	1522.33	947.066	2097.6	2.21484	1.14721	2.22655e-05	0.00872527	2366	-	-
TRINITY_DN52127_c1_g6	2520.76	1578.14	3463.39	2.19461	1.13396	2.28778e-05	0.00889825	977	GO:0015035;GO:0000103;GO:0006457;GO:0055114;GO:0045454;GO:0006662;GO:0016671;GO:0034599;GO:0009507	-
TRINITY_DN54446_c0_g1	275.075	413.527	136.623	0.330385	-1.59778	2.28986e-05	0.00889825	740	GO:0016747	-
TRINITY_DN59579_c1_g1	4296.52	2703.79	5889.25	2.17815	1.1231	2.33754e-05	0.00904569	437	GO:0006508;GO:0008234	-
TRINITY_DN55513_c2_g2	125.883	205.759	46.0082	0.223603	-2.16099	2.3496e-05	0.00905463	1337	GO:0016020;GO:0046872;GO:0016491	-
TRINITY_DN59232_c0_g1	1731.61	1077.18	2386.04	2.21508	1.14736	2.38679e-05	0.00915947	1852	GO:0006011;GO:0003983;GO:0005737	K00963
TRINITY_DN61963_c1_g4	921.813	568.451	1275.18	2.24325	1.16559	2.39653e-05	0.00915947	1109	GO:0019464;GO:0005960;GO:0004047;GO:0005739;GO:0032259	K02437
TRINITY_DN55630_c1_g2	314.133	443.015	185.252	0.418162	-1.25787	2.48101e-05	0.00943762	2816	GO:0016020;GO:0016757;GO:0044464;GO:0009987	-
TRINITY_DN57942_c0_g3	820.921	507.255	1134.59	2.23672	1.16138	2.48963e-05	0.00943762	1753	GO:0006629	-
TRINITY_DN51461_c0_g1	1247.33	780.769	1713.89	2.19514	1.13431	2.51981e-05	0.00951322	2840	-	-
TRINITY_DN61675_c3_g1	65.0569	100.612	29.5013	0.293217	-1.76996	2.55518e-05	0.00960769	1057	GO:0016020	-
TRINITY_DN58075_c2_g1	432.272	703.082	161.461	0.229648	-2.1225	2.56801e-05	0.009617	1158	-	-
TRINITY_DN46319_c0_g2	1808.1	1021.04	2595.15	2.54166	1.34577	2.5994e-05	0.00969545	306	GO:0009535;GO:0018298;GO:0046872;GO:0009765;GO:0016021;GO:0016168;GO:0005198;GO:0009522	K08914
TRINITY_DN60492_c4_g1	135.561	225.352	45.7705	0.203107	-2.29969	2.70261e-05	0.0100401	888	-	-
TRINITY_DN53986_c2_g2	1260.7	751.669	1769.74	2.35441	1.23537	2.73254e-05	0.0101108	1351	-	-
TRINITY_DN52646_c0_g1	94.0005	45.3731	142.628	3.14344	1.65235	2.74973e-05	0.010134	2485	-	-
TRINITY_DN57474_c4_g1	930.523	533.009	1328.04	2.49159	1.31707	2.79754e-05	0.0102695	4624	GO:0052833;GO:0052832;GO:0008934;GO:0016311;GO:0046854	K10047
TRINITY_DN51396_c0_g1	811.586	389.952	1233.22	3.16249	1.66106	2.8115e-05	0.0102801	1797	GO:0019953;GO:0009506;GO:0005576;GO:0016021;GO:0006949	-
TRINITY_DN48367_c2_g1	189.827	107.702	271.951	2.52502	1.33629	2.87698e-05	0.0104783	2194	GO:0007165;GO:0008081;GO:0006629	K05857
TRINITY_DN46522_c0_g1	463.048	645.528	280.568	0.434633	-1.20213	2.92139e-05	0.0105799	1075	-	-
TRINITY_DN51868_c2_g1	53.5542	83.9381	23.1704	0.276041	-1.85705	2.93543e-05	0.0105799	1690	GO:0055085;GO:0016021	-
TRINITY_DN52273_c2_g1	6506.05	4135.43	8876.66	2.14649	1.10198	2.94898e-05	0.0105799	481	-	K02701
TRINITY_DN60052_c1_g2	66.5719	109.841	23.3025	0.212147	-2.23686	2.95044e-05	0.0105799	2141	-	-
TRINITY_DN48700_c2_g3	743.782	1028.17	459.389	0.446801	-1.1623	3.0442e-05	0.0108741	1758	-	-
TRINITY_DN44335_c0_g1	12.5315	23.5977	1.46521	0.0620913	-4.00946	3.11408e-05	0.0110736	523	-	-
TRINITY_DN41565_c0_g1	143.266	256.938	29.5941	0.11518	-3.11804	3.13071e-05	0.0110736	928	-	-
TRINITY_DN61846_c1_g1	91.2408	41.3794	141.102	3.40996	1.76976	3.13582e-05	0.0110736	1482	GO:0008152;GO:0003824;GO:0009987	K08235
TRINITY_DN54041_c0_g1	16.6403	31.4806	1.80013	0.0571824	-4.12829	3.19116e-05	0.011221	629	-	-
TRINITY_DN57984_c0_g4	45.1771	72.8241	17.5301	0.240718	-2.05458	3.20173e-05	0.011221	660	GO:0030246;GO:0005524;GO:0004672;GO:0016021;GO:0006468;GO:0048544	-
TRINITY_DN50754_c0_g7	121.556	64.8112	178.301	2.75109	1.46	3.246e-05	0.0112974	1504	-	-
TRINITY_DN62370_c3_g3	179.809	258.265	101.353	0.392438	-1.34946	3.24786e-05	0.0112974	788	GO:0046872;GO:0055114;GO:0051213	-
TRINITY_DN60282_c1_g1	3643.87	2308.87	4978.87	2.15641	1.10863	3.28611e-05	0.0113878	2203	GO:0009535;GO:0009765;GO:0046872;GO:0016021;GO:0016168;GO:0018298;GO:0009522	K08908
TRINITY_DN61944_c2_g1	1688.82	1063.36	2314.28	2.17638	1.12193	3.31949e-05	0.0114608	755	GO:0031072;GO:0051082	-
TRINITY_DN60081_c2_g1	25.5436	47.4328	3.65435	0.0770428	-3.6982	3.37615e-05	0.0116132	1126	-	-
TRINITY_DN50479_c0_g5	26.5502	45.1958	7.90451	0.174895	-2.51544	3.40565e-05	0.0116715	557	GO:0016021;GO:0055114;GO:0006629;GO:0016717	K10256
TRINITY_DN59248_c2_g1	276.734	162.876	390.591	2.39808	1.26188	3.47729e-05	0.0118732	757	-	-
TRINITY_DN62370_c3_g2	303.21	426.165	180.255	0.422969	-1.24138	3.54664e-05	0.0120656	959	GO:0046872;GO:0055114;GO:0016491	-
TRINITY_DN60540_c1_g1	2065.33	3592	538.664	0.149962	-2.73733	3.64664e-05	0.0123605	857	GO:0016021;GO:0006629;GO:0016491	K10256
TRINITY_DN50606_c0_g2	1832.29	1162.86	2501.73	2.15137	1.10525	3.75981e-05	0.0126978	1855	GO:0016021	-
TRINITY_DN50121_c2_g2	932.551	586.594	1278.51	2.17954	1.12403	3.77616e-05	0.0127068	1941	GO:0005874;GO:0007017;GO:0005525;GO:0005200;GO:0005737;GO:0003924	K07375
TRINITY_DN46689_c0_g1	76.3258	115.617	37.0345	0.320321	-1.64241	3.85353e-05	0.0129203	1475	GO:0005488	-
TRINITY_DN52876_c2_g5	2525.91	1605.95	3445.87	2.14569	1.10144	3.96076e-05	0.0132321	1397	GO:0016597;GO:0008152	-
TRINITY_DN48543_c8_g1	35.1882	60.507	9.86948	0.163113	-2.61606	4.00429e-05	0.0133295	1569	-	-
TRINITY_DN54070_c0_g2	199.241	95.13	303.352	3.18881	1.67302	4.04601e-05	0.0134189	1947	GO:0016705;GO:0020037;GO:0005506;GO:0016021;GO:0004497;GO:0055114	K09587
TRINITY_DN48643_c4_g1	316.816	538.672	94.9606	0.176287	-2.50401	4.06002e-05	0.0134189	1291	-	K08099
TRINITY_DN45942_c0_g1	22.6352	39.5182	5.75229	0.145561	-2.78031	4.13532e-05	0.013603	709	-	-
TRINITY_DN41265_c0_g1	18.683	37.366	0	0	-Inf	4.14501e-05	0.013603	1623	-	-
TRINITY_DN50894_c1_g1	16.6471	30.1018	3.1925	0.106057	-3.23709	4.22433e-05	0.0138144	1487	GO:0016705;GO:0020037;GO:0005506;GO:0016021;GO:0004497;GO:0055114	-
TRINITY_DN55656_c3_g2	3866.08	2471.33	5260.83	2.12874	1.09	4.25991e-05	0.0138819	798	GO:0009772;GO:0010287;GO:0009535;GO:0009773;GO:0015986;GO:0009735;GO:0009941;GO:0010319;GO:0046933	K02113
TRINITY_DN46782_c1_g1	114.789	168.795	60.7836	0.360104	-1.47351	4.30499e-05	0.0139328	1181	-	-
TRINITY_DN44975_c0_g1	43.3538	17.7598	68.9477	3.88223	1.95689	4.30552e-05	0.0139328	573	-	-
TRINITY_DN50500_c0_g2	692.161	433.029	951.292	2.19683	1.13542	4.35321e-05	0.0140382	1088	GO:0016021	-
TRINITY_DN53164_c0_g2	1438.87	1965.11	912.641	0.464423	-1.10649	4.46974e-05	0.0143641	1893	-	K19329
TRINITY_DN54566_c0_g1	623.116	858.053	388.18	0.452396	-1.14434	4.49335e-05	0.0143857	3105	GO:0016702;GO:0046872;GO:0055114;GO:0031408	K00454
TRINITY_DN55662_c0_g2	100.712	161.463	39.9617	0.247498	-2.01451	4.51421e-05	0.0143857	614	-	K00799
TRINITY_DN48324_c1_g1	47.1565	74.6845	19.6286	0.262821	-1.92785	4.52294e-05	0.0143857	1837	-	-
TRINITY_DN46257_c0_g1	412.19	572.493	251.888	0.439985	-1.18448	4.55151e-05	0.0144272	1644	-	-
TRINITY_DN54282_c0_g3	34.2857	56.1607	12.4107	0.220986	-2.17797	4.59979e-05	0.0145306	1400	GO:0055091;GO:0055089;GO:0070328;GO:0004623;GO:0042171	-
TRINITY_DN60190_c3_g1	3005.36	1929.36	4081.37	2.1154	1.08093	4.65661e-05	0.0146603	3312	-	K00434
TRINITY_DN56027_c8_g1	329.975	496.144	163.805	0.330156	-1.59878	4.77962e-05	0.0149967	1612	GO:0055085;GO:0016021	K02575
TRINITY_DN58126_c1_g1	242.977	353.655	132.298	0.374088	-1.41855	4.84328e-05	0.0151453	3078	-	-
TRINITY_DN48434_c1_g2	174.714	250.699	98.7289	0.393815	-1.34441	4.89038e-05	0.0152412	1240	-	-
TRINITY_DN46344_c0_g1	420.666	583.272	258.06	0.442435	-1.17646	4.92678e-05	0.0153033	977	-	-
TRINITY_DN54349_c1_g1	133918	86603.5	181232	2.09266	1.06534	4.95669e-05	0.015314	472	GO:0015977;GO:0009853;GO:0004497;GO:0055114;GO:0015979;GO:0009507;GO:0016984	K01602
TRINITY_DN56092_c1_g1	824.725	517.237	1132.21	2.18896	1.13025	4.96318e-05	0.015314	2372	GO:0007623;GO:0005982;GO:0019203;GO:0008138;GO:0006470	-
TRINITY_DN59337_c3_g1	46.6874	19.8287	73.5461	3.70907	1.89106	5.00267e-05	0.0153847	681	-	-
TRINITY_DN50828_c0_g2	41.7141	66.8218	16.6064	0.248517	-2.00858	5.08013e-05	0.0155713	1351	GO:0016021	-
TRINITY_DN47471_c0_g1	655.31	901.305	409.316	0.454138	-1.1388	5.12104e-05	0.0156396	2072	GO:0005524	K08900
TRINITY_DN59022_c4_g1	153.701	250.388	57.0144	0.227705	-2.13476	5.13609e-05	0.0156396	1414	GO:0016310;GO:0016301	-
TRINITY_DN61009_c1_g1	3262.9	2095.41	4430.4	2.11433	1.0802	5.21902e-05	0.0158402	2194	GO:0005634;GO:0005986;GO:0009750;GO:0009737;GO:0005829;GO:0016021;GO:0016311;GO:0042132;GO:0005983;GO:0030388;GO:0015979	K03841
TRINITY_DN55872_c1_g1	31.3159	51.7776	10.8543	0.209633	-2.25406	5.25754e-05	0.0159052	642	GO:0044699	K03676
TRINITY_DN49443_c1_g1	13838.7	8943.03	18734.5	2.09487	1.06686	5.39284e-05	0.0162615	620	GO:0042549;GO:0005509;GO:0019898;GO:0016021;GO:0009654	K02716
TRINITY_DN55586_c4_g1	14.7389	26.9178	2.55998	0.0951036	-3.39436	5.43287e-05	0.0163292	1218	-	-
TRINITY_DN58313_c0_g1	1954.8	1250.37	2659.23	2.12675	1.08865	5.5626e-05	0.0166652	1281	-	-
TRINITY_DN45969_c0_g1	34.4696	56.1933	12.7458	0.226821	-2.14037	5.64096e-05	0.0168446	1574	GO:0004556;GO:0005509;GO:0005975	K01176
TRINITY_DN52480_c2_g2	195.53	114.455	276.604	2.4167	1.27304	5.65877e-05	0.0168446	1116	-	-
TRINITY_DN57324_c0_g1	340.665	195.124	486.207	2.49178	1.31718	5.76616e-05	0.0171095	1453	GO:0030246;GO:0016853;GO:0005975	K01792
TRINITY_DN60377_c0_g1	554.462	762.862	346.061	0.453636	-1.14039	5.79389e-05	0.017137	952	-	-
TRINITY_DN52862_c1_g2	18.5681	32.7394	4.39684	0.134298	-2.89649	5.85715e-05	0.0172541	1006	-	-
TRINITY_DN61547_c2_g1	7519.23	4861.21	10177.3	2.09356	1.06596	5.87063e-05	0.0172541	2742	GO:0005975;GO:0016311;GO:0042132	K03841
TRINITY_DN49032_c3_g1	117.575	171.106	64.0437	0.374294	-1.41776	6.3412e-05	0.0185221	496	-	-
TRINITY_DN50717_c1_g2	3188.3	2059.81	4316.79	2.09572	1.06745	6.34195e-05	0.0185221	1017	GO:0005840;GO:0006412;GO:0003735	K02914
TRINITY_DN58626_c4_g1	638.062	946.953	329.17	0.34761	-1.52446	6.46708e-05	0.0188283	1020	GO:0020037;GO:0055114;GO:0006979;GO:0046872;GO:0098869;GO:0004601;GO:0005576;GO:0042744	K00430
TRINITY_DN60494_c1_g1	2995.23	1939.78	4050.68	2.08821	1.06227	6.75177e-05	0.0195958	2025	GO:0016021	-
TRINITY_DN49830_c2_g7	16.2661	32.1613	0.370844	0.0115308	-6.43837	6.85985e-05	0.0198474	362	-	-
TRINITY_DN60727_c0_g1	2085.83	1346.57	2825.09	2.09799	1.06901	6.90017e-05	0.0199021	3009	GO:0061630;GO:0031625;GO:0016567;GO:0005737	K20417
TRINITY_DN61662_c3_g2	23.391	46.0399	0.742085	0.0161183	-5.95516	7.06517e-05	0.0203149	667	-	K01853
TRINITY_DN54623_c0_g2	13.4855	24.7454	2.22566	0.0899424	-3.47485	7.1535e-05	0.0205054	451	-	-
TRINITY_DN61968_c1_g1	28.2234	46.9309	9.51601	0.202767	-2.30211	7.26544e-05	0.0207622	500	GO:0016705;GO:0020037;GO:0005506;GO:0016021;GO:0004497;GO:0055114	-
TRINITY_DN58430_c1_g1	18.3075	32.2733	4.34156	0.134525	-2.89406	7.34267e-05	0.0209185	323	-	-
TRINITY_DN60133_c1_g2	16.6749	3.28119	30.0685	9.16391	3.19596	7.38474e-05	0.020974	905	-	-
TRINITY_DN60302_c3_g1	328.19	200.571	455.809	2.27256	1.18432	7.52119e-05	0.0212964	2966	GO:0008686;GO:0003935;GO:0009231	K14652
TRINITY_DN57964_c3_g2	7.64998	0.293341	15.0066	51.1576	5.67688	7.5478e-05	0.0213068	1880	-	-
TRINITY_DN50735_c0_g2	175.946	102.629	249.262	2.42876	1.28022	7.59085e-05	0.0213634	2278	GO:0009331;GO:0046168;GO:0005975;GO:0051287;GO:0055114;GO:0042803;GO:0004367	K00006
TRINITY_DN49562_c7_g1	4301.02	2798.79	5803.25	2.07349	1.05206	7.62859e-05	0.0214048	1595	-	-
TRINITY_DN59708_c1_g2	27.6899	48.5144	6.86542	0.141513	-2.821	7.72607e-05	0.0215679	1035	-	-
TRINITY_DN50239_c1_g1	1288.16	829.539	1746.78	2.10573	1.07432	7.73317e-05	0.0215679	1503	GO:0019898;GO:0005509;GO:0015979;GO:0009654	-
TRINITY_DN50749_c1_g2	69.7792	34.9025	104.656	2.99852	1.58425	7.86436e-05	0.0218681	1628	GO:0042973;GO:0016021;GO:0005975	-
TRINITY_DN45697_c0_g1	149.774	278.49	21.0577	0.0756137	-3.72521	7.91038e-05	0.0219304	1316	-	-
TRINITY_DN53591_c3_g1	921.065	590.939	1251.19	2.11729	1.08222	7.97566e-05	0.0220456	2185	GO:0080085;GO:0009416;GO:0045038;GO:0009507	K12271
TRINITY_DN56095_c2_g1	228.616	110.527	346.705	3.13684	1.64931	8.14537e-05	0.0224479	1674	-	-
TRINITY_DN60515_c2_g1	935.497	599.266	1271.73	2.12215	1.08552	8.36393e-05	0.022982	2053	-	-
TRINITY_DN50498_c0_g1	1064.44	1674.45	454.425	0.271387	-1.88157	8.76956e-05	0.0240255	858	GO:0016020	-
TRINITY_DN55761_c3_g2	160.417	252.999	67.8345	0.268121	-1.89904	9.00509e-05	0.0245982	1095	GO:0006886;GO:0005484;GO:0061025;GO:0005622;GO:0016021;GO:0016192	K08486
TRINITY_DN55025_c0_g2	297.107	411.847	182.366	0.4428	-1.17527	9.16002e-05	0.024948	1008	-	K03327
TRINITY_DN54960_c1_g1	755.021	400.242	1109.8	2.77282	1.47135	9.32349e-05	0.025319	1320	GO:0046872	-
TRINITY_DN62545_c7_g1	33.086	53.6878	12.4841	0.232532	-2.1045	9.38622e-05	0.025415	828	-	-
TRINITY_DN61676_c1_g1	142.751	203.856	81.6464	0.40051	-1.32009	9.5609e-05	0.0258128	2406	GO:0004555;GO:0016021;GO:0005991	K01194
TRINITY_DN60069_c3_g1	172.711	248.69	96.731	0.388962	-1.3623	9.69051e-05	0.0260869	828	GO:0016020;GO:0046872	K10664
TRINITY_DN62377_c4_g4	389.805	631.592	148.017	0.234355	-2.09323	9.74141e-05	0.0261481	490	-	-
TRINITY_DN57148_c0_g2	232.821	141.064	324.579	2.30094	1.20223	9.79939e-05	0.0262279	2349	GO:0009055;GO:0046658	-
TRINITY_DN48115_c1_g2	167.149	253.089	81.2085	0.320869	-1.63994	9.83854e-05	0.026257	898	-	-
TRINITY_DN48953_c2_g1	137.272	242.405	32.1383	0.132581	-2.91505	0.00010023	0.0266727	606	-	-
TRINITY_DN51994_c0_g2	66.8283	100.399	33.2572	0.331249	-1.59401	0.000101228	0.0268613	759	-	-
TRINITY_DN47344_c0_g1	573.265	336.499	810.032	2.40724	1.26738	0.000101947	0.0269751	1416	GO:0030286;GO:0031514;GO:0007017	K10418
TRINITY_DN46502_c0_g1	226.394	318.968	133.821	0.419542	-1.25311	0.00010631	0.0280005	2756	GO:0043531;GO:0006952	-
TRINITY_DN50850_c1_g2	475.338	673.398	277.278	0.41176	-1.28012	0.000106453	0.0280005	1805	GO:0016020;GO:0046872	K10666
TRINITY_DN52354_c0_g1	7922.76	5034.67	10810.8	2.14728	1.10251	0.000106727	0.0280005	326	GO:0015976;GO:0004089;GO:0008270	K01673
TRINITY_DN58111_c2_g1	165.032	234.799	95.2653	0.405732	-1.3014	0.000108349	0.0283459	3505	-	-
TRINITY_DN46072_c0_g1	155.899	90.6664	221.131	2.43895	1.28626	0.000110842	0.0289167	2400	-	-
TRINITY_DN52160_c0_g1	1133.33	735.146	1531.52	2.08329	1.05886	0.000111712	0.0290621	4142	-	-
TRINITY_DN57972_c4_g1	1320.01	858.342	1781.67	2.07571	1.05361	0.000113587	0.0293974	1657	GO:0016021	K13348
TRINITY_DN50927_c1_g3	4463.97	7736.15	1191.79	0.154054	-2.69849	0.000113634	0.0293974	1411	GO:0004568;GO:0005975	K01183
TRINITY_DN53252_c0_g1	41.3435	65.2486	17.4385	0.267262	-1.90367	0.000115235	0.0297287	611	-	-
TRINITY_DN57072_c0_g1	21.692	3.08899	40.2949	13.0447	3.70539	0.000115964	0.0298339	1249	-	-
TRINITY_DN48176_c0_g3	38.1624	60.5569	15.7679	0.260381	-1.9413	0.000120265	0.030855	1911	-	K19329
TRINITY_DN45321_c0_g1	10.0217	1.17336	18.87	16.0819	4.00737	0.000122018	0.0312185	1103	-	-
TRINITY_DN56724_c2_g1	186.983	112.058	261.908	2.33727	1.22482	0.000122989	0.0313803	1310	GO:0008422;GO:0005975;GO:0102483	K15920
TRINITY_DN54444_c2_g3	1229.62	1731.19	728.038	0.420541	-1.24968	0.000124909	0.0317526	1458	GO:0016787;GO:0008152	K14493
TRINITY_DN61157_c5_g1	2143.64	1409.1	2878.19	2.04258	1.03039	0.000125131	0.0317526	1962	GO:0030246;GO:0005975;GO:0003824	-
TRINITY_DN45376_c0_g1	3170.62	2095.76	4245.49	2.02575	1.01845	0.000125631	0.0317924	1368	GO:0032259;GO:0046406;GO:0009507;GO:0015995	K03428
TRINITY_DN52392_c5_g2	888.484	576.106	1200.86	2.08445	1.05966	0.000126158	0.0318067	2132	GO:0016310;GO:0005524;GO:0006139;GO:0019205	K00939
TRINITY_DN50351_c3_g6	728.494	472.232	984.756	2.08532	1.06027	0.000126372	0.0318067	914	GO:0051536	K02639
TRINITY_DN53275_c1_g1	240.997	147.913	334.08	2.25863	1.17545	0.000129976	0.0326255	2008	GO:0006013;GO:0030246;GO:0008270;GO:0004559	K01191
TRINITY_DN53093_c1_g3	720.689	464.477	976.901	2.10323	1.07261	0.000131411	0.0328968	2837	GO:0008864;GO:0016597;GO:0016742;GO:0006189	K01433
TRINITY_DN60540_c0_g1	394.782	708.321	81.2422	0.114697	-3.1241	0.000133003	0.0331565	686	GO:0016021;GO:0055114;GO:0006629;GO:0016717	K10256
TRINITY_DN52113_c0_g1	9.0697	17.4159	0.723527	0.0415441	-4.58921	0.000133435	0.0331565	596	-	-
TRINITY_DN47541_c0_g2	486.003	269.604	702.402	2.60531	1.38146	0.00013352	0.0331565	894	GO:0009535;GO:0051082;GO:0031072;GO:0016021	-
TRINITY_DN60253_c1_g2	16.8322	29.6023	4.06212	0.137223	-2.8654	0.000134425	0.0332865	2073	GO:0005509;GO:0031314;GO:0009536;GO:0055114;GO:0016491	K17871
TRINITY_DN50479_c0_g6	26.1228	46.5482	5.69741	0.122398	-3.03035	0.00013476	0.0332865	451	GO:0016021;GO:0055114;GO:0006629;GO:0016717	K10256
TRINITY_DN53024_c1_g1	482.01	307.24	656.779	2.13767	1.09604	0.000141908	0.0349591	3713	GO:0016157;GO:0005794;GO:0005985;GO:0046524	K00696
TRINITY_DN59165_c2_g1	16.8537	29.6629	4.04455	0.136351	-2.87461	0.000143041	0.0351449	790	-	-
TRINITY_DN62581_c12_g2	11278.1	7523.15	15033.1	1.99825	0.998734	0.000144087	0.0353085	790	GO:0050661;GO:0016620;GO:0006006;GO:0051287;GO:0055114	K05298
TRINITY_DN50574_c0_g1	200.233	301.349	99.1183	0.328916	-1.60421	0.000145179	0.0354825	2745	GO:0015035;GO:0009055;GO:0005622;GO:0035556;GO:0055114;GO:0045454	-
TRINITY_DN59335_c1_g1	15.9205	30.0411	1.79993	0.0599157	-4.06092	0.000146725	0.0357661	1100	-	-
TRINITY_DN9241_c1_g1	1527.02	2683.36	370.675	0.138138	-2.85582	0.000151205	0.0367619	842	GO:0005576	K13449
TRINITY_DN50007_c3_g1	877.52	539.625	1215.42	2.25234	1.17142	0.00015311	0.0371278	2594	-	-
TRINITY_DN42489_c0_g1	26.3072	9.38914	43.2253	4.60375	2.20281	0.000154857	0.0374345	629	GO:0009733	K14488
TRINITY_DN54676_c0_g2	18.8215	32.6873	4.95572	0.15161	-2.72157	0.000155181	0.0374345	896	-	-
TRINITY_DN57818_c1_g1	214.197	131.543	296.852	2.2567	1.17421	0.000157314	0.0377378	981	-	-
TRINITY_DN44661_c0_g1	47.6015	80.3059	14.8971	0.185504	-2.43048	0.000157364	0.0377378	1845	GO:0016747	-
TRINITY_DN56719_c1_g1	26.4055	43.5354	9.27567	0.21306	-2.23066	0.000157657	0.0377378	969	-	-
TRINITY_DN58906_c1_g1	117.37	181.512	53.2271	0.293243	-1.76983	0.000160468	0.0383118	809	GO:0009611;GO:0004867;GO:0010951	-
TRINITY_DN56929_c3_g1	5085.26	3391.29	6779.23	1.99901	0.999285	0.000162283	0.0386457	532	GO:0009768;GO:0010287;GO:0009535;GO:0009523;GO:0009416;GO:0018298;GO:0031409;GO:0016021;GO:0016168;GO:0009941	K08917
TRINITY_DN58085_c0_g3	69.7715	103.828	35.7146	0.343978	-1.53961	0.000169168	0.0401823	1282	-	-
TRINITY_DN49920_c0_g5	14.189	25.5383	2.83962	0.111191	-3.16889	0.000177337	0.0420154	365	GO:0016310;GO:0004674;GO:0005886	-
TRINITY_DN57514_c0_g1	198.217	121.032	275.402	2.27545	1.18615	0.000180021	0.0425426	3896	GO:0023014;GO:0005783;GO:0010086;GO:0071329;GO:0042742;GO:0009736;GO:0000160;GO:0004721;GO:0043424;GO:0006470;GO:0016021;GO:0048831;GO:0018106;GO:0016036;GO:0019955;GO:0009885;GO:0008272;GO:0010029;GO:0000155;GO:0033500;GO:0048509;GO:0007231	K14489
TRINITY_DN50967_c1_g1	187.419	286.949	87.8885	0.306286	-1.70705	0.000180543	0.0425578	2331	-	-
TRINITY_DN48769_c2_g3	206.973	126.778	287.168	2.26512	1.17959	0.000182549	0.0429216	1812	GO:0055085;GO:0016021	K15100
TRINITY_DN62004_c1_g5	240.114	331.656	148.572	0.447971	-1.15852	0.0001841	0.0430787	1256	-	-
TRINITY_DN49235_c1_g1	44.3389	20.3827	68.2951	3.35064	1.74443	0.000184145	0.0430787	1205	-	-
TRINITY_DN48168_c1_g2	655.045	1057.57	252.522	0.238776	-2.06627	0.000185169	0.0432095	606	-	-
TRINITY_DN47606_c0_g1	428.67	275.422	581.917	2.11282	1.07917	0.000186614	0.0434276	2618	GO:0050661;GO:0008883;GO:0006782;GO:0055114	K02492
TRINITY_DN51819_c2_g1	60.7306	90.8912	30.5701	0.336337	-1.57202	0.000187039	0.0434276	2925	GO:0005337;GO:1901642;GO:0016021	K15014
TRINITY_DN48176_c0_g4	30.1408	49.6349	10.6467	0.2145	-2.22095	0.000189741	0.0436145	1641	-	K19329
TRINITY_DN50976_c5_g5	1029.65	679.117	1380.18	2.03231	1.02312	0.000189966	0.0436145	1819	-	-
TRINITY_DN55838_c6_g1	80.7665	118.474	43.0589	0.363445	-1.46019	0.000190132	0.0436145	1995	-	-
TRINITY_DN59533_c1_g5	452.458	613.478	291.438	0.475058	-1.07382	0.00019018	0.0436145	889	-	K19041
TRINITY_DN58124_c2_g1	20906.2	14071.5	27740.8	1.97142	0.979236	0.000190192	0.0436145	762	GO:0016020	K02723
TRINITY_DN61339_c1_g1	1270.18	742.478	1797.88	2.42146	1.27588	0.000190848	0.0436573	2561	-	K14445
TRINITY_DN50838_c4_g3	65.44	97.5788	33.3011	0.341274	-1.551	0.000191936	0.0437981	559	GO:0016020	-
TRINITY_DN50351_c3_g1	731.451	480.576	982.326	2.04406	1.03144	0.000193811	0.0440393	1953	-	-
TRINITY_DN45796_c0_g1	203.438	288.939	117.936	0.40817	-1.29276	0.000193941	0.0440393	685	-	-
TRINITY_DN49805_c0_g1	93.2738	144.318	42.23	0.292618	-1.77291	0.000198966	0.0450429	2092	GO:0008270	K16280
TRINITY_DN58573_c4_g1	22.0687	43.4139	0.723527	0.0166658	-5.90697	0.000199331	0.0450429	762	-	-
TRINITY_DN46814_c0_g1	166.929	233.381	100.477	0.430526	-1.21583	0.000201303	0.0453781	1086	-	-
TRINITY_DN58220_c2_g1	1375.44	1840.37	910.512	0.494743	-1.01525	0.000202688	0.0455798	1424	-	-
TRINITY_DN57326_c0_g1	63.4407	32.5442	94.3372	2.89874	1.53542	0.000204435	0.0458617	895	-	-
TRINITY_DN51678_c1_g1	2285.76	1530.12	3041.41	1.98769	0.991095	0.000205748	0.0460124	857	GO:0005840;GO:0006412;GO:0003735;GO:0009941;GO:0009570	K02881
TRINITY_DN59278_c1_g4	316.119	503.763	128.474	0.255028	-1.97127	0.000206098	0.0460124	780	GO:0016757	-
TRINITY_DN52117_c0_g1	511.61	330.76	692.459	2.09354	1.06594	0.000208162	0.0463249	2713	-	-
TRINITY_DN57983_c0_g1	95.9412	138.874	53.0082	0.3817	-1.38949	0.000208495	0.0463249	1691	-	-
TRINITY_DN49545_c1_g1	646.529	336.975	956.082	2.83725	1.50449	0.000209956	0.0465381	2184	GO:0046872;GO:0045490;GO:0016021;GO:0030570	K01728
TRINITY_DN54017_c0_g2	1136.56	752.109	1521.01	2.02233	1.01602	0.000213384	0.0471853	1302	GO:0005774;GO:0055085;GO:0005794;GO:0042626;GO:0005886;GO:0000325	K02149
TRINITY_DN54864_c1_g2	658.011	885.751	430.271	0.48577	-1.04166	0.000217147	0.0479034	1596	GO:0000287;GO:0045332;GO:0005524;GO:0016021;GO:0004012	K01530
TRINITY_DN57243_c1_g1	1054.62	699.057	1410.19	2.01728	1.01241	0.000218909	0.0481776	1260	GO:0055085;GO:0009052;GO:0016021;GO:0004751	K01807
TRINITY_DN52351_c0_g1	49.9706	83.0778	16.8634	0.202983	-2.30057	0.000221462	0.0486243	748	-	-
TRINITY_DN61008_c0_g1	209.658	289.187	130.129	0.449984	-1.15206	0.000222719	0.0487822	2575	GO:0005634;GO:0003677;GO:0006355	-
TRINITY_DN52958_c2_g1	531.793	348.623	714.963	2.05082	1.0362	0.000223232	0.0487822	1231	GO:0001872;GO:0009505;GO:0004553;GO:0052543;GO:0046658;GO:0009408	-
TRINITY_DN49931_c1_g1	3397.85	2297.89	4497.81	1.95736	0.968911	0.000225835	0.0492352	1326	GO:0006508;GO:0004190	-
TRINITY_DN59848_c1_g1	1291.98	860.676	1723.29	2.00225	1.00162	0.000231503	0.0503374	1233	GO:0008289;GO:0006869;GO:0016021	-
TRINITY_DN47367_c2_g3	15.3759	27.061	3.69088	0.136391	-2.87418	0.000231975	0.0503374	462	-	-
TRINITY_DN57533_c1_g1	48.845	83.6658	14.0242	0.167622	-2.57672	0.00023603	0.0510363	3699	-	-
TRINITY_DN50704_c0_g5	65.5918	31.293	99.8906	3.19211	1.67451	0.000236294	0.0510363	939	-	-
TRINITY_DN62322_c0_g2	101.363	147.99	54.7352	0.369857	-1.43496	0.000237661	0.0512123	1311	GO:0055085;GO:0005524;GO:0016021;GO:0042626	K05658
TRINITY_DN57567_c1_g1	491.953	321.758	662.147	2.0579	1.04118	0.000239604	0.0515116	2191	GO:0046872;GO:0005524;GO:0006730;GO:0004478;GO:0006556	K00789
TRINITY_DN61204_c3_g3	21.7041	42.7029	0.705365	0.016518	-5.91982	0.000240598	0.0516058	1133	-	-
TRINITY_DN62158_c1_g2	1987.58	1335.29	2639.87	1.977	0.983315	0.000242408	0.0518741	2689	GO:0010287;GO:0008168;GO:0032259	-
TRINITY_DN53249_c0_g4	156.464	218.707	94.2206	0.430808	-1.21488	0.000247941	0.0529363	3042	GO:0016310;GO:0000166;GO:0004672	K00276
TRINITY_DN50979_c4_g1	7.77347	15.5469	0	0	-Inf	0.000249829	0.0532169	879	-	-
TRINITY_DN58230_c1_g5	2006.62	1355.69	2657.55	1.9603	0.971071	0.000250873	0.0533172	769	-	-
TRINITY_DN50423_c1_g4	1553.37	1038.9	2067.84	1.99041	0.993065	0.000253337	0.0537179	1410	-	-
TRINITY_DN56910_c2_g1	2806.09	1891.87	3720.31	1.96647	0.975606	0.000255611	0.0540766	4735	GO:0004252;GO:0010103;GO:0006508;GO:0005618;GO:0009897;GO:0042127	-
TRINITY_DN47903_c1_g2	291.42	185.995	396.845	2.13363	1.09331	0.00025692	0.0541764	1963	GO:0009505;GO:0016722;GO:0009506;GO:0005507;GO:0055114	-
TRINITY_DN47707_c1_g2	1235.61	827.742	1643.47	1.98549	0.989494	0.00025725	0.0541764	1208	GO:0016020	-
TRINITY_DN51000_c1_g1	2332.1	1571.66	3092.53	1.96768	0.976497	0.000259164	0.054456	1979	-	-
TRINITY_DN47016_c0_g1	51.8139	78.3786	25.2491	0.322143	-1.63423	0.000259978	0.0544846	554	GO:0043565	K03627
TRINITY_DN55129_c2_g1	480.952	313.844	648.06	2.06491	1.04608	0.000261139	0.0544846	1792	-	-
TRINITY_DN60315_c3_g1	230.003	144.27	315.735	2.18849	1.12994	0.000261435	0.0544846	3897	GO:0005634;GO:0003677;GO:0006355	-
TRINITY_DN51224_c1_g3	584.961	350.973	818.95	2.33337	1.22242	0.000261646	0.0544846	415	GO:0045735;GO:0005576;GO:0030145	-
TRINITY_DN54856_c0_g2	975.912	647.325	1304.5	2.01521	1.01093	0.00026301	0.0545828	3701	GO:0016020	-
TRINITY_DN48476_c0_g1	1130.06	754.049	1506.06	1.9973	0.998054	0.000263293	0.0545828	878	GO:0046872;GO:0020037;GO:0019825	-
TRINITY_DN58690_c1_g1	1624.75	2506.5	743	0.296429	-1.75424	0.000264508	0.0547126	2397	GO:0005634;GO:0003677;GO:0006355	-
TRINITY_DN62322_c2_g1	122.771	196.079	49.4635	0.252263	-1.987	0.000267374	0.0551825	1467	GO:0055085;GO:0005524;GO:0016021;GO:0042626	K05658
TRINITY_DN59007_c0_g1	145.433	233.432	57.4339	0.246042	-2.02303	0.000268573	0.055307	1792	-	K08064
TRINITY_DN59397_c3_g3	4893.59	3311.28	6475.89	1.9557	0.967689	0.000269229	0.0553194	554	GO:0005975;GO:0016311;GO:0042132	K01100
TRINITY_DN51945_c3_g1	973.039	649.666	1296.41	1.9955	0.996753	0.000271677	0.0556071	1542	-	K07735
TRINITY_DN58959_c0_g1	2233.38	1506.58	2960.18	1.96483	0.974404	0.000271827	0.0556071	2775	GO:0019898;GO:0005509;GO:0015979;GO:0009654	K02717
TRINITY_DN52287_c0_g2	1994.17	1319.69	2668.65	2.02217	1.01591	0.000273216	0.0557685	1302	GO:0005524;GO:0016851;GO:0009507;GO:0015979;GO:0015995	K03405
TRINITY_DN46777_c0_g1	28.5814	7.47741	49.6853	6.64472	2.73221	0.000277346	0.0564031	1360	GO:0031146;GO:0019005;GO:0004842	-
TRINITY_DN54922_c0_g1	96.1356	164.169	28.1027	0.171182	-2.54639	0.000278744	0.0564031	942	-	K01188
TRINITY_DN46570_c0_g1	250.646	157.944	343.347	2.17385	1.12025	0.000279002	0.0564031	788	GO:0009507	-
TRINITY_DN49966_c1_g7	68.7217	101.155	36.2884	0.358741	-1.47899	0.000279877	0.0564031	637	-	-
TRINITY_DN27968_c0_g1	6.74597	13.4919	0	0	-Inf	0.000279898	0.0564031	490	-	-
TRINITY_DN58121_c0_g1	494.233	269.606	718.859	2.66633	1.41485	0.000279969	0.0564031	2997	-	-
TRINITY_DN52675_c1_g6	2779.08	1878.51	3679.65	1.95881	0.969976	0.000281388	0.0564852	807	-	-
TRINITY_DN51269_c1_g4	55.197	96.6394	13.7546	0.142329	-2.8127	0.000282139	0.0564852	1082	-	-
TRINITY_DN61534_c1_g1	54.5684	12.9442	96.1927	7.43133	2.89362	0.000282615	0.0564852	1756	-	-
TRINITY_DN61283_c1_g2	168.182	259.526	76.8369	0.296066	-1.75601	0.000282809	0.0564852	895	-	-
TRINITY_DN62219_c1_g1	26.4849	43.1735	9.79624	0.226904	-2.13985	0.000293041	0.0582561	1068	-	-
TRINITY_DN52704_c3_g1	358.14	229.764	486.516	2.11746	1.08233	0.000293613	0.0582561	2681	-	-
TRINITY_DN57436_c1_g1	1112.24	745.798	1478.67	1.98267	0.987445	0.000293755	0.0582561	5196	GO:0016021	-
TRINITY_DN52776_c3_g3	991.41	662.457	1320.36	1.99313	0.995035	0.000294185	0.0582561	1712	GO:0003993;GO:0016311	-
TRINITY_DN51115_c1_g1	1373.89	929.696	1818.08	1.95557	0.967587	0.000297323	0.0587522	1811	GO:0016021	-
TRINITY_DN59256_c0_g1	88.2241	148.532	27.9157	0.187943	-2.41163	0.000299183	0.0589943	2623	GO:0016301	-
TRINITY_DN55594_c3_g3	581.121	369.902	792.34	2.14203	1.09898	0.00030547	0.0600158	1240	GO:0019898;GO:0005509;GO:0015979;GO:0009654	-
TRINITY_DN51760_c4_g2	1173.08	786.781	1559.39	1.98198	0.986945	0.000305779	0.0600158	2012	-	-
TRINITY_DN54134_c0_g1	37.249	66.1669	8.33103	0.125909	-2.98954	0.000306302	0.0600158	1519	-	-
TRINITY_DN57990_c1_g1	98.3026	149.726	46.8791	0.313099	-1.67531	0.000309546	0.0605058	1034	GO:0004674;GO:0005524;GO:0005509;GO:0030247;GO:0016021;GO:0006468	-
TRINITY_DN60383_c0_g1	137.234	81.9768	192.491	2.34812	1.2315	0.000310106	0.0605058	2817	-	K16296
TRINITY_DN49828_c3_g2	19.9121	33.7012	6.12293	0.181683	-2.4605	0.000312694	0.0607827	471	-	-
TRINITY_DN53749_c0_g1	235.229	334.915	135.542	0.404706	-1.30505	0.000312834	0.0607827	1564	-	-
TRINITY_DN55767_c3_g1	6944.62	4706.82	9182.41	1.95087	0.96412	0.000317203	0.061503	950	GO:0006833;GO:0034220;GO:0015254;GO:0009992;GO:0015250;GO:0009705;GO:0042807;GO:0005887;GO:0015793	K09873
TRINITY_DN58043_c0_g2	1014.5	681.49	1347.52	1.97731	0.983538	0.000318519	0.0616295	2000	GO:0051539;GO:0005739;GO:0009249;GO:0009107;GO:0016992	K03644
TRINITY_DN50412_c0_g2	423.01	570.832	275.189	0.482084	-1.05264	0.0003197	0.0617293	1792	-	K09286
TRINITY_DN54070_c0_g1	45.0628	21.3381	68.7874	3.22368	1.68871	0.00032501	0.0624996	2039	GO:0010268;GO:0005783;GO:0020037;GO:0005506;GO:0016132;GO:0055114;GO:0016705;GO:0007275;GO:0016021;GO:0004497;GO:0016125	K09587
TRINITY_DN47582_c0_g1	1082.93	730.949	1434.91	1.96308	0.973119	0.000325035	0.0624996	4280	-	-
TRINITY_DN52867_c0_g1	3292.72	2241.48	4343.96	1.93799	0.954559	0.000326925	0.0627332	1894	GO:0055114;GO:0016491	-
TRINITY_DN62170_c5_g2	23.9038	39.4403	8.36735	0.212152	-2.23683	0.000329197	0.0630388	1284	-	-
TRINITY_DN49108_c2_g1	948.493	637.257	1259.73	1.9768	0.983168	0.000329958	0.0630545	2601	GO:0003779;GO:0000902;GO:0007010	K17261
TRINITY_DN55990_c3_g2	25.9708	42.8149	9.1266	0.213164	-2.22996	0.000330794	0.0630845	1102	-	-
TRINITY_DN56681_c1_g1	284.258	182.127	386.388	2.12153	1.0851	0.000335565	0.0637839	1363	GO:0046872;GO:0003993;GO:0016311	-
TRINITY_DN53040_c4_g1	4916.24	3352.88	6479.6	1.93255	0.950503	0.000335835	0.0637839	1860	GO:0010207	-
TRINITY_DN48987_c0_g1	195.112	65.479	324.745	4.95952	2.3102	0.000342999	0.0650116	752	GO:0015035;GO:0009055;GO:0005623;GO:0055114;GO:0045454	K03676
TRINITY_DN54448_c1_g3	1020	687.239	1352.75	1.96839	0.977013	0.000349177	0.0660477	1896	GO:0006886;GO:0090391;GO:0009941;GO:0009570	-
TRINITY_DN62453_c2_g1	2959.53	1856.31	4062.75	2.18862	1.13002	0.000351373	0.066328	796	GO:0055085;GO:0004427;GO:0016021;GO:0015992;GO:0009678	K01507
TRINITY_DN52811_c0_g1	520.178	714.981	325.376	0.455082	-1.1358	0.000355141	0.0669034	1227	-	K13416
TRINITY_DN50965_c2_g1	17605.6	12037.6	23173.6	1.9251	0.944935	0.000357449	0.0672019	391	GO:0004332;GO:0006096	K01623
TRINITY_DN61363_c1_g1	1498.48	1015.48	1981.48	1.95128	0.964418	0.000358194	0.0672059	3803	GO:0016787;GO:0016021	K01054
TRINITY_DN48077_c0_g1	245.669	382.929	108.409	0.283104	-1.8206	0.000361174	0.0676283	413	GO:0008152;GO:0016798	K01188
TRINITY_DN57813_c0_g3	22.2828	37.2392	7.32647	0.196741	-2.34563	0.000366128	0.068418	1621	-	K07466
TRINITY_DN54244_c1_g5	561.049	373.283	748.815	2.00602	1.00434	0.000368492	0.0686992	2763	GO:0016567;GO:0004842	-
TRINITY_DN54840_c0_g1	2942.26	1945.43	3939.09	2.0248	1.01778	0.000369112	0.0686992	2102	-	-
TRINITY_DN52520_c4_g3	2282.81	1558.12	3007.49	1.93021	0.948759	0.000371669	0.0689302	1255	GO:0000166;GO:0030529;GO:0009536;GO:0019013;GO:0003676	K11294
TRINITY_DN46686_c0_g1	9.31489	0.598344	18.0314	30.1356	4.9134	0.000372142	0.0689302	675	-	-
TRINITY_DN55343_c0_g2	473.751	235.869	711.633	3.01706	1.59315	0.00037258	0.0689302	254	GO:0003677;GO:0005634	-
TRINITY_DN62488_c9_g2	14.1222	24.9244	3.32003	0.133204	-2.90829	0.000377183	0.0696431	671	GO:0016020;GO:0016310;GO:0000166;GO:0004672	-
TRINITY_DN58860_c4_g1	176.808	109.778	243.838	2.22118	1.15133	0.000382285	0.070445	3295	-	-
TRINITY_DN53245_c1_g3	625.78	418.309	833.25	1.99195	0.994181	0.000384773	0.0707631	1266	GO:0006457;GO:0003755;GO:0000413	K01802
TRINITY_DN52918_c0_g2	1017.79	688.076	1347.5	1.95836	0.969643	0.000386328	0.0709088	1823	GO:0010143;GO:0051179;GO:0010090;GO:0016747;GO:0005737	K19747
TRINITY_DN60208_c0_g1	20.9994	7.08293	34.9159	4.92958	2.30146	0.000387523	0.0709879	1341	-	-
TRINITY_DN57706_c1_g3	607.213	405.898	808.527	1.99195	0.994181	0.000390679	0.0712332	935	GO:0009535;GO:0016021	-
TRINITY_DN46293_c0_g1	35.2018	55.0612	15.3423	0.278641	-1.84352	0.000390839	0.0712332	1608	GO:0016567;GO:0004842	-
TRINITY_DN49138_c1_g2	724.82	485.175	964.465	1.98787	0.991225	0.000391164	0.0712332	2728	-	K01533
TRINITY_DN56748_c2_g2	639.606	1116.71	162.505	0.145521	-2.7807	0.000393074	0.071441	2076	GO:0016705;GO:0020037;GO:0005506;GO:0016021;GO:0004497;GO:0055114	K15639
TRINITY_DN59183_c2_g3	784.751	526.198	1043.3	1.98272	0.987483	0.000401258	0.072786	1312	GO:0042646;GO:0010468;GO:0009642	-
TRINITY_DN59010_c2_g4	47.3582	80.3783	14.3382	0.178384	-2.48694	0.000402957	0.0729517	1641	GO:0009058;GO:0006520;GO:0008483;GO:0030170	K00815
TRINITY_DN58138_c1_g1	3572.37	5302.89	1841.85	0.347329	-1.52563	0.000403863	0.0729734	1921	GO:0016020;GO:0046872;GO:0016491	K00512
TRINITY_DN55898_c0_g2	16.8743	29	4.74853	0.163742	-2.6105	0.000405125	0.0730594	622	-	-
TRINITY_DN53061_c0_g1	4692.19	3215.55	6168.82	1.91843	0.939929	0.000406535	0.0731715	4011	GO:0006810;GO:0016021	K15104
TRINITY_DN56032_c0_g2	1006.42	1737.99	274.837	0.158135	-2.66077	0.000409505	0.0735636	606	GO:0006636;GO:0016021;GO:0055114;GO:0016717	K10256
TRINITY_DN52796_c0_g6	30.3009	48.3183	12.2834	0.254218	-1.97586	0.000412439	0.0737612	276	-	K00083
TRINITY_DN50573_c0_g1	300.242	419.133	181.351	0.432682	-1.20862	0.000412461	0.0737612	798	-	-
TRINITY_DN49344_c2_g5	439.189	589.1	289.279	0.491053	-1.02605	0.000412988	0.0737612	1592	-	-
TRINITY_DN54546_c0_g3	44.8014	74.6858	14.917	0.19973	-2.32388	0.000414035	0.0738063	1815	-	-
TRINITY_DN49889_c1_g2	176.764	243.644	109.883	0.450997	-1.14881	0.000418193	0.0744047	1923	-	K20456
TRINITY_DN59504_c0_g1	66.4118	35.8697	96.9538	2.70294	1.43453	0.000419277	0.0744549	2034	GO:0005488	-
TRINITY_DN49463_c0_g1	368.331	494.579	242.083	0.489473	-1.0307	0.00042279	0.0747877	3703	GO:0004674;GO:0005524;GO:0006468	K04733
TRINITY_DN48028_c3_g1	595.609	398.625	792.593	1.98832	0.991548	0.00042328	0.0747877	1999	-	-
TRINITY_DN50759_c1_g2	150.054	221.55	78.5587	0.354587	-1.49579	0.00042434	0.0747877	2442	GO:0016020;GO:0016757;GO:0009987	-
TRINITY_DN58213_c1_g3	721.228	955.776	486.68	0.509199	-0.973699	0.000425043	0.0747877	1022	-	-
TRINITY_DN58779_c3_g1	137.805	191.943	83.6669	0.435894	-1.19795	0.000425177	0.0747877	2048	GO:0046872;GO:0006470;GO:0004722	-
TRINITY_DN49393_c2_g1	410.789	271.21	550.367	2.0293	1.02098	0.000427901	0.0751245	3786	GO:0016310;GO:0008440	K00915
TRINITY_DN59193_c1_g2	682.727	906.837	458.617	0.505733	-0.983553	0.000431698	0.0756481	2908	-	-
TRINITY_DN58049_c0_g1	576.817	854.748	298.885	0.349677	-1.51591	0.000433681	0.0758525	1583	GO:0005524;GO:0004672;GO:0016021;GO:0006468	-
TRINITY_DN61590_c1_g3	229.676	134.711	324.642	2.40992	1.26898	0.00043555	0.0759257	2521	-	-
TRINITY_DN56773_c0_g1	58.6688	30.7974	86.5402	2.80998	1.49056	0.000436873	0.0759257	2653	GO:0016157;GO:0005985	K00695
TRINITY_DN61984_c5_g5	819.476	554.061	1084.89	1.95807	0.969433	0.000437173	0.0759257	2732	GO:0004467;GO:0001676	K01897
TRINITY_DN48329_c2_g3	13.2004	23.4694	2.93142	0.124904	-3.00111	0.000437889	0.0759257	628	-	-
TRINITY_DN59623_c3_g2	1117.23	277.857	1956.6	7.04176	2.81594	0.000438187	0.0759257	1633	GO:0008081;GO:0006629	K18696
TRINITY_DN61103_c1_g12	1785.45	1220.09	2350.82	1.92676	0.94618	0.000440251	0.0760612	1221	GO:0043231;GO:0006979;GO:0033743;GO:0030091;GO:0055114	K07305
TRINITY_DN45676_c0_g1	30.7789	48.9049	12.653	0.258728	-1.95049	0.000440607	0.0760612	2448	GO:0016567;GO:0004842	-
TRINITY_DN53235_c1_g1	2976.78	1767.82	4185.73	2.36774	1.24351	0.000441726	0.0761128	2139	-	-
TRINITY_DN48103_c1_g1	44.3056	21.6144	66.9969	3.09964	1.6321	0.000444256	0.076407	1020	-	-
TRINITY_DN56760_c0_g3	12.395	22.2298	2.56018	0.115169	-3.11818	0.000446249	0.0766081	1125	-	-
TRINITY_DN59599_c2_g2	239.576	97.0228	382.13	3.93856	1.97767	0.000448429	0.0767298	1061	GO:0009535;GO:0009523;GO:0018298;GO:0046872;GO:0009765;GO:0016021;GO:0016168;GO:0009522	K08912
TRINITY_DN48250_c4_g1	179.066	112.461	245.67	2.18449	1.1273	0.000448611	0.0767298	1484	GO:0020037;GO:0055114;GO:0006979;GO:0046872;GO:0098869;GO:0004601;GO:0005576;GO:0042744	K00430
TRINITY_DN62066_c2_g2	1016.5	688.951	1344.05	1.95086	0.964111	0.000451554	0.0770844	4522	-	-
TRINITY_DN53173_c4_g2	953.122	646.219	1260.02	1.94984	0.963356	0.000452857	0.0770844	624	-	-
TRINITY_DN52079_c0_g1	210.496	133.686	287.305	2.1491	1.10373	0.000453174	0.0770844	1995	GO:0000160;GO:0005622	K14492
TRINITY_DN60212_c4_g2	3371.4	2279.06	4463.74	1.95859	0.969816	0.000455328	0.0772116	376	GO:0009535;GO:0009523;GO:0018298;GO:0046872;GO:0009765;GO:0016021;GO:0016168;GO:0009522	K08912
TRINITY_DN48829_c0_g1	216.739	138.297	295.18	2.1344	1.09383	0.000456061	0.0772116	1811	GO:0016020	K19995
TRINITY_DN52690_c1_g1	92.2725	53.2949	131.25	2.46271	1.30025	0.000456416	0.0772116	2202	-	K14638
TRINITY_DN56235_c6_g1	158.421	97.8169	219.024	2.23913	1.16294	0.000461269	0.0778907	1339	GO:0045892;GO:0010181;GO:0005886;GO:0055114;GO:0016491	K03809
TRINITY_DN48462_c4_g1	2168	1489.97	2846.03	1.91012	0.933663	0.000464974	0.0783739	2313	GO:0005524	K10355
TRINITY_DN50965_c2_g3	21788.3	15076.7	28499.8	1.89033	0.918636	0.000466226	0.0784425	965	GO:0004332;GO:0006096	K01623
TRINITY_DN60071_c0_g2	16.609	28.5783	4.63976	0.162353	-2.6228	0.000471196	0.0791354	1269	-	-
TRINITY_DN46769_c0_g2	13.3429	26.6859	0	0	-Inf	0.000479739	0.0803921	548	GO:0016020;GO:0016709;GO:0020037;GO:0005506;GO:0044550;GO:0055114	-
TRINITY_DN61925_c1_g3	119.7	167.441	71.959	0.429756	-1.21841	0.000480645	0.0803921	764	GO:0016020;GO:0016310;GO:0000166;GO:0004672	-
TRINITY_DN57914_c3_g2	831.53	564.269	1098.79	1.94728	0.96146	0.000483396	0.0803921	1628	GO:0016021;GO:0050660;GO:0004506;GO:0055114	K00511
TRINITY_DN50279_c2_g2	127.217	75.2976	179.136	2.37903	1.25038	0.000483544	0.0803921	1465	GO:0016021	-
TRINITY_DN50277_c2_g2	680.024	446.363	913.685	2.04696	1.03348	0.000483725	0.0803921	2267	GO:0016020;GO:0009664;GO:0005618;GO:0005576	-
TRINITY_DN57745_c1_g1	40.9789	62.8257	19.132	0.304525	-1.71537	0.000483873	0.0803921	1711	-	K05290
TRINITY_DN51951_c0_g1	3799.54	5719.55	1879.54	0.328616	-1.60553	0.000485391	0.0805003	1202	GO:0009693;GO:0009835;GO:0046872;GO:0009815;GO:0055114;GO:0051213;GO:0031418	K05933
TRINITY_DN50461_c2_g1	3117.58	2160.94	4074.21	1.88538	0.914859	0.000489628	0.0809749	1922	-	-
TRINITY_DN48108_c2_g1	2807.09	1935.87	3678.32	1.90009	0.926066	0.000489996	0.0809749	2883	GO:0005840;GO:0002181;GO:0003735;GO:0019843	K02933
TRINITY_DN61701_c2_g1	286.324	390.36	182.288	0.466973	-1.09859	0.000498513	0.082236	1181	-	-
TRINITY_DN52525_c4_g2	977.413	664.8	1290.03	1.94047	0.956408	0.000504823	0.0831293	1843	GO:0055085;GO:0016021	K14684
TRINITY_DN60035_c1_g2	47.6278	79.3037	15.9519	0.201149	-2.31366	0.00050801	0.0835061	601	-	K04730
TRINITY_DN55965_c1_g1	405.508	752.002	59.0147	0.0784769	-3.67159	0.000515634	0.0844402	2472	GO:0016021;GO:0015012;GO:0006024	-
TRINITY_DN57143_c1_g1	1425.49	1871.37	979.608	0.52347	-0.933821	0.000515696	0.0844402	2039	GO:0016491	-
TRINITY_DN48537_c0_g1	174.012	266.804	81.219	0.304415	-1.71589	0.00051642	0.0844402	1056	GO:0008422;GO:0009651;GO:0009725;GO:0019762;GO:0005975;GO:0102483	K01188
TRINITY_DN57056_c1_g2	213.441	122.642	304.239	2.4807	1.31075	0.000520946	0.0850174	4873	GO:0006412;GO:0003735;GO:0015935;GO:0019843;GO:0009507	K02986
TRINITY_DN56280_c6_g1	294.139	193.117	395.161	2.04622	1.03296	0.000521781	0.0850174	1218	-	-
TRINITY_DN51950_c1_g1	72.1556	40.3654	103.946	2.57512	1.36464	0.000523775	0.085108	839	-	-
TRINITY_DN62062_c2_g7	2454.94	1690.5	3219.39	1.9044	0.92934	0.00052507	0.085108	1339	GO:0009941	-
TRINITY_DN55607_c3_g7	8.73882	1.16947	16.3082	13.945	3.80167	0.000525768	0.085108	1033	-	-
TRINITY_DN51224_c1_g4	395.768	212.632	578.904	2.72256	1.44496	0.000526003	0.085108	305	GO:0045735;GO:0005618;GO:0005576;GO:0030145;GO:0046564;GO:0033609	-
TRINITY_DN52232_c0_g2	1522.59	1049.49	1995.69	1.90158	0.927199	0.000531548	0.0857494	4244	GO:0030246;GO:0032450;GO:0000023;GO:0004558	K15925
TRINITY_DN57439_c0_g3	741.576	502.845	980.306	1.94952	0.963117	0.000531813	0.0857494	454	-	-
TRINITY_DN58220_c1_g2	606.428	802.434	410.422	0.511471	-0.967275	0.000535364	0.0861396	1462	GO:0055114;GO:0016491	-
TRINITY_DN59167_c1_g1	501.597	336.042	667.151	1.98532	0.989373	0.000536089	0.0861396	1408	GO:0000287;GO:0019761;GO:0051287;GO:0055114;GO:0009098;GO:0003862;GO:0005829;GO:0009651;GO:0009570	K00052
TRINITY_DN52966_c1_g1	240.678	326.478	154.879	0.474394	-1.07584	0.000545338	0.0874744	2181	-	K02183
TRINITY_DN52108_c0_g4	693.366	915.081	471.651	0.51542	-0.956179	0.000549275	0.087888	1988	GO:0008152;GO:0003824	-
TRINITY_DN46859_c0_g1	307.801	472.596	143.005	0.302596	-1.72454	0.000550089	0.087888	1881	-	-
TRINITY_DN62240_c1_g1	42702.4	29641.4	55763.3	1.88127	0.911705	0.000550755	0.087888	557	GO:0016021;GO:0015979;GO:0009654	K03541
TRINITY_DN54703_c2_g1	218.877	311.488	126.266	0.405364	-1.30271	0.000556335	0.0886261	1946	-	-
TRINITY_DN62550_c5_g1	2556	1765.66	3346.34	1.89524	0.922382	0.000559533	0.0889829	2360	GO:0009535;GO:0016021;GO:0009658;GO:0045893	-
TRINITY_DN61467_c2_g1	43.1097	19.8443	66.3752	3.3448	1.74192	0.000561179	0.0890922	1932	-	-
TRINITY_DN59606_c1_g1	144.932	200.129	89.7349	0.448386	-1.15719	0.000562206	0.0891029	1263	-	-
TRINITY_DN60505_c1_g3	1544.5	1001.38	2087.62	2.08473	1.05986	0.000563211	0.0891101	2789	GO:0016114;GO:0008661	K01662
TRINITY_DN59485_c3_g3	6.38849	12.777	0	0	-Inf	0.000565903	0.0893838	569	GO:0016709;GO:0020037;GO:0005506;GO:0044550;GO:0016021;GO:0055114	K07408
TRINITY_DN41734_c0_g1	19.8127	33.1674	6.45805	0.194711	-2.36059	0.000570153	0.0897759	485	-	-
TRINITY_DN60965_c0_g1	617.055	815.358	418.751	0.513579	-0.961342	0.000570533	0.0897759	3151	-	-
TRINITY_DN59912_c0_g1	29.6737	46.9542	12.3931	0.263941	-1.92171	0.000571285	0.0897759	360	-	-
TRINITY_DN52724_c1_g1	12525.5	8720.49	16330.5	1.87266	0.90509	0.000576277	0.0903431	451	GO:0016021	K03542
TRINITY_DN57901_c0_g1	272.575	178.241	366.908	2.05849	1.04159	0.00057684	0.0903431	2412	-	-
TRINITY_DN47158_c0_g1	19.0546	32.0773	6.03193	0.188044	-2.41086	0.000580651	0.0907868	1025	-	K09286
TRINITY_DN51372_c0_g4	7537.89	5245.41	9830.37	1.87409	0.90619	0.00058485	0.0911431	854	GO:0008233	-
TRINITY_DN62483_c1_g4	3167.58	2198.07	4137.08	1.88214	0.912372	0.000584892	0.0911431	625	GO:0006546;GO:0008483;GO:0004047;GO:0005739;GO:0032259	K00605
TRINITY_DN53965_c0_g2	24.0312	48.0623	0	0	-Inf	0.000586107	0.0911794	1026	-	-
TRINITY_DN53911_c4_g3	23.5518	38.4009	8.70267	0.226627	-2.14161	0.000588363	0.0913773	1161	-	-
TRINITY_DN46132_c0_g1	2613.58	1809.47	3417.68	1.88878	0.917453	0.000589802	0.0914478	746	GO:0042254;GO:0003723;GO:0005829;GO:0006412;GO:0003735;GO:0015935	K02952
TRINITY_DN50227_c1_g1	34.4308	53.4645	15.397	0.287986	-1.79593	0.000594282	0.0919889	981	-	-
TRINITY_DN60923_c1_g4	106.403	53.4233	159.383	2.9834	1.57696	0.00059598	0.0920982	1457	-	-
TRINITY_DN59368_c3_g1	66.3763	96.6451	36.1075	0.373609	-1.4204	0.000602039	0.09288	528	-	-
TRINITY_DN61136_c1_g2	291.77	192.144	391.396	2.03699	1.02644	0.000604382	0.0930415	1261	GO:0004364;GO:0006749;GO:0005737	K00799
TRINITY_DN55126_c4_g1	1295.05	2422.87	167.22	0.0690172	-3.8569	0.000605089	0.0930415	1493	-	K00430
TRINITY_DN52483_c0_g7	231.253	414.469	48.0369	0.1159	-3.10905	0.000609464	0.0935593	1158	-	-
TRINITY_DN59212_c1_g2	2242.5	1557.87	2927.14	1.87894	0.909921	0.000621756	0.0952887	1737	-	K01251
TRINITY_DN61394_c1_g2	300.041	402.924	197.157	0.489316	-1.03116	0.000623641	0.0954201	1054	-	-
TRINITY_DN58374_c1_g1	42.4214	19.8715	64.9712	3.26957	1.7091	0.000626015	0.0954978	1426	GO:0042284;GO:0030148;GO:0016021;GO:0055114	K04712
TRINITY_DN62407_c0_g1	31.5554	53.2419	9.86889	0.185359	-2.4316	0.000626205	0.0954978	1002	GO:0004674;GO:0005524;GO:0016021;GO:0006468	-
TRINITY_DN58223_c2_g2	79.8881	128.29	31.4861	0.245429	-2.02662	0.00062873	0.0957257	1553	-	-
TRINITY_DN45829_c1_g1	129.385	191.553	67.217	0.350905	-1.51085	0.000633213	0.0962505	1929	-	-
TRINITY_DN44861_c0_g1	39.1734	77.2705	1.07621	0.0139278	-6.16589	0.000635222	0.0963981	593	-	-
TRINITY_DN53417_c0_g1	135.498	195.371	75.6242	0.38708	-1.3693	0.00063814	0.0966829	839	-	-
TRINITY_DN56339_c3_g2	309.374	414.265	204.483	0.493603	-1.01858	0.000640962	0.0969522	2193	GO:0016021;GO:0008270;GO:0016874	K16281
TRINITY_DN47818_c0_g4	1214.3	838.02	1590.58	1.89802	0.924497	0.000647093	0.0975229	937	GO:0009535	-
TRINITY_DN48445_c0_g1	1305.1	900.741	1709.46	1.89784	0.924357	0.000647144	0.0975229	1249	GO:0016021	-
TRINITY_DN56144_c3_g1	14096	9853.89	18338.1	1.861	0.896078	0.000647885	0.0975229	809	GO:0009538;GO:0015979	K02692
TRINITY_DN54282_c0_g1	549.677	764.865	334.488	0.437316	-1.19325	0.000650459	0.0977519	1349	GO:0016787	-
TRINITY_DN58904_c0_g2	322.014	199.467	444.561	2.22875	1.15623	0.000655401	0.0979739	968	GO:0009733	K14488
TRINITY_DN60542_c1_g1	687.947	906.608	469.286	0.517628	-0.950013	0.000656556	0.0979739	2754	GO:0005355;GO:0005351;GO:0006829;GO:0009705;GO:0005887;GO:0046323;GO:1904659;GO:0015992;GO:0009507	K08145
TRINITY_DN56580_c0_g1	822.281	535.573	1108.99	2.07065	1.05009	0.000656788	0.0979739	2060	GO:0000287;GO:0004634;GO:0006096;GO:0000015	K01689
TRINITY_DN61985_c5_g1	6901.88	4290.33	9513.43	2.21741	1.14888	0.000656842	0.0979739	335	GO:0015976;GO:0004089;GO:0008270	K01673
TRINITY_DN55368_c0_g2	153.24	210.506	95.975	0.455926	-1.13313	0.000657706	0.0979739	1688	GO:0016021	-
TRINITY_DN55498_c2_g1	1931.36	1231.68	2631.03	2.13613	1.095	0.000658723	0.0979739	603	-	-
TRINITY_DN51933_c1_g1	594.674	368.241	821.107	2.22981	1.15692	0.00065932	0.0979739	924	-	-
TRINITY_DN62252_c4_g1	7877.48	5518.34	10236.6	1.85502	0.891433	0.000666641	0.0989035	574	GO:0004784;GO:0019430;GO:0046872;GO:0071486;GO:0055114;GO:0009507	K04565
TRINITY_DN58030_c0_g1	165.94	103.628	228.252	2.20262	1.13922	0.000675519	0.100061	1107	-	-
TRINITY_DN50845_c2_g1	904.802	624.515	1185.09	1.89762	0.924187	0.000681474	0.100645	3803	GO:0004553;GO:0008270;GO:0016021;GO:0005975	K19891
TRINITY_DN51552_c0_g1	3347.53	2333.07	4362	1.86963	0.902757	0.000681629	0.100645	2956	GO:0016311;GO:0008967	K19269
TRINITY_DN60884_c0_g1	670.516	981.315	359.716	0.366565	-1.44786	0.000688869	0.101417	2211	GO:0016020	-
TRINITY_DN54095_c2_g2	1347.4	825.702	1869.09	2.26364	1.17864	0.000689935	0.101417	805	GO:0009506;GO:0019722;GO:0004871	-
TRINITY_DN55850_c1_g2	2093.46	1383.15	2803.76	2.02709	1.01941	0.000690135	0.101417	305	GO:0009535;GO:0009765;GO:0046872;GO:0016021;GO:0016168;GO:0018298;GO:0009522	K08912
TRINITY_DN57688_c2_g2	29.1887	46.0214	12.356	0.268485	-1.89709	0.000692107	0.101546	1054	GO:0006457;GO:0003755;GO:0000413	K01802
TRINITY_DN53808_c5_g2	264.612	411.493	117.73	0.286105	-1.80538	0.000694273	0.101703	1564	GO:0006351	-
TRINITY_DN61006_c2_g2	95.8836	52.9939	138.773	2.61867	1.38883	0.000701258	0.102565	659	GO:0016021;GO:0055114;GO:0006629;GO:0016717	K10256
TRINITY_DN48007_c0_g1	302.358	200.344	404.372	2.01839	1.01321	0.000703457	0.102725	2149	-	-
TRINITY_DN58467_c1_g3	103.236	144.968	61.5047	0.424264	-1.23697	0.000705415	0.102738	953	GO:0046872	-
TRINITY_DN59409_c2_g1	1373.6	2127.57	619.637	0.291242	-1.77971	0.000705763	0.102738	3478	-	-
TRINITY_DN52108_c0_g5	318.562	425.864	211.26	0.496074	-1.01137	0.000708944	0.10304	1745	GO:0008152;GO:0003824	-
TRINITY_DN50403_c1_g1	179.283	325.742	32.8251	0.10077	-3.31085	0.00071588	0.103727	842	-	-
TRINITY_DN46971_c0_g1	29.8114	46.713	12.9097	0.276361	-1.85537	0.000716181	0.103727	543	GO:0016020	-
TRINITY_DN49756_c1_g4	385.177	259.036	511.318	1.97392	0.981067	0.000717625	0.103727	1315	GO:0016788	-
TRINITY_DN57352_c0_g1	391.582	263.406	519.759	1.97322	0.980555	0.000718138	0.103727	1021	-	-
TRINITY_DN54974_c1_g6	189.493	267.073	111.914	0.419037	-1.25485	0.000722073	0.104133	360	GO:0016021;GO:0055114;GO:0016717;GO:0006629	K10256
TRINITY_DN50748_c2_g1	182.703	248.27	117.137	0.471814	-1.08371	0.000723555	0.104185	2429	GO:0044464	K07976
TRINITY_DN57174_c2_g3	5.40261	10.8052	0	0	-Inf	0.000726109	0.104309	483	-	-
TRINITY_DN60439_c1_g1	1882.68	1109.34	2656.03	2.39425	1.25957	0.000727136	0.104309	3508	GO:0030246;GO:0009505;GO:0004565;GO:0009506;GO:0016021;GO:0005975;GO:0005773	-
TRINITY_DN57544_c4_g1	17.7742	3.99623	31.5521	7.89547	2.98102	0.000727788	0.104309	780	-	-
TRINITY_DN55768_c2_g1	20.6355	33.9439	7.32707	0.215858	-2.21185	0.000732399	0.104799	1434	-	-
TRINITY_DN46921_c0_g1	12.4206	3.00341	21.8377	7.27098	2.86215	0.000734225	0.104799	1540	GO:0016709;GO:0020037;GO:0051792;GO:0005506;GO:0016021;GO:0055114;GO:0080110	-
TRINITY_DN51116_c0_g1	120.42	167.258	73.582	0.439932	-1.18465	0.000734588	0.104799	1701	GO:0016740	-
TRINITY_DN57039_c0_g1	25.6362	40.9202	10.3523	0.252987	-1.98287	0.000737375	0.105035	3062	-	-
TRINITY_DN45734_c0_g1	69.3994	100.207	38.5918	0.38512	-1.37662	0.000740948	0.105383	304	-	-
TRINITY_DN61985_c5_g2	166.476	81.6057	251.346	3.08001	1.62294	0.000743928	0.105645	2879	-	-
TRINITY_DN46476_c0_g1	55.167	29.4451	80.889	2.74711	1.45792	0.000750909	0.106414	989	GO:0016021	-
TRINITY_DN57127_c0_g1	1278.94	887.885	1669.99	1.88087	0.911397	0.000751635	0.106414	2045	GO:0009055;GO:0051537;GO:0022900;GO:0046872;GO:0009507	K02639
TRINITY_DN61985_c4_g5	380.66	256.137	505.183	1.97231	0.979889	0.000753826	0.106561	215	GO:0015976;GO:0004089;GO:0008270	K01673
TRINITY_DN58168_c1_g4	1507.14	553.638	2460.65	4.44451	2.15202	0.000756921	0.106836	1269	GO:0016036	-
TRINITY_DN49261_c4_g1	35.4475	54.476	16.4191	0.301401	-1.73024	0.000764393	0.107711	522	-	-
TRINITY_DN50037_c1_g4	12.2026	21.9365	2.46878	0.112542	-3.15146	0.000765439	0.107711	749	GO:0016597;GO:0008152	-
TRINITY_DN57606_c2_g5	1197.08	1995.15	399.007	0.199989	-2.32201	0.000770215	0.108094	1032	GO:0004462;GO:0016740	K00799
TRINITY_DN44439_c0_g1	44.1645	22.3154	66.0135	2.95821	1.56472	0.000770546	0.108094	1740	-	-
TRINITY_DN60120_c5_g1	13.9884	24.2676	3.70924	0.152847	-2.70984	0.000771654	0.108094	815	-	-
TRINITY_DN61450_c0_g1	106.347	59.0864	153.608	2.59972	1.37835	0.000779073	0.108933	3259	-	-
TRINITY_DN49008_c2_g6	609.24	416.14	802.34	1.92805	0.947144	0.000779986	0.108933	2751	-	-
TRINITY_DN57391_c0_g1	239.444	434.631	44.2567	0.101826	-3.29582	0.000781549	0.108969	2248	GO:0016021;GO:0015238;GO:0015297;GO:0006855	-
TRINITY_DN60826_c0_g1	121.732	182.812	60.6518	0.331771	-1.59174	0.000783061	0.108969	1979	GO:0016757	K13496
TRINITY_DN55850_c1_g3	24.0158	9.48023	38.5515	4.06651	2.02379	0.000784254	0.108969	225	GO:0009535;GO:0009765;GO:0046872;GO:0016021;GO:0016168;GO:0018298;GO:0009522	K08912
TRINITY_DN47339_c0_g1	335.609	184.625	486.592	2.63557	1.39811	0.000786156	0.108969	371	-	-
TRINITY_DN52203_c1_g1	550.751	751.939	349.563	0.464882	-1.10506	0.000787132	0.108969	1649	GO:0003677	-
TRINITY_DN60611_c2_g2	15744.7	11078.1	20411.4	1.8425	0.881667	0.000787286	0.108969	465	GO:0009535;GO:0009765;GO:0046872;GO:0016021;GO:0016168;GO:0018298;GO:0009522	K08913
TRINITY_DN56496_c2_g4	5375.35	3765.1	6985.6	1.85536	0.891697	0.000790062	0.109191	1198	-	-
TRINITY_DN60277_c1_g12	419.775	555.548	284.001	0.51121	-0.968013	0.000792521	0.109228	1702	-	-
TRINITY_DN47865_c6_g3	6347.09	4455.67	8238.51	1.84899	0.88674	0.000792685	0.109228	587	-	K02717
TRINITY_DN55572_c1_g1	883.48	610.317	1156.64	1.89515	0.922313	0.000796087	0.109534	729	GO:0000462;GO:0006412;GO:0000312;GO:0022627;GO:0003735	K02996
TRINITY_DN53979_c1_g1	1698.86	1183.22	2214.49	1.87158	0.904259	0.000801417	0.110105	3993	-	-
TRINITY_DN54281_c0_g1	48.6781	25.171	72.1853	2.8678	1.51994	0.000804726	0.110396	2442	-	-
TRINITY_DN48112_c0_g2	564.093	356.328	771.857	2.16614	1.11513	0.000806575	0.110486	1045	-	-
TRINITY_DN57697_c1_g2	102.15	61.495	142.805	2.32223	1.21551	0.000816756	0.111716	1801	GO:0006810;GO:0009535;GO:0042773;GO:0019684;GO:0016021;GO:0048038;GO:0008137;GO:0005886	K05573
TRINITY_DN49300_c0_g1	1017.55	375.098	1660.01	4.42554	2.14585	0.00083256	0.113711	1726	GO:0016020;GO:0009664;GO:0005618;GO:0005576	-
TRINITY_DN58424_c3_g1	9207.3	6473.11	11941.5	1.84478	0.88345	0.000834071	0.11375	2499	GO:0006099;GO:0005975;GO:0030060;GO:0006108	K00026
TRINITY_DN60911_c1_g2	77.2486	110.413	44.0838	0.399262	-1.32459	0.000836467	0.113796	575	GO:0004674;GO:0005524;GO:0009506;GO:0016021;GO:0006468;GO:0042742;GO:0005886	-
TRINITY_DN48901_c1_g2	5706.74	3471.96	7941.52	2.28733	1.19366	0.000837707	0.113796	1531	GO:0009772;GO:0009535;GO:0009523;GO:0005506;GO:0010242;GO:0045156;GO:0009635;GO:0018298;GO:0016021;GO:0016168	K02703
TRINITY_DN60302_c2_g1	77.7181	115.78	39.6558	0.342509	-1.54579	0.000838431	0.113796	1142	GO:0098755;GO:0010029;GO:0009793	-
TRINITY_DN47950_c2_g3	85.7517	125.287	46.2162	0.368882	-1.43877	0.000840213	0.113796	1553	GO:0016740;GO:0043167	-
TRINITY_DN51254_c0_g1	96.7926	159.2	34.3856	0.215991	-2.21096	0.00084054	0.113796	508	-	K01188
TRINITY_DN57813_c0_g1	72.957	117.058	28.856	0.24651	-2.02028	0.000843752	0.113946	959	-	-
TRINITY_DN56536_c1_g1	49.2967	76.6608	21.9325	0.286099	-1.80542	0.000844097	0.113946	668	GO:0004674;GO:0000166;GO:0016021;GO:0006468;GO:0048544	-
TRINITY_DN41781_c0_g1	6.46677	12.5809	0.352683	0.0280333	-5.15672	0.000851805	0.114819	561	GO:0046872;GO:0030001	-
TRINITY_DN56769_c3_g3	1248.7	868.447	1628.96	1.87571	0.90744	0.000854814	0.115058	403	GO:0008233	-
TRINITY_DN60664_c0_g2	838.683	1346.99	330.375	0.245269	-2.02756	0.00085611	0.115066	871	-	-
TRINITY_DN57879_c0_g1	59.1403	32.4913	85.7892	2.64037	1.40074	0.000862654	0.115778	1250	GO:1990879;GO:0003697	-
TRINITY_DN52323_c1_g1	115.168	159.358	70.9771	0.445394	-1.16685	0.000870188	0.11646	2614	GO:0006355;GO:0043565;GO:0003700	-
TRINITY_DN58897_c0_g1	219.913	295.959	143.867	0.486104	-1.04066	0.000870242	0.11646	1240	-	-
TRINITY_DN60582_c1_g2	2663.26	1869.3	3457.22	1.84947	0.887111	0.000874021	0.116797	1807	-	-
TRINITY_DN56119_c1_g1	287.173	191.417	382.928	2.00049	1.00035	0.000880952	0.117554	1227	GO:0008080	-
TRINITY_DN52203_c2_g2	359.457	477.757	241.157	0.50477	-0.986303	0.000886511	0.118052	2491	-	-
TRINITY_DN52488_c3_g1	8.38419	15.6558	1.11253	0.0710618	-3.81478	0.000887322	0.118052	832	-	-
TRINITY_DN47233_c0_g1	107.298	182.703	31.8924	0.174559	-2.51822	0.0008885	0.118052	1243	GO:0016020;GO:0016310;GO:0000166;GO:0004672	-
TRINITY_DN52283_c1_g1	1032.28	1346.38	718.179	0.533416	-0.906667	0.000891001	0.118215	3761	-	-
TRINITY_DN53173_c4_g3	3139.12	2210.2	4068.04	1.84057	0.880155	0.000896509	0.118627	336	GO:0005524;GO:0004356;GO:0006542	K01915
TRINITY_DN49254_c0_g1	1951.69	1368.14	2535.25	1.85307	0.889917	0.000897827	0.118627	1818	GO:0071704	-
TRINITY_DN55253_c0_g1	3578.21	2527.27	4629.16	1.83168	0.87317	0.000897938	0.118627	3105	GO:0005975;GO:0016798	-
TRINITY_DN55673_c3_g1	624.505	428.362	820.648	1.91578	0.937932	0.000907234	0.119685	2213	-	-
TRINITY_DN53321_c1_g3	111.779	68.6637	154.894	2.25583	1.17366	0.000915244	0.120454	2031	GO:0016757;GO:0016021	-
TRINITY_DN47442_c0_g1	663.825	456.592	871.058	1.90774	0.931861	0.000915652	0.120454	2261	GO:0016020	-
TRINITY_DN62098_c4_g1	199.865	109.922	289.807	2.63647	1.39861	0.000923619	0.12119	1246	GO:0019953;GO:0016021;GO:0005576	-
TRINITY_DN51501_c3_g3	24.9392	9.49186	40.3865	4.25486	2.08911	0.000923856	0.12119	1711	-	-
TRINITY_DN55110_c1_g1	113.775	157.868	69.6812	0.441389	-1.17988	0.000929812	0.121799	2128	-	-
TRINITY_DN58093_c3_g2	1605.65	1122.42	2088.89	1.86107	0.896132	0.000934366	0.122223	1806	-	-
TRINITY_DN56814_c3_g1	685.627	473.324	897.931	1.89708	0.923778	0.000940464	0.122848	2448	-	K07025
TRINITY_DN50704_c0_g3	3104.47	2190.02	4018.92	1.83511	0.875864	0.000941994	0.122875	3343	-	-
TRINITY_DN60980_c5_g1	9.65532	1.79893	17.5117	9.73454	3.28311	0.00094522	0.123057	1782	-	-
TRINITY_DN53691_c2_g1	292.25	195.946	388.554	1.98296	0.987659	0.000946043	0.123057	1131	GO:0016021	K14332
TRINITY_DN61894_c2_g2	306.607	459.654	153.56	0.334077	-1.58175	0.000961317	0.124869	1414	GO:0008152;GO:0016798	-
TRINITY_DN58841_c0_g1	44.0278	65.5941	22.4614	0.34243	-1.54612	0.000964337	0.125025	1392	-	-
TRINITY_DN48911_c3_g1	4131.32	2914.67	5347.98	1.83485	0.875659	0.000965208	0.125025	1323	GO:0003824;GO:0050662	-
TRINITY_DN50569_c4_g1	1266.32	885.24	1647.4	1.86097	0.896053	0.000970117	0.125278	2553	-	-
TRINITY_DN62387_c0_g2	475.236	325.219	625.254	1.92256	0.943031	0.000970504	0.125278	238	GO:0016021	K14332
TRINITY_DN51123_c0_g4	11.5883	20.6527	2.52386	0.122205	-3.03263	0.000971853	0.125278	1215	-	-
TRINITY_DN60048_c2_g1	5332.8	3771.33	6894.27	1.82807	0.870325	0.000972557	0.125278	372	GO:0009538;GO:0015979	K02695
TRINITY_DN50721_c3_g1	24.9773	0	49.9547	Inf	Inf	0.000974645	0.125373	1487	-	-
TRINITY_DN48004_c5_g1	17.3431	5.32289	29.3633	5.51643	2.46374	0.000979022	0.125762	529	GO:0016740	-
TRINITY_DN62581_c12_g5	1471.5	1029.34	1913.66	1.85912	0.894619	0.000983389	0.126148	299	GO:0050661;GO:0016620;GO:0006006;GO:0051287;GO:0055114	K05298
TRINITY_DN56388_c4_g4	50.9117	74.8837	26.9397	0.359754	-1.47492	0.000993284	0.127242	537	-	-
TRINITY_DN46047_c0_g1	26.249	41.717	10.781	0.258433	-1.95214	0.0010082	0.128975	783	GO:0016020	-
TRINITY_DN54414_c2_g2	9.25729	17.4198	1.09477	0.0628462	-3.99203	0.0010105	0.129091	790	-	-
TRINITY_DN49477_c1_g1	1298.69	908.383	1688.99	1.85934	0.89479	0.00101247	0.129122	2196	GO:0006355;GO:0016573;GO:0005488	-
TRINITY_DN58680_c0_g2	217.95	407.431	28.4689	0.069874	-3.8391	0.00101373	0.129122	1127	GO:0016021	K17991
TRINITY_DN61303_c0_g1	1389.82	1806.37	973.269	0.538799	-0.892181	0.00101493	0.129122	2913	GO:0000287;GO:0045332;GO:0005524;GO:0016021;GO:0004012	K01530
TRINITY_DN60047_c2_g1	9786.88	6943.91	12629.9	1.81884	0.863019	0.0010163	0.129122	1730	GO:0006810;GO:0016021;GO:0005215	K15283
TRINITY_DN55651_c0_g1	20.8722	40.6314	1.11293	0.0273908	-5.19016	0.00102144	0.129597	1807	-	-
TRINITY_DN49018_c2_g2	190.03	256.396	123.664	0.482318	-1.05194	0.00103927	0.13168	2603	-	-
TRINITY_DN55655_c5_g1	4.99646	9.99292	0	0	-Inf	0.00104287	0.131889	1051	-	-
TRINITY_DN59677_c0_g3	194.457	264.196	124.719	0.47207	-1.08293	0.00104376	0.131889	1855	GO:0005216;GO:0034220;GO:0016021	K05391
TRINITY_DN48156_c0_g2	2472.02	1681.36	3262.69	1.9405	0.956431	0.00104596	0.131987	1156	GO:0048046;GO:0004553;GO:0016762;GO:0005618;GO:0010411;GO:0042546;GO:0071555	K08235
TRINITY_DN50764_c8_g1	503.51	671.579	335.44	0.49948	-1.0015	0.00105101	0.132331	2004	-	-
TRINITY_DN52363_c1_g1	609.211	821.038	397.383	0.484001	-1.04692	0.00105296	0.132331	1991	GO:0048046;GO:0004553;GO:0016762;GO:0005618;GO:0010411;GO:0042546;GO:0071555	K08235
TRINITY_DN56849_c0_g2	68.2697	27.7256	108.814	3.92466	1.97257	0.00105296	0.132331	301	GO:0009768;GO:0010287;GO:0009535;GO:0009523;GO:0009416;GO:0018298;GO:0046872;GO:0031409;GO:0016021;GO:0016168;GO:0009941;GO:0009522	K08912
TRINITY_DN48410_c3_g1	936.735	1218.63	654.837	0.537353	-0.896057	0.00105927	0.132945	2638	GO:0016616;GO:0051287;GO:0055114	K00122
TRINITY_DN54601_c2_g1	278.367	382.599	174.136	0.45514	-1.13562	0.00106347	0.133157	3130	-	K00166
TRINITY_DN56476_c0_g1	486.951	317.393	656.509	2.06844	1.04854	0.00106572	0.133157	2215	GO:0016757;GO:0005794;GO:0000271	-
TRINITY_DN51158_c1_g5	1662.05	1172.24	2151.85	1.83568	0.876312	0.00106656	0.133157	2797	-	-
TRINITY_DN59866_c6_g1	227.966	150.883	305.049	2.02176	1.01561	0.0010667	0.133157	3184	-	-
TRINITY_DN44922_c0_g1	10.8413	20.9772	0.705365	0.0336253	-4.89431	0.00106983	0.13328	568	-	-
TRINITY_DN51300_c2_g1	105.529	194.827	16.2315	0.0833124	-3.58533	0.00107055	0.13328	1954	GO:0016021	-
TRINITY_DN58816_c1_g3	14.2203	24.5066	3.93399	0.160528	-2.6391	0.0010724	0.133331	1111	GO:0016020;GO:0016310;GO:0000166;GO:0004672	K13418
TRINITY_DN54691_c3_g3	10.2164	18.5776	1.85521	0.099863	-3.32391	0.0010746	0.133426	889	-	-
TRINITY_DN48977_c3_g1	653.023	979.384	326.662	0.333538	-1.58408	0.00107608	0.133431	1033	-	-
TRINITY_DN46027_c0_g1	61.8522	34.7757	88.9286	2.55721	1.35457	0.00107889	0.133602	1589	GO:0005506;GO:0016021;GO:0006633;GO:0055114;GO:0016491	K00227
TRINITY_DN58722_c1_g2	1191.37	834.191	1548.55	1.85635	0.892467	0.00108606	0.13431	2284	GO:0008080	-
TRINITY_DN58005_c1_g1	689.019	922.468	455.571	0.49386	-1.01782	0.00108923	0.134522	2270	-	-
TRINITY_DN48204_c0_g1	271.941	361.922	181.96	0.50276	-0.992059	0.00109076	0.134533	2124	-	-
TRINITY_DN52314_c0_g1	345.91	491.717	200.103	0.406947	-1.29709	0.00109273	0.134598	1739	GO:0005634;GO:0006355;GO:0043565;GO:0003700	K09338
TRINITY_DN54173_c1_g1	74.5141	43.2825	105.746	2.44315	1.28874	0.00109909	0.135115	1026	-	-
TRINITY_DN60469_c0_g1	362.134	477.424	246.843	0.517031	-0.951676	0.00109984	0.135115	1139	-	-
TRINITY_DN57833_c7_g2	21.7394	7.73182	35.747	4.62336	2.20894	0.0011036	0.135308	553	-	-
TRINITY_DN50662_c4_g5	1290.35	907.511	1673.18	1.84371	0.882609	0.00110433	0.135308	740	GO:0016021	-
TRINITY_DN52535_c0_g1	195.409	310.22	80.5982	0.25981	-1.94447	0.00110598	0.135332	2827	-	-
TRINITY_DN53267_c1_g1	5676.88	4021.12	7332.64	1.82353	0.866736	0.00111127	0.1358	2972	-	K05356
TRINITY_DN59649_c1_g1	7211.61	5133.81	9289.42	1.80946	0.855559	0.00111915	0.136583	2606	GO:0019252;GO:0005978;GO:0008878;GO:0005524;GO:0009507	K00975
TRINITY_DN52242_c0_g2	3493.88	2481.4	4506.36	1.81605	0.860807	0.00112885	0.137587	3320	-	K12502
TRINITY_DN50807_c2_g1	429.167	564.583	293.751	0.520297	-0.942593	0.00113873	0.138579	3843	GO:0070588;GO:0043231;GO:0046872;GO:0005524;GO:0005887;GO:0005388	K01537
TRINITY_DN59075_c1_g2	442.442	637.307	247.577	0.388474	-1.36411	0.00113998	0.138579	2120	GO:0016301;GO:0009987	-
TRINITY_DN56929_c3_g2	1981.34	1401.31	2561.37	1.82784	0.870143	0.0011445	0.138947	435	GO:0009768;GO:0010287;GO:0009535;GO:0009523;GO:0009416;GO:0018298;GO:0031409;GO:0016021;GO:0016168;GO:0009941	K08917
TRINITY_DN56749_c2_g1	645.95	448.937	842.963	1.87769	0.908956	0.00114965	0.139229	1991	GO:0004252;GO:0006508;GO:0005524;GO:0004176;GO:0030163	-
TRINITY_DN49457_c3_g1	93.6663	130.765	56.5677	0.432591	-1.20893	0.00114982	0.139229	1270	-	-
TRINITY_DN58426_c1_g2	343.958	224.18	463.736	2.06859	1.04865	0.00115364	0.13951	2166	GO:0009664;GO:0009505;GO:0008152;GO:0004601;GO:0050896;GO:0005488	K00430
TRINITY_DN59896_c6_g1	2691.86	1846.53	3537.19	1.91559	0.937792	0.00117587	0.142013	352	GO:0009535;GO:0009765;GO:0046872;GO:0016021;GO:0016168;GO:0018298;GO:0009522	K08914
TRINITY_DN60367_c3_g2	206.843	375.05	38.6362	0.103016	-3.27906	0.00118356	0.142756	1110	GO:0043167	K17095
TRINITY_DN45815_c0_g1	25.4243	40.2387	10.61	0.263676	-1.92316	0.00119511	0.14387	628	GO:0005524;GO:0004386;GO:0003676	K12854
TRINITY_DN60643_c2_g1	25.9492	41.9737	9.92476	0.236452	-2.08038	0.00119743	0.14387	782	-	-
TRINITY_DN51970_c0_g2	9.24017	18.4803	0	0	-Inf	0.00119745	0.14387	686	-	-
TRINITY_DN59829_c0_g1	4.9315	9.86299	0	0	-Inf	0.00119978	0.143965	553	-	-
TRINITY_DN57694_c0_g1	4069.82	2891.16	5248.48	1.81536	0.860254	0.00120151	0.143986	1053	-	-
TRINITY_DN55372_c0_g1	806.182	565.316	1047.05	1.85214	0.889197	0.00121408	0.145199	3389	-	K01054
TRINITY_DN55434_c1_g5	12.0789	21.2083	2.94958	0.139077	-2.84604	0.00121476	0.145199	525	-	-
TRINITY_DN58941_c1_g1	9571.84	6834.96	12308.7	1.80085	0.848675	0.00122017	0.145658	3512	GO:0098869;GO:0055114;GO:0051920	K03386
TRINITY_DN61575_c1_g1	1280.98	1660.68	901.27	0.54271	-0.881745	0.00122184	0.145671	3893	-	-
TRINITY_DN50682_c5_g2	144.711	207.668	81.7549	0.393681	-1.3449	0.00123336	0.146855	2362	-	-
TRINITY_DN52124_c0_g4	136.944	87.708	186.179	2.12271	1.08591	0.00125466	0.149201	958	-	-
TRINITY_DN60212_c4_g1	4531.99	2983.51	6080.46	2.03802	1.02717	0.00125834	0.149447	267	GO:0009535;GO:0009523;GO:0018298;GO:0046872;GO:0009765;GO:0016021;GO:0016168;GO:0009522	K08912
TRINITY_DN56176_c0_g2	2548.13	1812.87	3283.39	1.81116	0.856916	0.00126092	0.149561	1058	-	-
TRINITY_DN59141_c0_g1	697.422	908.89	485.953	0.534667	-0.903288	0.0012667	0.149918	1339	-	-
TRINITY_DN50725_c0_g2	295.242	200.371	390.114	1.94695	0.961218	0.00127023	0.149918	2316	GO:0016787	-
TRINITY_DN59896_c5_g1	4702.77	3272.53	6133.01	1.87409	0.906189	0.00127026	0.149918	608	GO:0009535;GO:0009765;GO:0046872;GO:0016021;GO:0016168;GO:0018298;GO:0009522	K08914
TRINITY_DN53639_c0_g1	330.994	466.66	195.328	0.418566	-1.25647	0.00127038	0.149918	1651	-	-
TRINITY_DN50955_c1_g3	5937.78	4235.19	7640.36	1.80402	0.851212	0.00127447	0.15021	2807	GO:0008152;GO:0016853	K01803
TRINITY_DN48259_c0_g2	22.0056	38.4662	5.5451	0.144155	-2.79431	0.00127733	0.150266	800	-	-
TRINITY_DN60495_c1_g3	2451.23	1744.4	3158.07	1.8104	0.856309	0.00127844	0.150266	1025	GO:0044434;GO:0009579	K19034
TRINITY_DN52805_c1_g1	313.681	413.703	213.66	0.516456	-0.953281	0.00127981	0.150266	4398	GO:0030246;GO:0004674;GO:0005524;GO:0006468	-
TRINITY_DN55070_c1_g1	228.612	305.311	151.914	0.49757	-1.00703	0.00128777	0.150809	1263	GO:0016757	K13496
TRINITY_DN52881_c0_g1	51.9073	76.8399	26.9748	0.351053	-1.51024	0.0012885	0.150809	351	-	-
TRINITY_DN50641_c4_g1	1278.25	901.627	1654.88	1.83543	0.876122	0.0012893	0.150809	2043	GO:0016020	-
TRINITY_DN53658_c0_g2	322.884	220.168	425.6	1.93307	0.950895	0.00129114	0.150834	836	-	-
TRINITY_DN50190_c3_g4	9.75767	17.6609	1.85442	0.105001	-3.25152	0.00129588	0.15116	862	-	-
TRINITY_DN52833_c0_g1	721.071	505.052	937.09	1.85543	0.891757	0.0012988	0.15116	803	-	-
TRINITY_DN51113_c1_g1	97.443	189.839	5.04712	0.0265863	-5.23317	0.00129881	0.15116	1477	-	K15813
TRINITY_DN61797_c0_g1	462.141	319.274	605.007	1.89495	0.922158	0.00130622	0.151832	583	GO:0008152;GO:0016740	-
TRINITY_DN60622_c0_g3	12.6906	22.1155	3.26575	0.147668	-2.75957	0.0013128	0.152225	494	-	K17479
TRINITY_DN47510_c7_g4	770.052	539.917	1000.19	1.85248	0.889457	0.00131292	0.152225	2293	GO:0016021	-
TRINITY_DN47445_c0_g1	61.1989	26.879	95.5188	3.55366	1.82931	0.00131452	0.152225	2126	-	-
TRINITY_DN46553_c0_g1	403.994	587.443	220.546	0.375434	-1.41337	0.0013192	0.152578	2226	GO:0016020;GO:0000166	-
TRINITY_DN54599_c1_g3	68.1625	104.973	31.3519	0.298666	-1.74339	0.0013313	0.153785	1684	GO:0008970;GO:0004806;GO:0047714;GO:0006629;GO:0009507	-
TRINITY_DN53024_c1_g3	667.786	466.955	868.616	1.86017	0.895434	0.0013386	0.153989	3890	GO:0016157;GO:0005985;GO:0046524	K00696
TRINITY_DN54057_c2_g2	1917.06	1364.83	2469.3	1.80924	0.855385	0.00133874	0.153989	1422	-	-
TRINITY_DN60446_c4_g1	642.081	448.972	835.19	1.86023	0.895479	0.00133964	0.153989	3943	GO:0016020;GO:0046872	-
TRINITY_DN47187_c0_g1	2802.58	5532.64	72.5074	0.0131054	-6.2537	0.0013397	0.153989	738	GO:0005576	K13449
TRINITY_DN60365_c0_g1	2214.1	1577.04	2851.16	1.80792	0.854332	0.00134269	0.154046	3319	GO:0016740	-
TRINITY_DN54648_c2_g1	672.969	472.016	873.921	1.85146	0.888666	0.00134351	0.154046	1110	-	-
TRINITY_DN53801_c0_g2	120.772	165.001	76.5422	0.463888	-1.10815	0.00134666	0.154217	2931	GO:0046835;GO:0004747;GO:0006014	-
TRINITY_DN58256_c1_g1	113.888	159.183	68.5929	0.430907	-1.21455	0.00134891	0.154284	3132	-	-
TRINITY_DN51642_c0_g1	40.0457	62.8505	17.2409	0.274316	-1.86609	0.00135393	0.154668	1022	-	-
TRINITY_DN51105_c4_g1	2445.45	1738.73	3152.16	1.81291	0.858305	0.00135904	0.15506	1444	GO:0055114;GO:0016655	-
TRINITY_DN49015_c3_g1	6105.27	4380.08	7830.46	1.78774	0.838138	0.00136183	0.155189	1641	GO:0006032;GO:0016998;GO:0005975;GO:0004568	-
TRINITY_DN52479_c0_g2	136.085	185.138	87.0316	0.470092	-1.08899	0.00136399	0.155212	691	GO:0009699;GO:0042349	-
TRINITY_DN53903_c0_g1	875.89	616.211	1135.57	1.84282	0.881918	0.00136537	0.155212	1799	-	K03152
TRINITY_DN61885_c4_g1	4899.21	3499.71	6298.71	1.79978	0.847822	0.00136806	0.155327	3396	GO:0006099;GO:0015977;GO:0008964	K01595
TRINITY_DN57682_c1_g1	75.9772	107.663	44.2916	0.411392	-1.28141	0.0013703	0.155369	712	GO:0016021	-
TRINITY_DN60373_c1_g1	357.505	245.402	469.608	1.91363	0.936313	0.00137248	0.155369	2960	GO:0070403;GO:0005509;GO:0019898;GO:0015979;GO:0009654	-
TRINITY_DN53240_c0_g2	2447.58	1742.81	3152.34	1.80877	0.855006	0.00137345	0.155369	2120	GO:0046872;GO:0006508;GO:0070084;GO:0070006	K01265
TRINITY_DN62564_c8_g1	1191.91	1709.55	674.27	0.394413	-1.34222	0.00138155	0.156095	971	GO:0008152;GO:0016798	K01188
TRINITY_DN58774_c4_g1	29.1665	45.2525	13.0805	0.289057	-1.79058	0.00138754	0.156582	909	-	-
TRINITY_DN56208_c0_g3	704.791	914.902	494.68	0.540692	-0.88712	0.00139197	0.156851	2283	GO:0030173;GO:0046964;GO:1902559;GO:0030176	K15277
TRINITY_DN53417_c0_g7	20.913	33.8296	7.99631	0.23637	-2.08088	0.00139331	0.156851	242	-	-
TRINITY_DN49755_c0_g1	537.81	374.32	701.3	1.87353	0.905758	0.00139827	0.157219	3334	-	-
TRINITY_DN46927_c0_g1	105.511	149.62	61.4022	0.410389	-1.28494	0.00140142	0.157382	514	GO:0016021;GO:0055114;GO:0006629;GO:0016717	K10256
TRINITY_DN59604_c0_g1	104.696	145.483	63.908	0.439281	-1.18679	0.0014035	0.157425	1186	-	-
TRINITY_DN54856_c0_g1	2221.07	1584.78	2857.36	1.803	0.850402	0.00140536	0.157444	2064	-	-
TRINITY_DN48826_c0_g1	264.262	179.126	349.398	1.95057	0.963898	0.0014082	0.157494	1801	-	K01094
TRINITY_DN55300_c0_g3	8.31248	15.8831	0.741887	0.0467092	-4.42015	0.0014092	0.157494	1830	-	K15255
TRINITY_DN58049_c0_g3	204.742	295.095	114.388	0.387633	-1.36724	0.00141346	0.157539	872	GO:0005524;GO:0004672;GO:0016021;GO:0006468	-
TRINITY_DN53221_c2_g3	13.2628	22.871	3.65455	0.15979	-2.64575	0.00141366	0.157539	1000	-	-
TRINITY_DN60704_c2_g3	7.06839	13.3947	0.742085	0.0554014	-4.17393	0.00141468	0.157539	847	GO:0003677	K09422
TRINITY_DN52862_c1_g1	74.0913	108.715	39.468	0.363042	-1.46179	0.00142499	0.158497	1625	GO:0016020;GO:0016310;GO:0000166;GO:0004672	K04733
TRINITY_DN62444_c6_g4	23.8189	41.7768	5.86106	0.140295	-2.83347	0.00142852	0.158579	499	-	-
TRINITY_DN58030_c0_g2	931.498	549.275	1313.72	2.39174	1.25806	0.00142915	0.158579	221	-	-
TRINITY_DN47867_c2_g3	931.93	1206.68	657.179	0.544616	-0.876688	0.00143279	0.158794	483	-	-
TRINITY_DN44664_c0_g1	11.6405	2.9645	20.3164	6.85324	2.77679	0.00144236	0.159544	556	-	-
TRINITY_DN55769_c0_g3	4174.42	2985.3	5363.54	1.79665	0.845311	0.001443	0.159544	2254	GO:0016020;GO:0009941;GO:0009987	-
TRINITY_DN56487_c1_g1	20.5266	37.8065	3.24679	0.0858792	-3.54155	0.00145081	0.160217	1728	-	-
TRINITY_DN50726_c0_g1	659.801	994.815	324.786	0.326479	-1.61494	0.00145463	0.160267	1591	GO:0008152;GO:0003988	K07513
TRINITY_DN61986_c1_g3	428.903	296.598	561.208	1.89215	0.920028	0.00145472	0.160267	804	-	-
TRINITY_DN57939_c3_g3	17.6423	31.4051	3.87951	0.123531	-3.01705	0.00145812	0.160452	1192	GO:0009535;GO:0008152;GO:0016597;GO:0009570	-
TRINITY_DN58421_c5_g3	1518.11	1085	1951.23	1.79838	0.846695	0.00146492	0.160675	420	GO:0009055;GO:0016021	-
TRINITY_DN53909_c0_g1	277.843	189.872	365.814	1.92664	0.946084	0.00146652	0.160675	1882	-	-
TRINITY_DN50623_c0_g3	95.4469	132.888	58.0057	0.4365	-1.19595	0.00146733	0.160675	714	-	-
TRINITY_DN58417_c3_g1	704.308	495.092	913.524	1.84516	0.883746	0.00146804	0.160675	1459	GO:0016021	-
TRINITY_DN48782_c1_g2	3848.01	2755.57	4940.45	1.79289	0.842291	0.0014688	0.160675	3736	-	-
TRINITY_DN48630_c1_g2	1718.42	1223.56	2213.28	1.80889	0.855103	0.00147554	0.161223	3219	GO:0004325;GO:0006783	K01772
TRINITY_DN53644_c0_g1	11.0894	19.6365	2.54222	0.129464	-2.94938	0.00148624	0.162138	527	-	-
TRINITY_DN62359_c4_g1	40.5275	20.8371	60.2179	2.88993	1.53104	0.00148741	0.162138	949	-	-
TRINITY_DN52775_c0_g1	483.94	775.449	192.43	0.248154	-2.0107	0.00148987	0.162216	1148	-	-
TRINITY_DN49879_c2_g1	249.202	169.019	329.385	1.9488	0.962585	0.00149567	0.162598	658	-	-
TRINITY_DN51359_c1_g1	132.905	84.7325	181.078	2.13705	1.09562	0.00149688	0.162598	1641	-	-
TRINITY_DN55868_c2_g6	11.7743	0	23.5486	Inf	Inf	0.00150235	0.163001	1297	-	-
TRINITY_DN43711_c0_g1	223.66	326.359	120.961	0.370637	-1.43192	0.00151284	0.163773	1712	-	K04733
TRINITY_DN49056_c0_g2	174.913	279.67	70.1548	0.250848	-1.99511	0.00151462	0.163773	1527	GO:0016787	-
TRINITY_DN45273_c0_g1	81.303	45.8122	116.794	2.54941	1.35016	0.00151475	0.163773	1754	-	-
TRINITY_DN62078_c2_g2	29.0433	13.3714	44.7153	3.34411	1.74162	0.00152492	0.16464	636	-	-
TRINITY_DN54847_c0_g3	18.4383	36.8766	0	0	-Inf	0.00152631	0.16464	931	-	-
TRINITY_DN62322_c0_g3	1060.53	1636.35	484.703	0.296211	-1.75531	0.00154316	0.166264	1027	GO:0055085;GO:0005524;GO:0016021;GO:0042626	K05658
TRINITY_DN52483_c0_g3	347.555	614.23	80.8803	0.131678	-2.92492	0.00154992	0.166761	1354	-	-
TRINITY_DN53336_c5_g1	250.581	138.929	362.233	2.60733	1.38257	0.00155136	0.166761	2116	GO:0003999;GO:0006168;GO:0009116;GO:0005737	K00759
TRINITY_DN36139_c0_g1	9.16074	0.289445	18.032	62.2986	5.96113	0.00155332	0.166778	1235	GO:0016491	K00083
TRINITY_DN51321_c2_g1	236.14	314.057	158.222	0.503802	-0.989072	0.00155656	0.166933	3000	GO:0008375;GO:0016021	-
TRINITY_DN46648_c0_g1	2143.61	1532.53	2754.69	1.79747	0.845972	0.0015598	0.167088	1599	-	K02717
TRINITY_DN57251_c3_g6	131.461	215.833	47.0898	0.218178	-2.19643	0.00156171	0.1671	1197	-	K09422
TRINITY_DN57636_c0_g1	895.09	634.857	1155.32	1.81981	0.863791	0.00156619	0.167386	3519	-	-
TRINITY_DN53491_c2_g1	342.369	449.474	235.264	0.523422	-0.933954	0.00156907	0.1675	953	GO:0055085;GO:0016021;GO:0022891	-
TRINITY_DN61273_c0_g1	5.92754	11.5024	0.352683	0.0306617	-5.02742	0.00158448	0.168952	535	-	-
TRINITY_DN55204_c0_g1	1865.86	1333.86	2397.87	1.79769	0.846145	0.00159297	0.169577	1843	GO:0016020	-
TRINITY_DN46213_c0_g1	5.91719	11.4635	0.370844	0.0323499	-4.9501	0.00159565	0.169577	411	-	-
TRINITY_DN52927_c0_g2	15.7251	26.3483	5.1018	0.193629	-2.36863	0.00159777	0.169577	325	-	-
TRINITY_DN56304_c1_g2	1539.61	1103.81	1975.42	1.78963	0.839663	0.00159872	0.169577	2657	GO:0016020;GO:0016757	-
TRINITY_DN57166_c2_g1	2820.52	2024.87	3616.16	1.78587	0.836628	0.00159947	0.169577	2562	GO:0003824;GO:0009941;GO:0042803;GO:0050662;GO:0010020	K07071
TRINITY_DN58575_c0_g4	743.913	524.702	963.124	1.83556	0.876223	0.00160985	0.170482	559	GO:0055085;GO:0004427;GO:0016021;GO:0015992;GO:0009678	-
TRINITY_DN50617_c0_g1	127.378	173.12	81.6366	0.471562	-1.08448	0.00161733	0.171034	2124	GO:0016020;GO:0061630;GO:0046872;GO:0043161	-
TRINITY_DN56568_c2_g1	31.2175	47.7082	14.7268	0.308684	-1.6958	0.00162022	0.171034	1214	-	-
TRINITY_DN49812_c1_g1	187.652	125.239	250.066	1.99671	0.997626	0.00162159	0.171034	2589	-	-
TRINITY_DN48846_c0_g2	23.0411	7.7318	38.3505	4.9601	2.31037	0.00162242	0.171034	861	-	-
TRINITY_DN42359_c0_g1	44.1489	73.0293	15.2685	0.209074	-2.25792	0.00162463	0.171072	1502	-	K09422
TRINITY_DN57271_c3_g1	719.588	508.684	930.492	1.82921	0.871224	0.00162684	0.171112	653	GO:0022900;GO:0009535;GO:0004324;GO:0015979;GO:0009570	K02641
TRINITY_DN62455_c3_g1	4631.97	3331.09	5932.86	1.78106	0.832733	0.00163313	0.171579	2544	-	-
TRINITY_DN50691_c4_g1	2952.71	2123.04	3782.39	1.78159	0.833164	0.00163732	0.171824	1742	GO:0004853;GO:0005829;GO:0009735;GO:0006782;GO:0009941;GO:0009570	K01599
TRINITY_DN45578_c1_g1	11.6671	20.5127	2.82146	0.137547	-2.862	0.0016434	0.172268	1559	-	-
TRINITY_DN62205_c1_g4	4975.22	3578.47	6371.97	1.78064	0.832395	0.00165664	0.17346	429	GO:0006810;GO:0005774;GO:0016021;GO:0005215	K09873
TRINITY_DN59110_c4_g5	3089.08	2216.62	3961.54	1.78719	0.837697	0.00166116	0.173737	1033	-	-
TRINITY_DN50812_c0_g1	15.1404	27.7022	2.57854	0.0930807	-3.42537	0.00166818	0.174275	554	-	-
TRINITY_DN48559_c0_g6	1129.31	1701.42	557.212	0.327498	-1.61044	0.00167079	0.174351	2552	GO:0055085;GO:0005524;GO:0016021;GO:0042626	K05658
TRINITY_DN48553_c0_g1	118.239	181.215	55.2625	0.304956	-1.71333	0.00167673	0.174775	2477	GO:0016567;GO:0004842	-
TRINITY_DN48039_c0_g1	62.6827	36.328	89.0374	2.45093	1.29333	0.00168217	0.175146	646	-	-
TRINITY_DN61332_c1_g1	1445.18	1855.95	1034.41	0.557348	-0.843349	0.00169073	0.175712	2521	GO:0006635;GO:0016853;GO:0016021;GO:0005777;GO:0003857	K10527
TRINITY_DN50754_c0_g2	12.386	21.5794	3.1925	0.147942	-2.75689	0.00169139	0.175712	1207	GO:0000771;GO:0005536;GO:0005537	-
TRINITY_DN52019_c0_g2	221.935	294.112	149.757	0.509184	-0.973742	0.00169347	0.175731	3029	-	-
TRINITY_DN49735_c1_g4	959.604	581.131	1338.08	2.30254	1.20323	0.00169602	0.175799	1592	GO:0016020;GO:0048046;GO:0005618;GO:0009506;GO:0009507	-
TRINITY_DN48618_c1_g2	59.7231	85.2189	34.2272	0.401638	-1.31603	0.00170429	0.176203	643	-	-
TRINITY_DN53658_c0_g1	541.766	702.124	381.409	0.543222	-0.880387	0.00170544	0.176203	3354	GO:0016301;GO:0009987	-
TRINITY_DN56830_c4_g1	230.604	353.857	107.352	0.303375	-1.72083	0.00170633	0.176203	1937	GO:0005634;GO:0003677;GO:0006355	-
TRINITY_DN57922_c1_g1	1199.26	854.653	1543.87	1.80643	0.85314	0.0017075	0.176203	1949	-	-
TRINITY_DN57855_c4_g1	8.6692	15.8542	1.48417	0.0936136	-3.41714	0.00171292	0.176367	1552	-	-
TRINITY_DN54600_c1_g3	136.207	205.641	66.7727	0.324705	-1.6228	0.00171351	0.176367	2337	-	-
TRINITY_DN56825_c3_g2	1897.66	2440.22	1355.09	0.555313	-0.848627	0.00171479	0.176367	1975	-	-
TRINITY_DN54386_c1_g2	128.749	174.97	82.5284	0.471672	-1.08414	0.00172123	0.176834	1189	GO:0005355;GO:0005351;GO:0006829;GO:0009705;GO:0005887;GO:0046323;GO:1904659;GO:0015992;GO:0009507	K08145
TRINITY_DN51369_c1_g1	11779.3	8492.63	15066	1.77401	0.82701	0.00172565	0.176904	858	GO:0050661;GO:0016620;GO:0006006;GO:0051287;GO:0055114	K05298
TRINITY_DN56317_c4_g1	19.374	31.5295	7.2185	0.228944	-2.12693	0.00172573	0.176904	610	GO:0005524;GO:0004386;GO:0003676	K12854
TRINITY_DN54319_c0_g1	5307.98	3840.03	6775.93	1.76455	0.819303	0.00173686	0.177665	3525	GO:0008233	-
TRINITY_DN62554_c3_g1	111.22	170.815	51.6257	0.302231	-1.72628	0.00173697	0.177665	2015	-	-
TRINITY_DN52626_c0_g2	808.493	573.431	1043.56	1.81985	0.863816	0.0017495	0.178441	3142	GO:0017150;GO:0002943;GO:0050660;GO:0055114	K05542
TRINITY_DN56063_c0_g1	91.7774	49.7196	133.835	2.6918	1.42857	0.00174981	0.178441	1795	-	-
TRINITY_DN59059_c0_g5	702.425	497.637	907.214	1.82305	0.866351	0.00175033	0.178441	4084	-	-
TRINITY_DN52295_c2_g1	25.8162	42.7852	8.84716	0.206781	-2.27382	0.00175651	0.178694	1223	-	-
TRINITY_DN58468_c0_g1	105.41	162.836	47.9837	0.294674	-1.76281	0.00175807	0.178694	673	-	K17302
TRINITY_DN55239_c1_g2	186.193	124.366	248.021	1.99428	0.995869	0.00175858	0.178694	1296	GO:0006508;GO:0008234	K16290
TRINITY_DN56122_c5_g1	37.5787	56.106	19.0514	0.33956	-1.55826	0.0017697	0.179628	2393	GO:0016020;GO:0000165;GO:0004674;GO:0043167	-
TRINITY_DN52137_c0_g2	5.87955	11.3881	0.371043	0.0325817	-4.93979	0.00178324	0.180804	1248	GO:0005488	-
TRINITY_DN45700_c0_g1	1347.99	964.008	1731.96	1.79663	0.84529	0.00178775	0.180999	1191	GO:0019898;GO:0005509;GO:0015979;GO:0009654	K08901
TRINITY_DN56344_c0_g1	44.0009	23.5472	64.4546	2.73725	1.45273	0.00178987	0.180999	602	-	-
TRINITY_DN51971_c0_g1	109.47	69.5888	149.351	2.14619	1.10178	0.00179101	0.180999	2565	-	-
TRINITY_DN54814_c0_g1	57.5062	82.8474	32.1651	0.388245	-1.36496	0.0017957	0.181237	4198	-	K05909
TRINITY_DN53821_c2_g1	4894.38	3535.14	6253.62	1.76898	0.822922	0.00179726	0.181237	1453	GO:0005840;GO:0006412;GO:0003735;GO:0019843	K02990
TRINITY_DN59520_c0_g1	659.791	853.572	466.009	0.545952	-0.873154	0.00180349	0.18157	1305	GO:0016629;GO:0010181;GO:0055114	K05894
TRINITY_DN57302_c3_g1	17.4225	28.6133	6.2317	0.217791	-2.19899	0.0018055	0.18157	859	-	-
TRINITY_DN59232_c0_g2	575.893	404.493	747.294	1.84748	0.885562	0.00180643	0.18157	1752	GO:0006011;GO:0003983	K00963
TRINITY_DN53129_c4_g1	657.844	467.321	848.367	1.81538	0.860275	0.00180961	0.181692	1494	-	-
TRINITY_DN59962_c0_g4	28.7954	49.8136	7.77718	0.156126	-2.67922	0.00181584	0.182122	407	GO:0016491	-
TRINITY_DN56978_c0_g3	57.4437	32.8468	82.0406	2.49767	1.32058	0.00183835	0.183895	1497	-	K19307
TRINITY_DN52571_c2_g1	368.438	633.186	103.69	0.163759	-2.61036	0.00183888	0.183895	1720	GO:0016740	-
TRINITY_DN58727_c0_g1	14.346	24.2584	4.43356	0.182764	-2.45195	0.00183946	0.183895	729	-	-
TRINITY_DN62523_c3_g1	109.491	192.409	26.5727	0.138106	-2.85616	0.00184297	0.184048	4906	GO:0005488	-
TRINITY_DN48911_c3_g4	4345.3	3144.53	5546.07	1.76372	0.81862	0.00184597	0.184149	327	-	-
TRINITY_DN48656_c0_g3	340.073	236.644	443.503	1.87413	0.906222	0.00185229	0.184394	2224	-	-
TRINITY_DN57603_c0_g1	4876.92	3526.49	6227.34	1.76588	0.820383	0.00185353	0.184394	5121	GO:0044434;GO:0009526;GO:0009250;GO:0016868;GO:0019318	K01835
TRINITY_DN52333_c1_g2	561.871	1115.62	8.12463	0.00728264	-7.10132	0.00185451	0.184394	1422	GO:0020037;GO:0055114;GO:0006979;GO:0046872;GO:0098869;GO:0004601;GO:0005576;GO:0042744	K00430
TRINITY_DN55193_c0_g2	5.81913	11.2674	0.370844	0.032913	-4.9252	0.00185703	0.184394	810	-	-
TRINITY_DN50462_c1_g3	519.7	365.974	673.426	1.84009	0.87978	0.00185835	0.184394	493	GO:0003755;GO:0000413;GO:0005528;GO:0005789;GO:0061077	K01802
TRINITY_DN50037_c1_g2	5.812	11.2713	0.352683	0.0312903	-4.99814	0.00186598	0.184953	629	GO:0016597;GO:0008152	-
TRINITY_DN42862_c0_g1	73.9273	44.497	103.358	2.3228	1.21586	0.00186953	0.185108	1627	-	-
TRINITY_DN54228_c3_g1	28.3074	13.0041	43.6107	3.35361	1.74571	0.00188002	0.185948	1688	-	-
TRINITY_DN52786_c0_g1	1175.34	817.944	1532.73	1.87388	0.90603	0.00188709	0.18596	1953	GO:0005774;GO:0005768;GO:0008757;GO:0005802;GO:0032259	-
TRINITY_DN54546_c0_g2	13.9651	26.0937	1.83646	0.0703792	-3.82871	0.00188841	0.18596	1340	-	-
TRINITY_DN50015_c0_g1	468.826	258.584	679.067	2.6261	1.39292	0.00188913	0.18596	1757	GO:0016021;GO:0016788	-
TRINITY_DN47251_c0_g1	23.6951	7.90457	39.4856	4.99528	2.32057	0.00188939	0.18596	1121	-	K00640
TRINITY_DN50331_c3_g3	375.03	260.903	489.156	1.87486	0.906782	0.00189015	0.18596	2376	-	-
TRINITY_DN44826_c0_g1	297.158	389.731	204.584	0.524936	-0.929788	0.00189571	0.186171	709	-	-
TRINITY_DN58600_c1_g3	1159.45	829.987	1488.91	1.79389	0.843095	0.00189631	0.186171	723	GO:0006457;GO:0003755;GO:0000413	K01802
TRINITY_DN46899_c0_g1	621.104	438.416	803.793	1.8334	0.874525	0.00190242	0.186574	1582	-	-
TRINITY_DN61869_c1_g1	108.822	157.629	60.0153	0.380739	-1.39313	0.0019095	0.186776	601	-	-
TRINITY_DN47196_c0_g1	581.081	752.883	409.28	0.543617	-0.879338	0.0019107	0.186776	4317	GO:0000287;GO:0045332;GO:0005524;GO:0016021;GO:0004012	K01530
TRINITY_DN49321_c5_g2	1801.35	1295.01	2307.7	1.782	0.833499	0.00191228	0.186776	2533	-	-
TRINITY_DN51752_c0_g1	236.232	161.738	310.726	1.92117	0.941982	0.00191252	0.186776	216	GO:0009535;GO:0009765;GO:0046872;GO:0016021;GO:0016168;GO:0018298;GO:0009522	K08916
TRINITY_DN56052_c0_g3	13.5098	23.0671	3.95255	0.171351	-2.54498	0.00191547	0.186867	486	-	-
TRINITY_DN56176_c0_g1	1440.76	1036.71	1844.8	1.77948	0.831454	0.00192219	0.187139	992	GO:0043231;GO:0044444	-
TRINITY_DN56705_c1_g2	139.676	216.229	63.1229	0.291927	-1.77632	0.00192229	0.187139	2206	GO:0003824;GO:0050662	-
TRINITY_DN59998_c1_g8	325.99	427.297	224.684	0.525826	-0.927343	0.00193195	0.187649	1252	GO:0080163;GO:0005634;GO:0010427;GO:0004864;GO:0009738;GO:0004872;GO:0005737;GO:0016021;GO:0043086	K14496
TRINITY_DN56890_c0_g1	53.4424	76.8149	30.0699	0.391459	-1.35307	0.00193258	0.187649	2531	GO:0016114;GO:0008661	K01662
TRINITY_DN61249_c1_g4	27.2185	42.099	12.3379	0.293068	-1.77069	0.00193359	0.187649	1090	-	-
TRINITY_DN48961_c0_g1	38.6275	57.2779	19.9771	0.348774	-1.51963	0.00193986	0.188007	754	GO:0009055	-
TRINITY_DN51595_c1_g1	404.114	282.426	525.803	1.86174	0.896649	0.00194133	0.188007	2060	GO:0018026;GO:0016279;GO:0009507	-
TRINITY_DN53295_c3_g1	496.892	350.336	643.448	1.83666	0.877085	0.00194525	0.188029	2606	GO:0016021	K13946
TRINITY_DN59282_c2_g1	106.354	145.422	67.2855	0.46269	-1.11188	0.0019456	0.188029	3643	-	-
TRINITY_DN53383_c3_g2	1151.81	823.384	1480.24	1.79775	0.846189	0.00195028	0.188285	600	-	-
TRINITY_DN59802_c0_g2	135.253	88.273	182.233	2.06442	1.04574	0.00196105	0.189066	1035	-	-
TRINITY_DN57097_c4_g3	57.3092	101.816	12.8025	0.125742	-2.99147	0.00196346	0.189066	862	GO:0048046;GO:0004553;GO:0016762;GO:0005618;GO:0010411;GO:0042546;GO:0071555	K08235
TRINITY_DN60875_c0_g1	1135.77	806.443	1465.09	1.81673	0.861343	0.00196447	0.189066	3129	GO:0016020	-
TRINITY_DN52385_c0_g1	563.543	397.459	729.627	1.83573	0.876353	0.00196929	0.189286	2006	-	-
TRINITY_DN59988_c0_g1	46.6709	73.0279	20.3138	0.278165	-1.84599	0.00197083	0.189286	1745	-	-
TRINITY_DN49168_c0_g1	1399.84	1005.04	1794.65	1.78566	0.836454	0.00197817	0.189571	2901	GO:0005452;GO:0016021;GO:0015698	-
TRINITY_DN52209_c7_g2	6.84594	13.6919	0	0	-Inf	0.00197836	0.189571	650	-	-
TRINITY_DN57321_c4_g1	86.6936	119.866	53.5211	0.446507	-1.16324	0.00198022	0.189571	2094	-	-
TRINITY_DN51031_c0_g1	583.231	386.17	780.293	2.0206	1.01478	0.00198197	0.189571	621	-	K08912
TRINITY_DN50726_c0_g2	807.745	1240.89	374.6	0.30188	-1.72795	0.00199276	0.190407	994	GO:0008152;GO:0016747	K07513
TRINITY_DN58280_c1_g3	53.6002	92.0441	15.1563	0.164663	-2.60241	0.00199667	0.190585	3357	GO:0005654;GO:0003677;GO:0000981;GO:0006357;GO:0005737;GO:0046983	-
TRINITY_DN61154_c6_g2	8.92968	1.49392	16.3654	10.9547	3.45347	0.00200262	0.190893	792	-	-
TRINITY_DN60618_c2_g1	4129.59	2992.01	5267.17	1.76041	0.815913	0.00200594	0.190893	3174	-	-
TRINITY_DN56225_c6_g1	22.6986	35.953	9.44416	0.26268	-1.92862	0.00200606	0.190893	1509	-	-
TRINITY_DN62565_c8_g2	42.0213	62.0741	21.9685	0.353907	-1.49856	0.00201397	0.191449	850	-	-
TRINITY_DN62323_c4_g1	6.74114	12.7769	0.705365	0.0552062	-4.17903	0.00202926	0.192705	671	GO:0003677;GO:0046983	-
TRINITY_DN62365_c3_g2	9.999	17.7909	2.2071	0.124058	-3.01091	0.00204024	0.193549	269	-	-
TRINITY_DN54519_c1_g5	36.0999	18.5059	53.6938	2.90144	1.53677	0.00204729	0.19402	1036	-	-
TRINITY_DN55003_c1_g1	81.1773	115.825	46.53	0.401728	-1.31571	0.00205496	0.194549	2417	-	-
TRINITY_DN62345_c4_g1	18299.2	13158.9	23439.6	1.78127	0.832908	0.00205808	0.194646	1566	GO:0003824	K00615
TRINITY_DN46212_c0_g1	215.945	146.006	285.884	1.95802	0.969399	0.00206798	0.195383	890	GO:0009055;GO:0046658	-
TRINITY_DN57035_c1_g1	250.989	376.229	125.75	0.334239	-1.58105	0.00207019	0.195393	1349	GO:0016020;GO:0006633;GO:0016491	K10256
TRINITY_DN29555_c0_g1	64.2258	111.418	17.0333	0.152877	-2.70956	0.00208474	0.196567	595	-	-
TRINITY_DN48533_c2_g2	899.357	645.677	1153.04	1.78578	0.836552	0.00208873	0.196743	1874	GO:0016757	-
TRINITY_DN57684_c2_g2	50.4699	86.6169	14.323	0.16536	-2.59632	0.00209345	0.196879	562	-	-
TRINITY_DN57271_c3_g4	11385.8	8281.59	14489.9	1.74965	0.807068	0.00209441	0.196879	625	GO:0016020;GO:0008152;GO:0044434;GO:0009579;GO:0016491	K02641
TRINITY_DN55498_c2_g2	295.36	204.69	386.03	1.88592	0.91527	0.00210719	0.19788	300	-	-
TRINITY_DN45633_c0_g1	293.554	141.329	445.779	3.15418	1.65727	0.00211624	0.198436	1460	-	-
TRINITY_DN60627_c2_g3	7328.26	5325.54	9330.98	1.75212	0.8091	0.00211739	0.198436	2557	GO:0046872;GO:0005524;GO:0005829;GO:0006730;GO:0004478;GO:0006556	K00789
TRINITY_DN57254_c1_g2	307.86	213.501	402.218	1.88392	0.913736	0.00212355	0.198813	2233	GO:0006508;GO:0004185	K16297
TRINITY_DN54574_c2_g1	49.3812	71.3636	27.3988	0.383932	-1.38108	0.00212578	0.198822	2000	-	-
TRINITY_DN53049_c2_g2	453.085	318.037	588.132	1.84925	0.886944	0.00214533	0.200448	2017	GO:0044434	-
TRINITY_DN51880_c1_g1	432.289	304.651	559.927	1.83793	0.87808	0.00215272	0.200837	2092	GO:0046451;GO:0008652;GO:0009507	K16908
TRINITY_DN54495_c2_g1	1517.63	1096.11	1939.15	1.76912	0.823033	0.00215381	0.200837	3598	-	-
TRINITY_DN62397_c2_g1	966.928	692.122	1241.73	1.7941	0.84326	0.00216201	0.200873	1053	GO:0016021	K03320
TRINITY_DN47350_c0_g1	1429.14	1031.49	1826.79	1.77102	0.824584	0.00216264	0.200873	1300	-	-
TRINITY_DN53041_c2_g2	726.4	983.908	468.893	0.476561	-1.06927	0.00216327	0.200873	1134	GO:0016021;GO:0015238;GO:0015297;GO:0006855	K03327
TRINITY_DN62184_c3_g1	187.393	126.422	248.365	1.96458	0.974222	0.00216368	0.200873	1157	-	-
TRINITY_DN60535_c2_g3	2908.65	2081.68	3735.61	1.79452	0.843595	0.00216502	0.200873	4226	-	-
TRINITY_DN50030_c0_g1	23.0724	36.5123	9.63239	0.263812	-1.92242	0.00217076	0.201205	510	GO:0005524;GO:0004672;GO:0016021;GO:0006468	-
TRINITY_DN54769_c0_g1	558.941	397.586	720.296	1.81167	0.857323	0.00217782	0.201657	682	-	-
TRINITY_DN53092_c1_g1	1589.98	1154.01	2025.94	1.75557	0.811937	0.00218491	0.202113	2013	-	-
TRINITY_DN50164_c0_g1	31.9881	2.13117	61.8451	29.0193	4.85894	0.00219069	0.202444	869	-	-
TRINITY_DN44938_c0_g1	7.66338	14.232	1.09477	0.076923	-3.70044	0.0021935	0.202444	657	-	-
TRINITY_DN59469_c1_g1	119.508	204.913	34.1033	0.166428	-2.58703	0.00219503	0.202444	592	-	-
TRINITY_DN59208_c2_g3	19.6458	31.6851	7.60651	0.240065	-2.0585	0.00221391	0.20388	1311	-	-
TRINITY_DN52490_c2_g2	599.213	425.706	772.721	1.81515	0.86009	0.00221498	0.20388	3276	-	-
TRINITY_DN59824_c3_g3	317.206	220.999	413.413	1.87066	0.903547	0.00222165	0.204291	1911	-	-
TRINITY_DN55634_c2_g2	41.1608	60.4843	21.8373	0.361041	-1.46977	0.00223468	0.205049	946	-	-
TRINITY_DN58292_c4_g1	1755.86	1267	2244.73	1.77169	0.82513	0.00223563	0.205049	1294	GO:0016021	-
TRINITY_DN59278_c1_g1	121.833	196.289	47.3776	0.241366	-2.0507	0.00223652	0.205049	643	GO:0008152;GO:0016758	-
TRINITY_DN62345_c4_g3	8114.12	5911.43	10316.8	1.74523	0.803419	0.00224673	0.205782	1060	GO:0008152;GO:0004802	K00615
TRINITY_DN52208_c4_g1	123.553	184.599	62.5076	0.338614	-1.56229	0.00226649	0.207387	1407	-	-
TRINITY_DN52057_c0_g1	342.888	445.796	239.98	0.538319	-0.893466	0.00227044	0.207544	1198	GO:0004674;GO:0005524;GO:0016021;GO:0006468;GO:0005886	-
TRINITY_DN62469_c0_g1	28.7682	44.0675	13.4688	0.305639	-1.7101	0.00227454	0.207715	332	-	-
TRINITY_DN54130_c3_g3	7.53363	13.9541	1.11313	0.0797705	-3.648	0.00227948	0.207934	997	-	-
TRINITY_DN49409_c0_g2	1258.05	905.777	1610.33	1.77785	0.83013	0.00228142	0.207934	3126	-	-
TRINITY_DN54439_c2_g1	216.371	285.297	147.445	0.516812	-0.952288	0.00228399	0.207964	1451	-	-
TRINITY_DN57617_c0_g1	219.05	288.08	150.021	0.520763	-0.941301	0.00230107	0.209314	900	GO:0003677;GO:0006355	-
TRINITY_DN58516_c3_g2	860.686	617.053	1104.32	1.78967	0.839692	0.00230652	0.209604	845	GO:0043022;GO:0006413;GO:0003743;GO:0019843;GO:0009507	K02518
TRINITY_DN60663_c2_g1	49.3278	71.1115	27.5441	0.387336	-1.36834	0.00231152	0.209806	1922	GO:0016020;GO:0004672	-
TRINITY_DN59899_c2_g5	18.9041	30.4084	7.39991	0.243351	-2.03889	0.00231479	0.209806	465	-	-
TRINITY_DN56225_c4_g1	64.4846	92.7688	36.2005	0.390222	-1.35763	0.00231552	0.209806	839	-	-
TRINITY_DN56058_c2_g1	24.6947	38.3868	11.0026	0.286624	-1.80277	0.00232626	0.210575	764	-	-
TRINITY_DN49648_c1_g1	441.757	808.755	74.7601	0.0924385	-3.43536	0.00233283	0.210765	1989	GO:0020037;GO:0055114;GO:0006979;GO:0046872;GO:0098869;GO:0004601;GO:0005576;GO:0042744	K00430
TRINITY_DN53770_c3_g1	950.795	424.312	1477.28	3.48158	1.79974	0.00233291	0.210765	1687	GO:0008270;GO:0055114;GO:0016491	K07119
TRINITY_DN53263_c1_g3	7.30425	14.6085	0	0	-Inf	0.00234731	0.21186	1172	-	-
TRINITY_DN59865_c1_g3	120.738	163.088	78.3874	0.480645	-1.05696	0.0023596	0.212629	2845	-	K13457
TRINITY_DN58395_c0_g1	878.973	630.537	1127.41	1.78801	0.838358	0.00236191	0.212629	3785	GO:0003824	K17508
TRINITY_DN46651_c0_g1	66.6148	93.7662	39.4634	0.42087	-1.24855	0.0023627	0.212629	1605	-	K09422
TRINITY_DN58115_c1_g3	935.875	1342.92	528.833	0.393795	-1.34448	0.00236732	0.212746	522	GO:0016491	-
TRINITY_DN56125_c3_g1	87.1665	120.02	54.3129	0.452531	-1.14391	0.00236858	0.212746	3222	-	-
TRINITY_DN54636_c0_g2	200.631	278.24	123.022	0.442142	-1.17742	0.00238417	0.213939	2497	-	K00469
TRINITY_DN46148_c2_g2	63.4571	104.077	22.8371	0.219425	-2.1882	0.00238902	0.214168	1878	-	-
TRINITY_DN58006_c1_g1	1912.81	2441.28	1384.35	0.56706	-0.818428	0.00239164	0.214196	578	GO:0009072;GO:0046872;GO:0003868;GO:0055114	K00457
TRINITY_DN45017_c0_g1	29.3942	48.6211	10.1673	0.209113	-2.25765	0.00239929	0.214516	1191	GO:0016021	-
TRINITY_DN58089_c0_g3	1116.25	1831.15	401.355	0.219182	-2.1898	0.00239983	0.214516	1370	GO:0016021;GO:0055114;GO:0006629;GO:0016717	K10256
TRINITY_DN58779_c2_g2	91.1405	54.6004	127.681	2.33845	1.22555	0.00240411	0.214692	561	-	-
TRINITY_DN55947_c1_g4	287.767	200.431	375.104	1.87149	0.904186	0.00240778	0.214813	706	-	-
TRINITY_DN61006_c1_g1	986.666	1966.87	6.45726	0.003283	-8.25077	0.00241551	0.215233	1303	GO:0016021;GO:0055114;GO:0006629;GO:0016717	K10256
TRINITY_DN50479_c0_g2	24.2427	39.5952	8.89011	0.224525	-2.15505	0.00241712	0.215233	427	GO:0016021;GO:0055114;GO:0006629;GO:0016717	K10256
TRINITY_DN54648_c2_g4	791.165	568.448	1013.88	1.7836	0.834789	0.00242152	0.215267	1414	GO:0016020;GO:0004674;GO:0005524;GO:0006468;GO:0048544	-
TRINITY_DN53263_c1_g2	8.92344	17.8469	0	0	-Inf	0.00242214	0.215267	1018	-	-
TRINITY_DN58922_c0_g1	646.018	462.164	829.873	1.79562	0.844485	0.0024265	0.215278	2288	GO:0016021	-
TRINITY_DN55855_c7_g1	8007.24	5845.33	10169.1	1.7397	0.798842	0.0024269	0.215278	1863	GO:0005840;GO:0003723;GO:0006412;GO:0003735	K02945
TRINITY_DN44999_c0_g1	98.1032	137.268	58.9381	0.429364	-1.21973	0.00243429	0.215723	951	-	-
TRINITY_DN52888_c1_g2	28.6038	56.8549	0.352683	0.00620321	-7.33277	0.00243805	0.215723	1636	-	-
TRINITY_DN48987_c0_g3	18.2045	3.53175	32.8772	9.30905	3.21863	0.00243889	0.215723	661	-	K03676
TRINITY_DN45216_c0_g1	46.7484	71.2898	22.207	0.311503	-1.68268	0.00244459	0.215862	1992	-	K07195
TRINITY_DN57411_c2_g1	37.7953	55.9973	19.5933	0.349897	-1.515	0.00244511	0.215862	1194	-	K09286
TRINITY_DN55408_c1_g1	767.189	549.9	984.478	1.79029	0.84019	0.00245741	0.216742	624	GO:0009507	-
TRINITY_DN61421_c1_g1	4671.71	3413.87	5929.54	1.7369	0.796512	0.00247401	0.217999	2037	-	-
TRINITY_DN49328_c0_g2	61.4825	36.328	86.6369	2.38485	1.2539	0.00248579	0.21883	1377	-	-
TRINITY_DN52724_c1_g2	2390.32	1740.8	3039.83	1.74623	0.804241	0.00249012	0.219003	881	GO:0016021	K03542
TRINITY_DN58663_c3_g1	75.5073	46.3117	104.703	2.26083	1.17685	0.0024977	0.219462	889	-	-
TRINITY_DN49240_c4_g2	213.344	146.316	280.371	1.9162	0.938248	0.00250376	0.219624	1618	-	-
TRINITY_DN49399_c0_g4	2529.91	1716.96	3342.86	1.94697	0.961227	0.00250428	0.219624	3824	-	K10255
TRINITY_DN57284_c0_g2	467.73	332.554	602.906	1.81296	0.858346	0.00250721	0.219674	3565	-	-
TRINITY_DN48165_c4_g4	43.8415	66.94	20.7429	0.309873	-1.69025	0.00253822	0.222056	375	-	-
TRINITY_DN48770_c1_g3	94.5436	129.348	59.7391	0.461847	-1.11451	0.00253918	0.222056	680	-	-
TRINITY_DN61925_c1_g4	181.803	240.624	122.981	0.511092	-0.968344	0.00254629	0.222406	974	GO:0016020;GO:0016310;GO:0000166;GO:0004672	-
TRINITY_DN61642_c2_g1	22.3606	35.2052	9.51601	0.270301	-1.88736	0.00254797	0.222406	831	-	-
TRINITY_DN56542_c1_g1	11.8289	20.3376	3.32023	0.163256	-2.61479	0.00255538	0.222685	1157	-	K13993
TRINITY_DN57926_c2_g2	26.0305	41.2074	10.8537	0.263392	-1.92472	0.00255641	0.222685	2354	-	-
TRINITY_DN52242_c0_g3	4750.56	3471.93	6029.19	1.73655	0.796228	0.00255835	0.222685	1551	GO:0008168;GO:0016021;GO:0032259	K12502
TRINITY_DN55195_c0_g1	1263.74	913.829	1613.64	1.7658	0.820324	0.00256347	0.222774	2626	-	K15634
TRINITY_DN47453_c4_g1	8566.92	6272.84	10861	1.73143	0.791966	0.00256417	0.222774	433	GO:0009535;GO:0009765;GO:0046872;GO:0016021;GO:0016168;GO:0018298;GO:0009522	K08912
TRINITY_DN51379_c0_g1	21.3757	9.07634	33.675	3.7102	1.8915	0.00257836	0.223797	1408	GO:0016740	-
TRINITY_DN51195_c2_g1	1867.34	1234.26	2500.42	2.02584	1.01852	0.00259516	0.224616	346	GO:0005874;GO:0007017;GO:0005525;GO:0005200;GO:0005737;GO:0003924	K07374
TRINITY_DN52146_c2_g4	54.1169	77.2521	30.9817	0.401047	-1.31816	0.00259536	0.224616	1592	-	-
TRINITY_DN60490_c3_g1	514.934	366.799	663.068	1.80772	0.854168	0.00259592	0.224616	3528	-	-
TRINITY_DN49372_c0_g1	1272.9	924.09	1621.72	1.75493	0.811417	0.00259747	0.224616	2103	-	K02988
TRINITY_DN53462_c1_g2	2114.85	1539.17	2690.53	1.74804	0.805735	0.0026047	0.225031	3319	GO:0006357;GO:0016592;GO:0001104;GO:0003824;GO:0050662	K10046
TRINITY_DN61462_c1_g1	123.028	207.304	38.7532	0.186939	-2.41936	0.00260889	0.22515	1031	GO:0016020;GO:0016709;GO:0020037;GO:0005506;GO:0044550;GO:0055114	-
TRINITY_DN50239_c1_g2	52.8263	30.3834	75.2692	2.47731	1.30878	0.00261092	0.22515	2059	GO:0016757	-
TRINITY_DN61930_c2_g2	1811.77	1317.93	2305.61	1.74942	0.80688	0.00263682	0.227106	1508	GO:0055085;GO:0016021;GO:0005215	K14611
TRINITY_DN60568_c2_g1	1131.18	1826.73	435.628	0.238474	-2.0681	0.00263849	0.227106	2485	-	K07088
TRINITY_DN56806_c1_g1	7.30541	14.2398	0.371043	0.0260568	-5.2622	0.00264201	0.227198	639	-	-
TRINITY_DN46519_c0_g1	453.391	304.246	602.536	1.98043	0.985812	0.0026453	0.22727	1091	GO:0016872	-
TRINITY_DN48708_c3_g1	424.187	659.548	188.826	0.286297	-1.80442	0.00264919	0.227394	3780	GO:0016020	-
TRINITY_DN54300_c3_g2	1651.07	2239.26	1062.88	0.474657	-1.07504	0.00265649	0.227811	1023	-	-
TRINITY_DN59026_c0_g1	2628.92	1720.44	3537.4	2.05611	1.03991	0.00266866	0.228643	4173	-	-
TRINITY_DN60212_c4_g3	217.854	145.384	290.324	1.99695	0.997799	0.00267334	0.228701	471	GO:0009768;GO:0010287;GO:0009535;GO:0009523;GO:0009416;GO:0018298;GO:0046872;GO:0031409;GO:0016021;GO:0016168;GO:0009941;GO:0009522	K08912
TRINITY_DN48173_c0_g1	561.781	721.937	401.625	0.556316	-0.846024	0.00267426	0.228701	3567	GO:0016020;GO:0004630;GO:0046470;GO:0016042;GO:0005509;GO:0070290	K01115
TRINITY_DN54160_c1_g3	1982.17	1444.98	2519.35	1.74352	0.802004	0.00269087	0.22991	826	GO:0005840;GO:0006412;GO:0009735;GO:0003735;GO:0009941;GO:0009579;GO:0009570	K02899
TRINITY_DN50127_c0_g1	104.403	178.656	30.1486	0.168752	-2.56703	0.00269955	0.230439	1184	-	-
TRINITY_DN49057_c0_g1	2942.87	2150.53	3735.21	1.73688	0.796494	0.00271453	0.231297	3784	GO:0051537;GO:0016705;GO:0010277;GO:0005506;GO:0055114	K13600
TRINITY_DN45994_c0_g1	290.105	203.149	377.061	1.85608	0.892261	0.00271458	0.231297	1222	-	-
TRINITY_DN52509_c3_g1	3989.67	2908.15	5071.19	1.74379	0.802224	0.00273402	0.23274	2138	GO:0016765	K11778
TRINITY_DN61289_c1_g1	1771.82	1292.03	2251.61	1.74269	0.80132	0.00274686	0.233619	4225	GO:0004674;GO:0005524;GO:0030247;GO:0016021;GO:0006468	-
TRINITY_DN52018_c2_g1	1010.32	729.587	1291.06	1.76958	0.823407	0.00275366	0.23382	1297	-	K01061
TRINITY_DN58216_c1_g1	16.5941	29.2722	3.91603	0.13378	-2.90207	0.00275425	0.23382	1464	-	-
TRINITY_DN58774_c6_g1	478.557	317.061	640.053	2.01871	1.01343	0.00276882	0.234488	1162	-	-
TRINITY_DN60812_c1_g1	921.525	665.581	1177.47	1.76908	0.823003	0.00276887	0.234488	1880	-	-
TRINITY_DN61566_c0_g1	16.9477	28.404	5.49141	0.193332	-2.37085	0.0027697	0.234488	978	-	-
TRINITY_DN56454_c0_g3	473.716	337.996	609.435	1.80308	0.850467	0.00277562	0.234593	955	GO:0016788	-
TRINITY_DN39337_c0_g1	4.32925	8.65849	0	0	-Inf	0.002776	0.234593	458	-	-
TRINITY_DN62365_c3_g1	125.135	202.182	48.0872	0.237841	-2.07193	0.00280941	0.237201	906	-	-
TRINITY_DN48331_c0_g1	1173.63	852.601	1494.66	1.75306	0.809874	0.00283208	0.238898	1908	GO:0009941;GO:0016788	-
TRINITY_DN55074_c2_g1	1073.19	1429.09	717.283	0.501915	-0.994485	0.0028424	0.239551	1429	GO:0016020	-
TRINITY_DN62104_c2_g1	31.7836	16.0153	47.5519	2.96915	1.57005	0.00287344	0.241947	1004	-	-
TRINITY_DN61750_c3_g3	232.914	160.662	305.167	1.89943	0.925567	0.0028887	0.242816	622	GO:0010422;GO:0003824;GO:0005737;GO:0050662	-
TRINITY_DN49460_c0_g2	238.425	311.469	165.38	0.530966	-0.91331	0.00288899	0.242816	1513	GO:0004674;GO:0009506;GO:0006468;GO:0042742;GO:0005886	-
TRINITY_DN60540_c1_g2	108.544	184.438	32.6503	0.177026	-2.49797	0.00290743	0.243937	959	GO:0006636;GO:0016021;GO:0055114;GO:0016717	K10256
TRINITY_DN60081_c3_g3	64.9934	39.0591	90.9277	2.32795	1.21906	0.00290757	0.243937	1291	-	-
TRINITY_DN54138_c1_g2	1900.05	1390.22	2409.88	1.73345	0.793646	0.00291208	0.244094	1743	GO:0005840;GO:0042254;GO:0009507;GO:0019843	K02864
TRINITY_DN59175_c2_g1	1620.46	1182.89	2058.03	1.73983	0.798947	0.00293299	0.245625	3236	-	-
TRINITY_DN47256_c0_g1	105.913	68.5414	143.285	2.09049	1.06384	0.00295817	0.247511	2137	GO:0005524;GO:0004672;GO:0016021;GO:0006468	-
TRINITY_DN50189_c1_g1	102.216	64.448	139.984	2.17205	1.11906	0.00296556	0.247889	3610	GO:0046835;GO:0005524;GO:0006012;GO:0005737;GO:0004335	K18677
TRINITY_DN49647_c3_g1	2525.28	3196.96	1853.6	0.579803	-0.786366	0.00296803	0.247889	1450	GO:0055114;GO:0016491	-
TRINITY_DN61007_c1_g1	183.263	241.562	124.964	0.517317	-0.95088	0.00298004	0.248669	1258	GO:0004674;GO:0005524;GO:0006468	-
TRINITY_DN50321_c1_g1	631.962	457.814	806.111	1.76078	0.816217	0.00299056	0.249323	3534	GO:0044424;GO:0043565;GO:0003700;GO:0044767;GO:0045893	-
TRINITY_DN59128_c1_g1	1577.21	1129.78	2024.65	1.79208	0.841633	0.00299787	0.249664	2477	GO:0005524;GO:0032543;GO:0050567;GO:0070681;GO:0005739;GO:0030956;GO:0009570	K02433
TRINITY_DN49271_c3_g1	105.959	68.8738	143.043	2.07689	1.05442	0.00300003	0.249664	1312	GO:0019953;GO:0005576	-
TRINITY_DN42302_c0_g1	15.12	5.34621	24.8939	4.65636	2.2192	0.00301315	0.249824	1047	GO:0045735;GO:0005576;GO:0030145	-
TRINITY_DN57200_c0_g3	37.1333	58.9787	15.2878	0.25921	-1.94781	0.0030135	0.249824	1074	GO:0016020	K13754
TRINITY_DN48370_c0_g1	1314.53	959.337	1669.73	1.74051	0.799506	0.00301708	0.249824	2281	GO:0004372;GO:0006544;GO:0035999;GO:0030170;GO:0006563	K00600
TRINITY_DN47628_c0_g1	218.017	285.488	150.546	0.527329	-0.923226	0.00301861	0.249824	1771	GO:0006952	-
TRINITY_DN56076_c0_g2	358.074	252.797	463.351	1.83289	0.874122	0.0030188	0.249824	1824	-	-
TRINITY_DN60656_c4_g5	20.4147	34.9851	5.84429	0.167051	-2.58164	0.00301903	0.249824	612	-	-
TRINITY_DN58392_c1_g1	3897.06	2866.59	4927.54	1.71895	0.78153	0.00302078	0.249824	1363	-	-
TRINITY_DN57547_c2_g2	1075.01	585.227	1564.79	2.67382	1.4189	0.00303157	0.250493	2370	GO:0016021;GO:0055114;GO:0006629;GO:0016717	K10256
TRINITY_DN54562_c3_g1	220.72	152.635	288.806	1.89214	0.92002	0.00304106	0.251053	2015	GO:0010375;GO:2000123	-
TRINITY_DN48442_c3_g1	2079.26	1523.35	2635.17	1.72985	0.790647	0.00305807	0.252123	1922	-	-
TRINITY_DN53147_c2_g1	25.5483	10.4302	40.6663	3.89889	1.96306	0.00305944	0.252123	1459	-	-
TRINITY_DN60600_c1_g5	583.821	419.947	747.696	1.78045	0.832246	0.00306432	0.252301	525	-	-
TRINITY_DN49622_c0_g1	418.308	245.6	591.016	2.40641	1.26689	0.00306784	0.252367	2459	GO:0003723;GO:0000166;GO:0005737	K13126
TRINITY_DN49878_c2_g1	752.283	1066.97	437.595	0.410128	-1.28585	0.00307184	0.252472	1365	GO:0008270;GO:0055114;GO:0016491	-
TRINITY_DN60704_c3_g1	127.458	170.396	84.5199	0.49602	-1.01153	0.00308881	0.253643	604	-	-
TRINITY_DN52373_c0_g2	1266.97	923.999	1609.93	1.74235	0.801038	0.00309741	0.254124	2089	GO:0016021	-
TRINITY_DN49668_c3_g1	746.943	543.569	950.318	1.7483	0.805949	0.00310174	0.254255	3366	GO:0016788	-
TRINITY_DN58891_c2_g2	652.518	471.967	833.068	1.7651	0.819746	0.00312254	0.255734	1216	-	-
TRINITY_DN45139_c0_g2	53.213	91.0054	15.4206	0.169447	-2.56109	0.00312988	0.256109	442	-	-
TRINITY_DN53836_c0_g5	1114.47	809.722	1419.22	1.75273	0.809601	0.0031394	0.256539	3325	GO:0016020	-
TRINITY_DN46404_c0_g1	317.871	193.651	442.091	2.28292	1.19088	0.00314712	0.256539	2171	GO:0016310;GO:0016301;GO:0008033	K10760
TRINITY_DN53747_c0_g1	144.215	90.4927	197.938	2.18733	1.12917	0.00314932	0.256539	3275	-	K14319
TRINITY_DN60026_c3_g3	8.82256	15.827	1.8181	0.114873	-3.12189	0.00315027	0.256539	756	GO:0016740	-
TRINITY_DN46475_c0_g1	89.4931	122.054	56.9319	0.466448	-1.10021	0.00315146	0.256539	1547	-	-
TRINITY_DN46915_c0_g1	92.5432	126.199	58.8874	0.466623	-1.09967	0.0031517	0.256539	1281	-	-
TRINITY_DN48544_c4_g7	217.087	150.512	283.662	1.88465	0.914296	0.00315464	0.256554	1908	GO:0009058;GO:0016740	K18163
TRINITY_DN48559_c0_g2	634.809	961.685	307.933	0.320202	-1.64295	0.00316781	0.257162	1371	GO:0055085;GO:0005524;GO:0016021;GO:0042626	K05658
TRINITY_DN55330_c2_g1	9.49057	16.7553	2.22586	0.132845	-2.91218	0.00316907	0.257162	439	-	-
TRINITY_DN46269_c0_g2	138.399	270.212	6.58518	0.0243704	-5.35873	0.00317078	0.257162	740	-	-
TRINITY_DN45902_c0_g1	271.268	411.354	131.183	0.318905	-1.6488	0.0031732	0.257162	3470	GO:0005992;GO:0003824	K16055
TRINITY_DN54439_c4_g3	1289.31	942.715	1635.91	1.73531	0.795197	0.00317854	0.25737	3481	GO:0055114;GO:0016491	-
TRINITY_DN61096_c0_g6	1212.48	888.308	1536.65	1.72987	0.79066	0.00318313	0.257517	3748	-	-
TRINITY_DN57090_c1_g1	85.5606	117.405	53.7159	0.457526	-1.12807	0.00319061	0.257898	384	-	-
TRINITY_DN53558_c1_g1	39.0899	17.9272	60.2526	3.36097	1.74888	0.00320734	0.258862	1058	-	-
TRINITY_DN47526_c0_g1	319.772	226.663	412.881	1.82156	0.865173	0.00320811	0.258862	2102	GO:0016831;GO:0006520;GO:0030170	K01592
TRINITY_DN55047_c1_g1	55.3078	78.497	32.1186	0.40917	-1.28923	0.00322116	0.259511	1874	-	-
TRINITY_DN49109_c2_g1	571.338	410.554	732.122	1.78326	0.834514	0.00322174	0.259511	1994	-	-
TRINITY_DN53806_c3_g4	617.773	445.651	789.894	1.77245	0.825746	0.00322982	0.259775	2051	-	-
TRINITY_DN61137_c0_g1	32.3402	48.316	16.3645	0.338696	-1.56194	0.00323062	0.259775	572	-	-
TRINITY_DN44274_c0_g1	108.089	66.6569	149.521	2.24314	1.16552	0.00323618	0.259997	624	GO:0016021	-
TRINITY_DN60621_c1_g5	2750.7	4622.8	878.613	0.190061	-2.39547	0.00324459	0.260448	1613	GO:0004553;GO:0071704	K01183
TRINITY_DN45435_c0_g1	30.4595	4.75174	56.1672	11.8204	3.5632	0.00325779	0.261281	607	-	-
TRINITY_DN54175_c1_g1	25.1637	38.7308	11.5966	0.299415	-1.73978	0.0032615	0.261354	2100	-	-
TRINITY_DN51263_c4_g1	831.211	601.084	1061.34	1.76571	0.820246	0.00327132	0.261914	2399	GO:0005634;GO:0003677;GO:0006355;GO:0003700;GO:0046983	K09260
TRINITY_DN51627_c2_g3	3994.38	2939.19	5049.56	1.71801	0.780738	0.00327606	0.262068	3257	GO:0016787	-
TRINITY_DN57954_c2_g6	6.46538	0.891685	12.0391	13.5015	3.75505	0.00327991	0.26215	512	-	-
TRINITY_DN50764_c8_g2	67.709	123.579	11.8389	0.0958001	-3.38383	0.00328376	0.262232	1716	GO:0016021;GO:0016846	-
TRINITY_DN54580_c3_g4	522.66	376.553	668.767	1.77602	0.828649	0.0032895	0.262465	1483	-	K15111
TRINITY_DN56064_c0_g2	461.371	330.21	592.531	1.7944	0.843505	0.00329399	0.262597	1733	GO:0046872;GO:0006470;GO:0004722	K01102
TRINITY_DN49238_c3_g1	1499.72	1097.79	1901.64	1.73224	0.792636	0.00329731	0.262636	2012	-	-
TRINITY_DN49558_c0_g2	312.501	422.539	202.463	0.479158	-1.06143	0.00330648	0.263132	737	GO:0003677;GO:0008270	-
TRINITY_DN54885_c1_g1	6.44188	0.880022	12.0037	13.6403	3.7698	0.00331128	0.263132	558	-	-
TRINITY_DN55343_c0_g3	19.3731	8.06017	30.6861	3.80712	1.9287	0.00331203	0.263132	533	-	-
TRINITY_DN53453_c6_g1	466.416	334.427	598.406	1.78935	0.839435	0.0033208	0.263603	1618	GO:0009812;GO:0035251	-
TRINITY_DN53943_c5_g1	243.245	317.13	169.36	0.534041	-0.904978	0.00332901	0.26382	1688	GO:0016020;GO:0050896	K08472
TRINITY_DN57742_c2_g1	89.4722	122.468	56.4762	0.46115	-1.11669	0.00332957	0.26382	2554	-	-
TRINITY_DN58681_c3_g1	47.6368	21.8533	73.4202	3.35968	1.74833	0.00333205	0.26382	888	-	-
TRINITY_DN49274_c2_g2	1611.42	1179.62	2043.22	1.7321	0.792526	0.00334241	0.264262	6609	-	-
TRINITY_DN60048_c3_g1	294.817	208.138	381.496	1.8329	0.874126	0.00334462	0.264262	224	GO:0009538;GO:0016021;GO:0015979	K02695
TRINITY_DN56666_c0_g1	2168.91	3262.92	1074.91	0.329432	-1.60195	0.00334696	0.264262	2063	-	-
TRINITY_DN53299_c1_g3	4142.67	3058.98	5226.36	1.70853	0.772757	0.00334902	0.264262	664	GO:0055114;GO:0016630;GO:0015979;GO:0009507;GO:0015995	K00218
TRINITY_DN59462_c1_g3	1448.46	1062.51	1834.41	1.72649	0.787841	0.00335277	0.264334	1239	GO:0005762;GO:0000027;GO:0006412;GO:0003735;GO:0019843	K02867
TRINITY_DN61414_c3_g1	1150.76	842.609	1458.91	1.73142	0.791956	0.00336395	0.26499	2353	-	K09571
TRINITY_DN61762_c2_g1	1374.36	1005.93	1742.79	1.73252	0.792868	0.00336821	0.265101	3621	-	-
TRINITY_DN50449_c2_g4	916.673	666.48	1166.87	1.75079	0.808005	0.00339627	0.26681	3070	-	-
TRINITY_DN51260_c1_g1	404.15	638.702	169.598	0.265536	-1.91302	0.00339658	0.26681	777	-	-
TRINITY_DN55935_c3_g3	806.886	588.469	1025.3	1.74232	0.801011	0.00339955	0.26681	2583	GO:0005524;GO:0004672;GO:0016021;GO:0006468	-
TRINITY_DN48265_c0_g1	1381.55	1014.93	1748.17	1.72246	0.784468	0.00340666	0.26681	2426	-	-
TRINITY_DN45387_c0_g1	110.252	148.265	72.2387	0.487229	-1.03733	0.00340696	0.26681	1515	-	-
TRINITY_DN61963_c0_g1	150.196	101.74	198.651	1.95254	0.965351	0.00340922	0.26681	986	-	-
TRINITY_DN48610_c1_g2	34.9398	51.605	18.2747	0.354128	-1.49766	0.00341268	0.26681	493	-	-
TRINITY_DN51289_c0_g1	240.453	448.898	32.0084	0.0713044	-3.80986	0.0034129	0.26681	2377	-	-
TRINITY_DN47766_c0_g1	402.454	287.71	517.198	1.79764	0.846103	0.00341772	0.266859	1722	-	-
TRINITY_DN60059_c0_g1	193.117	350.568	35.6669	0.101741	-3.29703	0.00341928	0.266859	738	GO:0020037;GO:0055114;GO:0006979;GO:0046872;GO:0098869;GO:0004601;GO:0005576;GO:0042744	K00430
TRINITY_DN50592_c2_g1	2162.93	3362.13	963.724	0.286641	-1.80269	0.00343507	0.267867	1462	GO:0016787;GO:0008152	-
TRINITY_DN61006_c1_g2	342.517	620.306	64.7273	0.104347	-3.26053	0.00345076	0.268864	474	GO:0016021;GO:0055114;GO:0006629;GO:0016717	K10256
TRINITY_DN59587_c0_g2	29.6437	59.2873	0	0	-Inf	0.00348196	0.271067	1017	GO:0000166	-
TRINITY_DN56922_c3_g2	16.3401	32.6802	0	0	-Inf	0.00348575	0.271135	304	GO:0009611;GO:0004867;GO:0010951	-
TRINITY_DN58506_c1_g2	6.32924	11.9164	0.742085	0.0622743	-4.00522	0.00350906	0.272505	740	-	-
TRINITY_DN45481_c0_g1	6.23631	11.7491	0.723527	0.0615815	-4.02136	0.00350923	0.272505	1174	-	-
TRINITY_DN56157_c1_g2	789.505	572.997	1006.01	1.7557	0.812049	0.0035138	0.272632	1584	GO:0016021	-
TRINITY_DN57092_c1_g3	62.3798	37.4758	87.2839	2.32908	1.21976	0.00352737	0.273456	548	-	-
TRINITY_DN53548_c0_g1	706.965	512.99	900.94	1.75625	0.812501	0.00354384	0.274504	1764	GO:0009507	-
TRINITY_DN61437_c1_g3	78.1081	49.1127	107.104	2.18077	1.12484	0.00355871	0.275296	1208	GO:0016021	-
TRINITY_DN59914_c0_g1	3264.44	4856.08	1672.81	0.344477	-1.53752	0.00355998	0.275296	4728	GO:0016020;GO:0006508;GO:0005524;GO:0004222	K03798
TRINITY_DN53241_c4_g1	2016.53	1483.27	2549.8	1.71904	0.781603	0.00356414	0.275388	2778	GO:0005506;GO:0055114;GO:0016787;GO:0016021;GO:0006633;GO:0016117;GO:0016491;GO:0031969	K15746
TRINITY_DN48027_c3_g2	1581.44	1161.44	2001.45	1.72326	0.785137	0.00357185	0.275754	2709	-	K02356
TRINITY_DN55917_c0_g5	1046.82	764.873	1328.77	1.73724	0.7968	0.00359807	0.277548	1299	GO:0006662;GO:0015035;GO:0005623;GO:0055114;GO:0045454	-
TRINITY_DN58115_c1_g1	3975.58	5558.65	2392.51	0.430412	-1.21621	0.00362084	0.279072	1281	GO:0044710	K19642
TRINITY_DN59896_c5_g3	1890.81	1297.16	2484.46	1.9153	0.93757	0.00362848	0.279429	1202	GO:0009768;GO:0010287;GO:0009535;GO:0009416;GO:0018298;GO:0046872;GO:0031409;GO:0016021;GO:0016168;GO:0009941;GO:0009522	K08914
TRINITY_DN62266_c1_g1	2496.21	3152.82	1839.59	0.583473	-0.777261	0.00364962	0.280646	2027	GO:0001758;GO:0055114	K12355
TRINITY_DN62290_c1_g2	23808.8	15620	31997.5	2.04849	1.03456	0.00365033	0.280646	4564	GO:0016851;GO:0015995	K03403
TRINITY_DN58377_c1_g3	4129.21	3053.44	5204.98	1.70463	0.769458	0.00365768	0.280979	2570	GO:0005524;GO:0004672;GO:0006468;GO:0009507	K08869
TRINITY_DN49236_c3_g1	107.497	66.6399	148.353	2.22619	1.15458	0.00366234	0.281104	922	-	-
TRINITY_DN58076_c0_g2	1177.66	861.035	1494.29	1.73546	0.795318	0.00368598	0.282685	1080	GO:0009055;GO:0046872;GO:0020037;GO:0005739;GO:0070469;GO:0055114	K08738
TRINITY_DN47537_c5_g5	12.1391	1.16168	23.1165	19.8992	4.31464	0.00369393	0.283061	729	-	-
TRINITY_DN51181_c3_g3	7.89794	14.3486	1.44725	0.100863	-3.30953	0.00370385	0.283587	473	-	-
TRINITY_DN52593_c0_g2	840.373	613.964	1066.78	1.73753	0.797041	0.00371155	0.283943	1657	GO:0004045	K01056
TRINITY_DN50750_c0_g1	157.554	255.91	59.1968	0.231318	-2.11205	0.00372322	0.284601	889	-	K13448
TRINITY_DN48111_c4_g1	197.996	259.095	136.897	0.528366	-0.920391	0.00373085	0.284949	1358	-	K13448
TRINITY_DN54120_c5_g1	794.865	1088.09	501.642	0.461031	-1.11706	0.00376584	0.287386	2178	GO:0005507;GO:0030001	-
TRINITY_DN52011_c2_g3	3925.39	2904.66	4946.12	1.70282	0.767929	0.00377256	0.287496	2565	-	-
TRINITY_DN53818_c0_g1	1350.95	993.397	1708.5	1.71986	0.782291	0.00377347	0.287496	1060	GO:0044710	K03671
TRINITY_DN60305_c6_g2	90.0991	149.806	30.3925	0.202879	-2.30131	0.00378796	0.287952	386	GO:0003676	K11593
TRINITY_DN46271_c0_g1	237.822	166.368	309.276	1.85899	0.894522	0.00378842	0.287952	1343	GO:0055085;GO:0016021;GO:0005743;GO:0005215	K05863
TRINITY_DN57748_c0_g2	255.457	496.466	14.4491	0.029104	-5.10264	0.00379268	0.287952	1053	-	-
TRINITY_DN51513_c0_g2	2688.15	1708.77	3667.53	2.1463	1.10185	0.00379298	0.287952	860	-	-
TRINITY_DN56121_c3_g1	25.1436	11.9942	38.293	3.19263	1.67475	0.00379496	0.287952	1490	-	-
TRINITY_DN59587_c0_g6	23.6496	10.9741	36.3252	3.31009	1.72687	0.00382916	0.29031	1316	GO:0009535;GO:0017004;GO:0009512;GO:0055114;GO:0045158;GO:0005507;GO:0016021;GO:0005739;GO:0015979	K02640
TRINITY_DN52631_c1_g5	10.0047	17.4859	2.52346	0.144314	-2.79272	0.00383627	0.290611	569	-	-
TRINITY_DN56377_c1_g2	99.1595	133.486	64.8326	0.485687	-1.0419	0.00384139	0.290763	1017	-	-
TRINITY_DN54686_c2_g1	230.553	302.081	159.025	0.526433	-0.925678	0.00384889	0.290953	1749	GO:0046872;GO:0006470;GO:0004722	K01102
TRINITY_DN50889_c0_g2	14.707	25.3709	4.04316	0.159362	-2.64962	0.00385017	0.290953	1715	-	-
TRINITY_DN48662_c2_g3	1384.48	1018.53	1750.43	1.71859	0.781222	0.00386036	0.291485	2504	GO:0003866;GO:0009423;GO:0009073	K00800
TRINITY_DN55574_c5_g1	213.512	135.864	291.16	2.14302	1.09964	0.00386467	0.291574	2374	GO:0016614;GO:0050660;GO:0055114	K00108
TRINITY_DN56012_c0_g1	4006.39	2970.86	5041.93	1.69713	0.763096	0.0038756	0.292161	697	GO:0005840;GO:0006412;GO:0003735;GO:0009507	K02935
TRINITY_DN58716_c0_g4	313.134	412.593	213.676	0.517887	-0.94929	0.00388902	0.292935	3291	-	K01227
TRINITY_DN53358_c2_g1	2080.4	1537.8	2623	1.70569	0.770353	0.0039214	0.295135	1826	GO:0006396;GO:0003723;GO:0004000	K15440
TRINITY_DN51369_c1_g2	16501.4	12264.7	20738.1	1.69088	0.757775	0.00392975	0.295312	506	GO:0050661;GO:0016620;GO:0006006;GO:0051287;GO:0055114	K05298
TRINITY_DN55729_c0_g1	24.6003	11.7242	37.4764	3.1965	1.67649	0.00393165	0.295312	1622	-	-
TRINITY_DN60491_c0_g1	388.481	278.679	498.282	1.78801	0.838355	0.0039333	0.295312	1710	GO:0016020	-
TRINITY_DN60826_c0_g2	367.09	608.086	126.093	0.20736	-2.26979	0.00394455	0.295917	1983	GO:0016757	K13496
TRINITY_DN60356_c0_g1	701.552	499.154	903.95	1.81097	0.856759	0.00394947	0.296048	1369	-	K15637
TRINITY_DN53400_c1_g1	2533.83	1876.58	3191.09	1.70048	0.765939	0.00395773	0.296428	1515	GO:0016020;GO:0003729;GO:0044434;GO:0022625;GO:0006412;GO:0003735	K02871
TRINITY_DN54975_c2_g2	6.17197	11.6386	0.705365	0.0606058	-4.0444	0.00396182	0.296495	745	-	-
TRINITY_DN55910_c0_g1	823.673	602.051	1045.29	1.73622	0.795951	0.00397324	0.29711	2581	-	K05275
TRINITY_DN59549_c6_g2	60.6407	84.6423	36.6391	0.43287	-1.20799	0.00398047	0.297173	392	-	-
TRINITY_DN54190_c0_g1	978.607	1238.95	718.26	0.579731	-0.786543	0.00398048	0.297173	4491	-	-
TRINITY_DN47049_c4_g1	1138.7	834.928	1442.48	1.72767	0.788829	0.00400511	0.298772	4141	-	K18121
TRINITY_DN60029_c0_g1	13.2163	4.50512	21.9275	4.86724	2.2831	0.0040194	0.299225	1155	-	-
TRINITY_DN55428_c1_g2	613.635	445.708	781.563	1.75353	0.810263	0.00402033	0.299225	639	GO:0051539;GO:0009249;GO:0009107;GO:0016992;GO:0009507;GO:0015979	-
TRINITY_DN50107_c3_g1	15.7182	25.5927	5.84369	0.228334	-2.13078	0.004022	0.299225	755	-	-
TRINITY_DN57550_c0_g1	16.2623	26.3094	6.21513	0.236232	-2.08172	0.00402408	0.299225	488	-	-
TRINITY_DN57376_c5_g1	1051.42	770.253	1332.58	1.73005	0.790818	0.00404092	0.300102	3042	GO:0055085;GO:0016021	-
TRINITY_DN52366_c1_g5	13.1775	4.42733	21.9277	4.95281	2.30825	0.00404409	0.300102	2120	GO:0005774;GO:0005768;GO:0008757;GO:0005802;GO:0032259	-
TRINITY_DN48861_c1_g3	447.128	323.159	571.096	1.76723	0.821489	0.00404556	0.300102	1946	GO:0005634;GO:0006355;GO:0090610;GO:0043565;GO:0003700;GO:0048366	-
TRINITY_DN48930_c0_g2	947.922	697.801	1198.04	1.71688	0.779793	0.00405401	0.300339	585	GO:0009052;GO:0004751	K01807
TRINITY_DN56668_c1_g3	151.494	242.024	60.9647	0.251895	-1.98911	0.00405523	0.300339	1665	GO:0008270;GO:0055114;GO:0016491	K00083
TRINITY_DN60295_c1_g2	241.507	169.927	313.087	1.84248	0.881647	0.00407383	0.301283	954	-	-
TRINITY_DN46472_c0_g1	1876.97	3674.91	79.0349	0.0215066	-5.53908	0.00407748	0.301283	1057	GO:0006952;GO:0005576;GO:0009607	-
TRINITY_DN61776_c0_g1	298.838	384.663	213.013	0.553766	-0.85265	0.0040777	0.301283	822	-	-
TRINITY_DN49095_c0_g1	36.6942	18.0049	55.3836	3.07603	1.62107	0.00408227	0.30138	1981	GO:0008152;GO:0016798	K01179
TRINITY_DN48692_c5_g2	383.707	276.181	491.234	1.77867	0.830797	0.00410248	0.302632	1447	-	K08906
TRINITY_DN55007_c1_g1	9.22315	16.2386	2.2077	0.135954	-2.87881	0.00411925	0.303628	854	-	K01188
TRINITY_DN59843_c0_g1	404.174	594.249	214.099	0.360285	-1.47279	0.00412332	0.303642	4280	GO:0055085;GO:0005524;GO:0016021;GO:0042626	-
TRINITY_DN52589_c2_g4	4375.33	3159	5591.65	1.77007	0.823806	0.00412695	0.303642	2340	GO:0048046;GO:0004553;GO:0016762;GO:0005618;GO:0010411;GO:0042546;GO:0071555	K08235
TRINITY_DN50479_c0_g1	73.874	130.23	17.5181	0.134517	-2.89414	0.00412925	0.303642	474	GO:0016021;GO:0055114;GO:0006629;GO:0016717	K10256
TRINITY_DN58335_c3_g5	381.352	254.677	508.027	1.99479	0.996234	0.00413848	0.30408	1061	-	-
TRINITY_DN49323_c0_g1	42.7581	61.5822	23.934	0.388652	-1.36345	0.00414984	0.304495	2251	GO:0015112;GO:0016021;GO:0005886;GO:0015706	K14638
TRINITY_DN58920_c4_g1	190.571	295.038	86.1031	0.291837	-1.77676	0.0041544	0.304495	3893	GO:0019139;GO:0016614;GO:0009690;GO:0050660;GO:0055114	K00279
TRINITY_DN49458_c1_g2	356.752	215.561	497.944	2.31	1.20789	0.00415584	0.304495	1088	-	-
TRINITY_DN47780_c0_g1	99.3724	135.796	62.9487	0.463553	-1.10919	0.00416025	0.304495	936	-	-
TRINITY_DN60959_c0_g2	697.084	509.041	885.126	1.73881	0.798101	0.00416163	0.304495	3369	GO:0006508;GO:0004185;GO:0008239	K01285
TRINITY_DN49889_c1_g8	317.993	409.656	226.329	0.552485	-0.855992	0.00416529	0.304495	1759	-	K20456
TRINITY_DN61103_c1_g1	722.546	526.81	918.283	1.7431	0.801657	0.00416708	0.304495	1019	GO:0016671;GO:0008152	K07305
TRINITY_DN57144_c0_g1	235.613	161.049	310.177	1.92598	0.945594	0.00417684	0.304969	2152	-	K12373
TRINITY_DN60218_c0_g1	410.531	166.695	654.367	3.92553	1.97289	0.0041839	0.305125	865	-	-
TRINITY_DN57985_c0_g1	743.888	998.696	489.079	0.489718	-1.02998	0.00418556	0.305125	3870	-	-
TRINITY_DN60225_c2_g2	5959.23	4432.98	7485.47	1.68858	0.755814	0.00418941	0.305167	3823	GO:0019252;GO:0005978;GO:0008878;GO:0005524;GO:0009507	K00975
TRINITY_DN55850_c0_g3	855.773	571.303	1140.24	1.99586	0.997012	0.0042208	0.306659	242	GO:0009768;GO:0010287;GO:0009535;GO:0009416;GO:0018298;GO:0046872;GO:0031409;GO:0016021;GO:0016168;GO:0009941;GO:0009522	K08912
TRINITY_DN52852_c3_g1	38.4626	60.5429	16.3822	0.270589	-1.88583	0.00422299	0.306659	3345	GO:0016021;GO:0015238;GO:0015297;GO:0006855	K03327
TRINITY_DN53860_c2_g1	35.3636	18.9837	51.7436	2.72569	1.44662	0.00422737	0.306659	528	-	-
TRINITY_DN58813_c2_g1	2895.7	2146.88	3644.52	1.69759	0.763487	0.0042328	0.306659	2428	GO:0004616;GO:0051287;GO:0055114	K18121
TRINITY_DN47762_c0_g2	187.335	129.677	244.993	1.88925	0.917816	0.00423289	0.306659	851	GO:0005874;GO:0007017;GO:0005525;GO:0005200;GO:0005737;GO:0003924	K07374
TRINITY_DN57588_c1_g1	41.4043	62.8465	19.9621	0.317633	-1.65457	0.00423433	0.306659	500	-	-
TRINITY_DN58959_c1_g1	16.8427	27.0634	6.6221	0.244689	-2.03098	0.00423789	0.306659	681	-	-
TRINITY_DN51703_c0_g1	34713.6	25918.5	43508.7	1.67867	0.747322	0.0042416	0.306659	342	GO:0016829;GO:0009536;GO:0044237;GO:0044710;GO:0016491	K01602
TRINITY_DN56325_c0_g1	885.553	652.572	1118.53	1.71404	0.777402	0.0042433	0.306659	1439	GO:0008299;GO:0016740	K13789
TRINITY_DN53057_c0_g2	36.4907	53.4076	19.5737	0.366497	-1.44813	0.00424456	0.306659	2037	GO:0000287;GO:0005829;GO:0003824;GO:0030976	K12261
TRINITY_DN58342_c2_g4	9.9354	17.2743	2.5965	0.15031	-2.73398	0.00424653	0.306659	886	-	-
TRINITY_DN51891_c1_g1	9.93353	17.3248	2.54222	0.146738	-2.76868	0.00424953	0.306659	811	-	-
TRINITY_DN51974_c1_g1	820.842	601.728	1039.96	1.72828	0.789341	0.00426694	0.307677	1383	GO:0004416;GO:0019243	K01069
TRINITY_DN57515_c1_g2	5123.39	3810.64	6436.15	1.68899	0.756164	0.00427536	0.307827	1423	GO:0006979;GO:0020037;GO:0098869;GO:0004601;GO:0055114	K00434
TRINITY_DN60022_c4_g1	32.2818	16.9575	47.606	2.80737	1.48922	0.00427844	0.307827	1608	-	-
TRINITY_DN49578_c0_g4	120.655	160.532	80.7785	0.503192	-0.990819	0.00427999	0.307827	1104	GO:0033743;GO:0055114	-
TRINITY_DN57396_c2_g1	14.2512	2.91391	25.5885	8.78151	3.13447	0.00428228	0.307827	924	-	-
TRINITY_DN57308_c1_g2	2298.62	1705.1	2892.14	1.69617	0.76228	0.0042917	0.308265	1667	GO:0009535;GO:0009575;GO:0009416;GO:0009941;GO:0015979;GO:0009570	-
TRINITY_DN61440_c3_g1	170.374	263.586	77.1621	0.29274	-1.77231	0.00431605	0.309775	2801	-	-
TRINITY_DN45545_c0_g1	4.00285	8.00571	0	0	-Inf	0.00432083	0.309879	804	-	-
TRINITY_DN45505_c0_g1	42.9511	80.8917	5.0104	0.0619396	-4.01299	0.00433622	0.31047	1676	GO:0042218;GO:0008483;GO:0016847;GO:0030170	K01762
TRINITY_DN60703_c4_g1	6181.38	4605.81	7756.95	1.68417	0.752036	0.00433952	0.31047	2886	-	K02358
TRINITY_DN62322_c1_g1	184.228	298.325	70.1307	0.235082	-2.08876	0.00434353	0.31047	986	GO:0055085;GO:0005524;GO:0016021;GO:0042626	K05658
TRINITY_DN54957_c0_g1	126.591	85.608	167.575	1.95747	0.968987	0.00434544	0.31047	1903	-	K16903
TRINITY_DN44839_c0_g1	8.05389	15.3843	0.723527	0.0470303	-4.41027	0.00434579	0.31047	733	-	-
TRINITY_DN60787_c4_g2	1732.46	1285.05	2179.86	1.69632	0.762409	0.00435675	0.311014	2271	-	-
TRINITY_DN48543_c9_g2	80.4333	134.261	26.6054	0.198161	-2.33525	0.00436825	0.311595	860	-	-
TRINITY_DN49733_c0_g1	46.7445	66.5496	26.9393	0.4048	-1.30472	0.00438018	0.312206	938	GO:0004674;GO:0005524;GO:0016021;GO:0006468	-
TRINITY_DN47528_c0_g1	539.999	759.289	320.71	0.422381	-1.24338	0.00439014	0.312676	569	GO:0004364	K00799
TRINITY_DN62569_c10_g3	892.659	656.686	1128.63	1.71868	0.7813	0.00439885	0.313057	1022	GO:0016020	-
TRINITY_DN55263_c3_g3	137.477	200.786	74.1683	0.369389	-1.43679	0.00441659	0.313736	1311	-	-
TRINITY_DN52225_c0_g2	300.469	186.218	414.72	2.22707	1.15515	0.00441778	0.313736	1165	GO:0006952;GO:0009607	-
TRINITY_DN49941_c2_g1	474.143	344.367	603.919	1.75371	0.810408	0.00441853	0.313736	2030	GO:0008375;GO:0016021	-
TRINITY_DN48817_c3_g2	558.818	892.766	224.87	0.25188	-1.98919	0.00443489	0.314657	2843	-	K10268
TRINITY_DN57656_c0_g5	1639.28	1214.92	2063.64	1.69858	0.764325	0.00444538	0.315137	880	GO:0098869;GO:0004601;GO:0055114	-
TRINITY_DN61418_c5_g3	217.362	282.013	152.712	0.541507	-0.884949	0.00444844	0.315137	2058	GO:0006810;GO:0016021	K15289
TRINITY_DN57753_c2_g1	3.9659	7.93179	0	0	-Inf	0.00445266	0.315179	436	-	-
TRINITY_DN48755_c0_g1	686.155	462.256	910.053	1.96872	0.977259	0.00445582	0.315179	901	GO:0005576	-
TRINITY_DN52133_c0_g1	1321.82	977.744	1665.9	1.70382	0.768769	0.00446125	0.315238	2108	-	K06995
TRINITY_DN54041_c0_g2	8.61546	16.118	1.11293	0.0690489	-3.85624	0.00446504	0.315238	874	-	-
TRINITY_DN62009_c0_g2	3.962	7.924	0	0	-Inf	0.00446684	0.315238	456	-	-
TRINITY_DN52187_c3_g1	65.7756	5.56955	125.982	22.6197	4.49951	0.0044759	0.315458	1715	GO:0005634;GO:0003677;GO:0006355;GO:0003700;GO:0046983	-
TRINITY_DN56908_c0_g1	4152.54	3099.56	5205.52	1.67944	0.747978	0.00447675	0.315458	2644	GO:0004366;GO:0016024;GO:0009570	K00630
TRINITY_DN61140_c1_g1	572.488	415.354	729.623	1.75663	0.81281	0.00448486	0.31579	4102	GO:0019252;GO:0004373;GO:0009501;GO:0009507	K00703
TRINITY_DN50957_c0_g1	20.7072	34.8481	6.56642	0.18843	-2.4079	0.00449039	0.315798	903	-	K13506
TRINITY_DN57990_c2_g1	19.5692	30.9351	8.2033	0.265178	-1.91497	0.00449177	0.315798	591	-	-
TRINITY_DN62055_c0_g1	26.5331	41.3404	11.7259	0.283642	-1.81785	0.00449853	0.316034	578	-	-
TRINITY_DN57834_c0_g2	1261.06	931.523	1590.59	1.70752	0.7719	0.00451701	0.317092	1341	GO:0005975;GO:0030060;GO:0055114;GO:0006108	K00026
TRINITY_DN53230_c2_g3	579.82	413.353	746.286	1.80544	0.852353	0.00452055	0.317101	877	GO:0004553;GO:0005975	K01193
TRINITY_DN50338_c3_g1	17.8184	28.3277	7.3091	0.258019	-1.95445	0.0045415	0.31833	525	-	-
TRINITY_DN61619_c3_g4	31.7198	54.6636	8.77591	0.160544	-2.63896	0.00455991	0.319365	477	-	-
TRINITY_DN50598_c1_g1	3424.06	2550.31	4297.81	1.68521	0.752927	0.00456405	0.319365	2025	GO:0016021	-
TRINITY_DN59244_c2_g2	53.8717	75.5558	32.1876	0.426011	-1.23104	0.00456756	0.319365	511	-	-
TRINITY_DN48697_c4_g1	1007.73	637.831	1377.63	2.15986	1.11094	0.00457136	0.319365	1573	GO:0006810;GO:0016021;GO:0005215	K15283
TRINITY_DN57572_c0_g1	7100.65	5311.39	8889.9	1.67374	0.743077	0.00457633	0.319365	3860	GO:0016829;GO:0003849;GO:0009073	K01626
TRINITY_DN52521_c1_g1	496.568	361.205	631.932	1.74951	0.806952	0.00457689	0.319365	2892	-	K14153
TRINITY_DN55878_c1_g1	201.256	294.085	108.427	0.368693	-1.43951	0.00458033	0.319365	2020	GO:0004553	K01193
TRINITY_DN57911_c0_g1	2078.9	1540.48	2617.31	1.69903	0.764711	0.00460346	0.320737	4139	GO:0009247;GO:0008146;GO:0008270;GO:0046507;GO:0009507;GO:0050662	K06118
TRINITY_DN60822_c3_g2	7.28845	14.2242	0.352683	0.0247945	-5.33384	0.00461074	0.320866	406	GO:0005488;GO:0016491	K07408
TRINITY_DN47568_c0_g1	1280.72	946.897	1614.53	1.70508	0.769838	0.00461228	0.320866	878	GO:0016021;GO:0055114;GO:0016655	-
TRINITY_DN58146_c1_g2	523.868	666.619	381.117	0.571716	-0.806629	0.00461784	0.320866	2206	GO:0004143;GO:0016310;GO:0007205;GO:0005524	K00901
TRINITY_DN45411_c0_g1	99.922	38.5385	161.305	4.18557	2.06542	0.00461914	0.320866	739	GO:0008289;GO:0009506;GO:0006869	-
TRINITY_DN50150_c1_g2	14.6677	28.6116	0.723725	0.0252948	-5.30501	0.0046293	0.321331	463	-	-
TRINITY_DN50404_c1_g2	1900.95	1415.8	2386.11	1.68535	0.75305	0.00463679	0.321611	2971	GO:0006555;GO:0004489;GO:0035999;GO:0055114	K00297
TRINITY_DN52695_c1_g1	48.8819	69.1047	28.6592	0.414721	-1.26979	0.00468521	0.324576	3039	-	-
TRINITY_DN49429_c0_g1	1984.76	1477.58	2491.94	1.68651	0.75404	0.00468989	0.324576	2537	-	-
TRINITY_DN54517_c0_g1	362.402	463.984	260.82	0.562131	-0.831022	0.00469002	0.324576	2303	-	-
TRINITY_DN48907_c1_g3	93.5057	132.929	54.0819	0.406847	-1.29744	0.00469915	0.324966	4046	-	-
TRINITY_DN50111_c0_g1	11.0935	18.867	3.32003	0.17597	-2.5066	0.00471805	0.325912	2037	-	K09553
TRINITY_DN49958_c1_g1	3640.7	2714.46	4566.95	1.68245	0.750567	0.00471985	0.325912	2799	-	-
TRINITY_DN58621_c3_g1	75.2053	48.0522	102.358	2.13015	1.09096	0.00473835	0.326946	745	-	-
TRINITY_DN51521_c0_g7	20.1883	33.7555	6.62111	0.196149	-2.34998	0.00475865	0.327874	417	-	-
TRINITY_DN49631_c0_g1	2222.68	1656.46	2788.91	1.68366	0.751601	0.00476008	0.327874	759	GO:0005840;GO:0006412;GO:0003735	K02904
TRINITY_DN51780_c0_g2	5.05725	9.76181	0.352683	0.0361288	-4.79071	0.00476239	0.327874	1146	GO:0004674;GO:0005524;GO:0016021;GO:0006468	-
TRINITY_DN49543_c1_g4	12.3834	20.7048	4.06192	0.196182	-2.34974	0.00476603	0.327881	758	-	-
TRINITY_DN50651_c1_g1	592.599	430.496	754.702	1.7531	0.809909	0.00478135	0.328692	3754	GO:0034450;GO:0006457;GO:0003755;GO:0005634;GO:0000413;GO:0016021;GO:0000209	-
TRINITY_DN57623_c2_g1	203.105	263.731	142.48	0.540247	-0.888309	0.00479068	0.32909	1176	GO:0016020	-
TRINITY_DN55356_c3_g1	236.332	167.146	305.518	1.82784	0.870143	0.00480292	0.329687	3033	GO:2001070;GO:0046835;GO:0006003;GO:0005524;GO:0006000;GO:0003873	K01103
TRINITY_DN51788_c0_g1	596.8	831.836	361.764	0.434898	-1.20125	0.00481154	0.330035	1637	GO:0016747	-
TRINITY_DN57586_c0_g1	77.269	116.615	37.9229	0.325197	-1.62061	0.00482378	0.33063	2892	GO:0016021	K01301
TRINITY_DN54740_c4_g1	3112.86	5471.94	753.771	0.137752	-2.85986	0.00482953	0.33078	1750	GO:0044425;GO:0016491	K17893
TRINITY_DN53355_c1_g1	82.4871	112.135	52.8391	0.471209	-1.08556	0.00485621	0.332363	1270	GO:0016020;GO:0016757	K12937
TRINITY_DN50529_c2_g4	133.72	78.8301	188.61	2.39261	1.25859	0.00486844	0.332954	1587	-	-
TRINITY_DN59818_c4_g1	15.5548	27.1389	3.97071	0.146311	-2.77289	0.00490098	0.334933	1313	-	-
TRINITY_DN51420_c0_g1	284.853	203.835	365.871	1.79494	0.843935	0.00491238	0.335465	1987	-	-
TRINITY_DN49610_c0_g1	112.424	149.543	75.3057	0.503574	-0.989725	0.00495873	0.338381	1055	-	-
TRINITY_DN45200_c0_g1	54.312	76.0654	32.5586	0.428035	-1.2242	0.00496833	0.338648	1117	-	-
TRINITY_DN55773_c0_g1	1819.3	1356.39	2282.2	1.68256	0.750657	0.00498038	0.338648	1228	-	-
TRINITY_DN53843_c2_g2	2081.83	1553.91	2609.74	1.67947	0.748005	0.00498058	0.338648	2368	GO:0055085;GO:0006817;GO:0005315;GO:0016021	K14640
TRINITY_DN47735_c1_g1	3712.61	2780.77	4644.46	1.6702	0.740025	0.0049827	0.338648	1388	-	K02876
TRINITY_DN51013_c1_g1	51.381	79.9036	22.8584	0.286075	-1.80553	0.00498391	0.338648	2142	GO:0008137;GO:0055114	K17871
TRINITY_DN47579_c0_g1	1961.54	1468.5	2454.58	1.67149	0.741136	0.00498802	0.338648	2228	-	K01246
TRINITY_DN59333_c1_g2	2151.96	1611.88	2692.04	1.67012	0.739953	0.00498816	0.338648	1791	GO:0008168;GO:0016021;GO:0032259	-
TRINITY_DN49611_c3_g1	496.553	362.228	630.878	1.74166	0.800465	0.00500829	0.339582	2093	-	-
TRINITY_DN43467_c0_g1	9.5629	18.755	0.370844	0.0197731	-5.66031	0.00500922	0.339582	388	-	-
TRINITY_DN59723_c0_g1	3201.4	2398.17	4004.63	1.66987	0.739734	0.00504072	0.341467	2299	GO:0005840;GO:0006412;GO:0003735	K02926
TRINITY_DN58713_c2_g1	334.317	231.507	437.127	1.88818	0.916999	0.00506339	0.342753	3302	GO:0006013;GO:0030246;GO:0008270;GO:0004559	K01191
TRINITY_DN48010_c0_g1	125.904	83.0528	168.755	2.0319	1.02283	0.00507664	0.3434	755	GO:0009570	-
TRINITY_DN54223_c2_g1	5.74264	11.4853	0	0	-Inf	0.00508704	0.343853	786	-	-
TRINITY_DN47585_c0_g1	4991.85	3745.46	6238.23	1.66554	0.735992	0.00510038	0.34431	308	GO:0051536	K02639
TRINITY_DN59063_c6_g1	1734.16	1293.31	2175.02	1.68175	0.749961	0.00510122	0.34431	1817	-	-
TRINITY_DN52194_c0_g3	2325.32	1736.81	2913.84	1.67769	0.746477	0.00511741	0.345152	2229	GO:0006167;GO:0016310;GO:0006166;GO:0004001	K00856
TRINITY_DN49504_c6_g1	1542.09	1935.15	1149.03	0.593766	-0.752034	0.00514743	0.346925	3112	GO:0000166	-
TRINITY_DN54955_c1_g1	32.4582	57.9959	6.9205	0.119327	-3.067	0.00515403	0.347017	518	-	-
TRINITY_DN51708_c0_g2	763.497	564.174	962.82	1.7066	0.771125	0.00515776	0.347017	1903	GO:0004553;GO:0005975;GO:0016740	K01188
TRINITY_DN52428_c2_g2	911.476	1147.56	675.389	0.588542	-0.764782	0.00516314	0.347017	5426	-	-
TRINITY_DN51471_c1_g2	1337.09	994.395	1679.78	1.68925	0.756385	0.00516565	0.347017	2366	GO:0005525;GO:0003924	-
TRINITY_DN50987_c0_g1	144.931	95.4439	194.417	2.03698	1.02643	0.00516748	0.347017	1618	GO:0008270;GO:0055114;GO:0016491	K00083
TRINITY_DN61243_c0_g3	224.811	116.318	333.305	2.86547	1.51877	0.00517842	0.3475	650	-	-
TRINITY_DN48156_c0_g3	81.5898	51.9612	111.218	2.14041	1.09789	0.00518722	0.347839	355	GO:0071554;GO:0005576;GO:0006073;GO:0016740;GO:0071840;GO:0016798	K08235
TRINITY_DN58897_c0_g2	214.491	277.77	151.213	0.544383	-0.877305	0.00519134	0.347865	822	-	-
TRINITY_DN50348_c2_g1	356.026	239.702	472.35	1.97057	0.978615	0.00520149	0.348193	2424	-	-
TRINITY_DN62014_c1_g1	304.758	219.16	390.357	1.78115	0.832811	0.00520373	0.348193	1454	-	-
TRINITY_DN61787_c1_g2	53.5944	75.9443	31.2445	0.411414	-1.28134	0.00520795	0.348224	331	-	K05391
TRINITY_DN52375_c0_g1	344.058	541.519	146.596	0.270712	-1.88517	0.00521814	0.348654	3329	-	-
TRINITY_DN60545_c0_g1	208.724	367.827	49.6211	0.134903	-2.89	0.00522936	0.349153	1019	-	-
TRINITY_DN50753_c3_g1	2840.36	2123.61	3557.11	1.67503	0.744186	0.0052453	0.349965	4404	-	-
TRINITY_DN59674_c3_g1	4689.83	3513.4	5866.26	1.66968	0.739572	0.00526481	0.351015	1329	-	-
TRINITY_DN51808_c1_g2	3.86204	7.72408	0	0	-Inf	0.00529846	0.353005	823	-	-
TRINITY_DN57513_c3_g3	35190.9	26480.7	43901.1	1.65785	0.729314	0.00531147	0.353618	490	GO:0005524	-
TRINITY_DN54389_c4_g1	453.947	332.173	575.721	1.7332	0.793435	0.00532775	0.354448	1970	GO:0051603;GO:0004185;GO:0009742;GO:0005773	K16297
TRINITY_DN50215_c0_g1	37.8966	8.61184	67.1814	7.80105	2.96367	0.00533334	0.354566	635	-	-
TRINITY_DN62012_c1_g2	776.908	574.198	979.619	1.70607	0.770674	0.00534255	0.354924	1715	GO:0006355;GO:0005739;GO:0003690	K15032
TRINITY_DN51513_c0_g1	2620.65	1958.18	3283.12	1.67661	0.74555	0.00534992	0.35516	464	-	-
TRINITY_DN60479_c0_g1	240.821	158.982	322.659	2.02952	1.02114	0.00537193	0.356366	1816	-	-
TRINITY_DN44783_c0_g1	27.6871	50.2906	5.08364	0.101085	-3.30635	0.00537802	0.356515	705	-	-
TRINITY_DN57799_c1_g1	11.8311	0.911138	22.751	24.9699	4.64212	0.00539222	0.357202	1188	-	-
TRINITY_DN50214_c5_g1	811.19	600.857	1021.52	1.70011	0.765627	0.00539921	0.35741	2471	-	-
TRINITY_DN56225_c4_g2	14.6025	26.2923	2.91267	0.11078	-3.17423	0.00541487	0.357453	574	-	-
TRINITY_DN56669_c1_g2	309.78	223.576	395.984	1.77114	0.824674	0.00541529	0.357453	2563	GO:0005524;GO:0004672;GO:0006468	-
TRINITY_DN48166_c4_g1	4057.83	2747.31	5368.35	1.95404	0.966457	0.00541769	0.357453	2174	GO:0045330;GO:0030599;GO:0005618;GO:0045490;GO:0005576;GO:0004857;GO:0043086;GO:0042545	K01051
TRINITY_DN54769_c1_g3	150.77	197.752	103.787	0.524836	-0.930062	0.00541814	0.357453	663	-	-
TRINITY_DN58115_c1_g4	679.962	922.675	437.249	0.473893	-1.07737	0.0054191	0.357453	1191	-	K19642
TRINITY_DN47461_c0_g1	25.4911	6.56238	44.4199	6.76887	2.75891	0.00543866	0.358488	1361	-	-
TRINITY_DN54663_c2_g1	1683.18	1256.01	2110.34	1.68019	0.748623	0.00544842	0.358877	2566	GO:0009507	K14487
TRINITY_DN49547_c0_g1	208.449	269.663	147.235	0.545999	-0.873031	0.00545584	0.359097	1335	-	-
TRINITY_DN54269_c2_g3	1681.56	1258.17	2104.94	1.67301	0.742444	0.00545949	0.359097	1787	GO:0016021	-
TRINITY_DN46764_c0_g1	56.6621	34.6458	78.6784	2.27094	1.18329	0.0054701	0.35954	846	-	-
TRINITY_DN62231_c2_g2	260.828	398.395	123.261	0.309395	-1.69248	0.00548791	0.359762	1110	GO:0005524;GO:0004672;GO:0016021;GO:0006468	-
TRINITY_DN46093_c0_g1	270.809	194.616	347.003	1.78302	0.83432	0.00548794	0.359762	1371	-	-
TRINITY_DN54276_c0_g1	1698.55	1267.23	2129.87	1.68073	0.749086	0.00548841	0.359762	1981	GO:0000287;GO:0007165;GO:0046855;GO:0008934;GO:0005737;GO:0006020;GO:0046854	K01092
TRINITY_DN55929_c2_g1	2797.1	2093.4	3500.81	1.67231	0.741838	0.00548897	0.359762	2032	GO:0000166;GO:0003676	-
TRINITY_DN53564_c1_g1	8882.1	6677.08	11087.1	1.66047	0.731593	0.00550192	0.360356	979	GO:0003824	K11517
TRINITY_DN36797_c0_g1	25.8533	46.3255	5.38105	0.116157	-3.10585	0.00552012	0.361041	694	-	-
TRINITY_DN49375_c3_g1	741.379	549.421	933.337	1.69876	0.764485	0.00552038	0.361041	1392	-	-
TRINITY_DN54525_c0_g3	977.348	1228.68	726.019	0.590895	-0.759025	0.00552404	0.361041	4005	-	-
TRINITY_DN58597_c3_g2	47.165	68.4659	25.8641	0.377766	-1.40443	0.00554333	0.361984	1766	GO:0016021	-
TRINITY_DN52225_c0_g3	301.994	217.835	386.153	1.77269	0.825941	0.00554627	0.361984	2143	GO:0008270	-
TRINITY_DN56710_c0_g3	454.912	575.427	334.397	0.581129	-0.78307	0.00555261	0.362144	2117	-	K09419
TRINITY_DN59362_c0_g5	15.3072	6.05348	24.5609	4.05732	2.02053	0.00558148	0.363719	526	-	-
TRINITY_DN62567_c0_g1	3070.6	2311.22	3829.98	1.65713	0.728684	0.00558505	0.363719	1737	-	-
TRINITY_DN60471_c1_g2	535.822	691.819	379.825	0.549023	-0.865061	0.00558851	0.363719	2388	-	-
TRINITY_DN47970_c0_g1	262.245	188.443	336.048	1.78329	0.834541	0.00561376	0.365106	2190	-	-
TRINITY_DN48108_c1_g1	95.855	128.341	63.369	0.493755	-1.01813	0.0056458	0.3669	2108	GO:0004674;GO:0007165;GO:0005524;GO:0009268;GO:0006468	K12761
TRINITY_DN51429_c4_g1	1330.98	995.475	1666.48	1.67406	0.743351	0.00564923	0.3669	577	GO:0005840;GO:0006412;GO:0003735	K02879
TRINITY_DN54895_c0_g1	28.421	42.2975	14.5446	0.343863	-1.54009	0.00565853	0.367247	1575	GO:0005524	K08900
TRINITY_DN48250_c5_g1	849.073	628.526	1069.62	1.70179	0.767055	0.00567115	0.367559	2191	GO:0006413;GO:0005840;GO:0003743	-
TRINITY_DN47399_c0_g3	1750.11	1308.79	2191.43	1.6744	0.743641	0.00567125	0.367559	1357	-	-
TRINITY_DN61344_c0_g1	308.983	441.656	176.31	0.399202	-1.32481	0.0056897	0.368498	702	GO:0016740	-
TRINITY_DN54896_c0_g1	119.289	67.4109	171.167	2.53916	1.34435	0.00570364	0.369143	4548	GO:0055085;GO:0005524;GO:0016021;GO:0042626;GO:0005886	-
TRINITY_DN48812_c0_g4	19.2572	30.0745	8.4398	0.28063	-1.83326	0.00571123	0.369346	1479	GO:0016705;GO:0020037;GO:0005506;GO:0004497;GO:0055114	K01723
TRINITY_DN56538_c3_g1	694.026	514.614	873.438	1.69727	0.763215	0.00571473	0.369346	3279	-	-
TRINITY_DN50270_c1_g1	1504.64	1127.64	1881.64	1.66865	0.738682	0.00572618	0.369808	2448	GO:0016021	-
TRINITY_DN52273_c2_g2	11.1839	2.42451	19.9434	8.22572	3.04014	0.00572985	0.369808	936	-	-
TRINITY_DN53299_c1_g1	2039.28	1531.9	2546.66	1.66242	0.733286	0.00573581	0.369936	1860	GO:0055114;GO:0016630	K00218
TRINITY_DN59853_c0_g2	16.4851	31.2067	1.76341	0.0565074	-4.14542	0.00574438	0.370232	1409	-	K13065
TRINITY_DN49775_c0_g1	3903.38	2942.5	4864.27	1.65311	0.725182	0.00576232	0.370735	1630	GO:0005840;GO:0005634;GO:0003723;GO:0009658;GO:0006412;GO:0003735;GO:0009941;GO:0009793;GO:0010027;GO:0009570	K02888
TRINITY_DN55305_c1_g2	16.6916	33.3831	0	0	-Inf	0.00576382	0.370735	1071	-	-
TRINITY_DN58542_c0_g7	49.2773	88.1995	10.3551	0.117406	-3.09043	0.00576756	0.370735	652	-	-
TRINITY_DN48106_c0_g4	319.617	414.475	224.759	0.542274	-0.882907	0.00576817	0.370735	2420	GO:1904823;GO:0005345;GO:0016021	K06901
TRINITY_DN48413_c5_g1	26.3878	52.7757	0	0	-Inf	0.00578979	0.371868	337	-	-
TRINITY_DN51490_c2_g3	1110.35	705.559	1515.14	2.14744	1.10262	0.00581148	0.372951	3340	-	K06119
TRINITY_DN49422_c0_g2	497.638	365.375	629.901	1.72398	0.785747	0.00581841	0.372951	1187	GO:0046983	-
TRINITY_DN53417_c0_g2	66.0136	99.125	32.9022	0.331927	-1.59106	0.00581869	0.372951	312	-	-
TRINITY_DN45845_c0_g1	94.5424	63.1082	125.977	1.9962	0.997256	0.00583233	0.373323	2313	GO:0006351	-
TRINITY_DN55905_c1_g1	44.9239	63.6511	26.1966	0.411566	-1.2808	0.00583254	0.373323	3296	GO:0016020	-
TRINITY_DN60443_c1_g2	1171.2	875.034	1467.36	1.67692	0.745811	0.00583711	0.373358	1354	GO:0004601;GO:0098869;GO:0055114;GO:0009534;GO:0051920	K03564
TRINITY_DN58935_c0_g1	2049.78	2701.52	1398.04	0.517502	-0.950363	0.00584479	0.373592	5239	GO:0032440;GO:0055085;GO:0005524;GO:0016021;GO:0042626;GO:0055114	-
TRINITY_DN48795_c1_g1	216.617	280.193	153.042	0.546201	-0.872497	0.00585995	0.374303	2569	-	K09419
TRINITY_DN54878_c2_g1	4647.95	3494.26	5801.64	1.66033	0.731472	0.00586425	0.37432	1572	GO:0042128;GO:0051537;GO:0008942;GO:0055114	-
TRINITY_DN57242_c1_g1	1069.21	1340.11	798.308	0.595706	-0.747328	0.00587678	0.374863	2720	GO:0030246;GO:0004674;GO:0005524;GO:0016021;GO:0006468;GO:0048544;GO:0005886	-
TRINITY_DN47541_c0_g1	70.8117	25.6589	115.965	4.51947	2.17615	0.00588748	0.375287	2669	-	K15015
TRINITY_DN59117_c2_g1	182.202	128.175	236.229	1.84301	0.882065	0.00589689	0.375629	2359	-	-
TRINITY_DN49309_c1_g1	174.034	94.2167	253.852	2.69435	1.42994	0.00593574	0.377845	989	-	-
TRINITY_DN53809_c2_g2	8902.36	6719.26	11085.5	1.6498	0.722295	0.00594711	0.37831	1871	GO:0005524;GO:0006096;GO:0004618	K00927
TRINITY_DN57136_c0_g2	16.4806	6.82071	26.1405	3.83253	1.9383	0.00596682	0.37912	1533	-	-
TRINITY_DN50229_c0_g1	846.21	536.52	1155.9	2.15444	1.10731	0.00597092	0.37912	2866	GO:0005507;GO:0055114;GO:0016491	-
TRINITY_DN57566_c0_g1	184.282	239.487	129.077	0.538974	-0.891712	0.00597209	0.37912	614	GO:0008152;GO:0016021;GO:0003824	K10526
TRINITY_DN60911_c1_g1	168.151	270.215	66.0866	0.24457	-2.03168	0.00600148	0.380725	518	-	-
TRINITY_DN49221_c2_g4	4521.55	3413.75	5629.34	1.64902	0.721606	0.00600738	0.380839	1808	GO:0004372;GO:0006544;GO:0035999;GO:0030170;GO:0006563	K00600
TRINITY_DN53298_c2_g2	392.392	287.424	497.361	1.73041	0.791111	0.00601435	0.381021	1700	-	-
TRINITY_DN59238_c5_g1	107.509	49.8916	165.127	3.30971	1.72671	0.00602152	0.381215	670	-	-
TRINITY_DN55861_c1_g3	2242.31	1683.65	2800.97	1.66364	0.73434	0.00603903	0.381787	1494	GO:0005622	K02931
TRINITY_DN48647_c0_g2	151.885	82.2482	221.523	2.69334	1.4294	0.00604052	0.381787	2589	GO:0006351	-
TRINITY_DN47198_c0_g1	1729.18	1297.88	2160.48	1.66462	0.735189	0.00604372	0.381787	2437	GO:0003723	-
TRINITY_DN58391_c1_g1	109.818	151.459	68.178	0.450143	-1.15154	0.00604771	0.381787	1020	-	-
TRINITY_DN46490_c0_g1	10.1273	2.98395	17.2706	5.78782	2.53302	0.00605111	0.381787	906	-	-
TRINITY_DN47593_c0_g1	65.5982	131.196	0	0	-Inf	0.0060729	0.382902	1660	GO:0016020;GO:0046872;GO:0016491	K00512
TRINITY_DN46316_c1_g1	17.8613	7.74351	27.9792	3.61325	1.8533	0.006108	0.384854	937	-	-
TRINITY_DN57493_c0_g1	585.154	736.348	433.96	0.589341	-0.762825	0.00613088	0.386033	3445	-	-
TRINITY_DN51060_c1_g1	15.3691	28.5673	2.17098	0.0759952	-3.71795	0.0061557	0.387334	2008	-	-
TRINITY_DN54974_c1_g3	344.771	586.747	102.796	0.175196	-2.51296	0.00616033	0.387363	495	GO:0016021;GO:0055114;GO:0006629;GO:0016717	K10256
TRINITY_DN60024_c2_g5	10.7224	20.7032	0.741688	0.0358248	-4.8029	0.00617184	0.38766	1226	-	-
TRINITY_DN48057_c0_g2	284.88	206.62	363.14	1.75752	0.813544	0.00617483	0.38766	2654	GO:0019898;GO:0005509;GO:0015979;GO:0009654	-
TRINITY_DN52494_c1_g1	179.378	126.507	232.249	1.83586	0.876458	0.00617759	0.38766	1840	-	-
TRINITY_DN52323_c2_g4	19.9659	31.5273	8.40447	0.266578	-1.90737	0.00618731	0.387873	1387	-	-
TRINITY_DN57528_c2_g3	7.72019	15.4404	0	0	-Inf	0.00619002	0.387873	761	-	-
TRINITY_DN62250_c2_g1	11.1492	3.59785	18.7005	5.19767	2.37787	0.00619505	0.387873	660	-	-
TRINITY_DN45445_c0_g1	24.2187	44.0216	4.41579	0.10031	-3.31747	0.00619768	0.387873	642	-	-
TRINITY_DN43538_c0_g1	28.3407	54.8812	1.80013	0.0328005	-4.93014	0.0062122	0.388255	1256	GO:0019310;GO:0005506;GO:0055114;GO:0005737;GO:0050113	K00469
TRINITY_DN62432_c1_g2	949.502	1189.49	709.508	0.596479	-0.745457	0.00621612	0.388255	1097	-	-
TRINITY_DN59808_c2_g1	1950.41	1466.27	2434.55	1.66037	0.731504	0.00622137	0.388255	2306	-	-
TRINITY_DN44857_c0_g1	25.297	5.36567	45.2284	8.42922	3.0754	0.00622813	0.388255	1877	GO:0020037;GO:0005506;GO:0004129;GO:0009060;GO:0006119;GO:0022900;GO:1902600;GO:0005507;GO:0016021;GO:0005743;GO:0070469;GO:0005886	K02256
TRINITY_DN54731_c3_g1	309.971	224.695	395.248	1.75904	0.814791	0.00622832	0.388255	2282	GO:0016740	K03046
TRINITY_DN55498_c2_g4	108.997	73.7827	144.211	1.95454	0.966826	0.00623175	0.388255	272	GO:0009508;GO:0007623;GO:0009535;GO:0005515;GO:0009941;GO:0098572;GO:0042644	-
TRINITY_DN57506_c1_g3	382.992	279.806	486.178	1.73755	0.797059	0.00624379	0.388255	1715	GO:0016021	-
TRINITY_DN53923_c2_g1	907.081	1300.47	513.688	0.395001	-1.34007	0.00624459	0.388255	2366	-	-
TRINITY_DN51701_c2_g1	1846.09	1386.16	2306.02	1.66361	0.734314	0.00624907	0.388255	1602	-	-
TRINITY_DN47647_c0_g1	8.75691	15.2886	2.22526	0.145551	-2.7804	0.00625098	0.388255	602	GO:0045735;GO:0005618;GO:0005576;GO:0030145;GO:0046564;GO:0033609	-
TRINITY_DN53617_c0_g1	753.605	561.267	945.943	1.68537	0.753067	0.00625357	0.388255	915	-	-
TRINITY_DN62505_c3_g4	45.7558	64.6285	26.883	0.415963	-1.26547	0.00625395	0.388255	553	-	-
TRINITY_DN51372_c0_g2	269.029	177.955	360.104	2.02357	1.0169	0.00625816	0.388257	304	GO:0008233	-
TRINITY_DN51642_c0_g3	18.9464	1.20448	36.6884	30.46	4.92884	0.00627773	0.389211	382	-	-
TRINITY_DN51339_c6_g2	281.722	203.803	359.642	1.76466	0.819387	0.00630383	0.390569	1082	-	-
TRINITY_DN50787_c0_g1	549.222	406.366	692.079	1.70309	0.768157	0.00632153	0.391383	2927	GO:0016021;GO:0015238;GO:0015297;GO:0006855	-
TRINITY_DN59850_c2_g2	612.924	770.364	455.485	0.591259	-0.758138	0.00632591	0.391383	971	-	-
TRINITY_DN51977_c3_g2	4.08922	8.17843	0	0	-Inf	0.00632962	0.391383	1049	GO:0005488	-
TRINITY_DN62227_c4_g1	3.74843	7.49686	0	0	-Inf	0.00635621	0.392765	714	-	-
TRINITY_DN57898_c1_g3	165.991	215.892	116.089	0.537717	-0.895081	0.00636083	0.39279	867	-	-
TRINITY_DN43933_c0_g1	45.8391	15.112	76.5663	5.06659	2.34102	0.00637206	0.393222	677	-	K18635
TRINITY_DN60484_c1_g2	66.5052	90.9697	42.0407	0.46214	-1.1136	0.00638019	0.393462	433	-	-
TRINITY_DN51868_c2_g3	38.9904	22.3583	55.6225	2.48778	1.31486	0.00639425	0.393947	1267	-	-
TRINITY_DN61752_c3_g1	20.0982	9.36189	30.8346	3.29363	1.71968	0.00639654	0.393947	618	-	-
TRINITY_DN57990_c1_g4	64.7527	88.56	40.9453	0.462346	-1.11296	0.00640468	0.394015	1096	GO:0004674;GO:0005524;GO:0005509;GO:0030247;GO:0016021;GO:0006468	-
TRINITY_DN52012_c1_g1	3.73871	7.47741	0	0	-Inf	0.00640628	0.394015	250	-	-
TRINITY_DN51511_c0_g1	13.8261	22.6049	5.04732	0.223284	-2.16305	0.00641036	0.394015	504	-	-
TRINITY_DN47795_c1_g2	72.0169	46.3233	97.7104	2.10931	1.07677	0.00641758	0.394197	1649	GO:0016021;GO:0055114;GO:0006629;GO:0016491	K13076
TRINITY_DN53230_c2_g1	1921.1	1450.61	2391.59	1.64868	0.72131	0.0064354	0.395031	1488	GO:0004553;GO:0005975	K01193
TRINITY_DN57853_c0_g1	859.238	1077.3	641.175	0.595168	-0.748632	0.00644037	0.395073	4983	GO:0044767	-
TRINITY_DN53310_c0_g1	914.677	682.688	1146.67	1.67963	0.748146	0.0064446	0.395073	1565	GO:0009543;GO:0010207	-
TRINITY_DN61869_c2_g4	87.4297	130.202	44.6574	0.342986	-1.54378	0.00646067	0.395797	377	GO:0003676	K11593
TRINITY_DN51046_c1_g1	430.694	317.607	543.78	1.71211	0.775779	0.00647305	0.396279	1552	GO:0006857;GO:0016021;GO:0005215	K14638
TRINITY_DN49819_c2_g2	42.7021	24.87	60.5342	2.43403	1.28335	0.00647886	0.396279	1292	GO:0048046;GO:0004553;GO:0016762;GO:0005618;GO:0010411;GO:0042546;GO:0071555	K14504
TRINITY_DN50462_c0_g1	68.8361	44.2038	93.4684	2.11449	1.08031	0.00648133	0.396279	785	GO:0009055;GO:0046658	-
TRINITY_DN53743_c0_g1	172.379	120.132	224.625	1.86981	0.902891	0.00650132	0.397239	2513	GO:0009234;GO:0008935	K01661
TRINITY_DN58160_c1_g1	45.1306	63.6395	26.6218	0.418321	-1.25732	0.00651973	0.397986	1326	GO:0016020	-
TRINITY_DN49008_c2_g9	43.2673	65.3472	21.1874	0.324228	-1.62492	0.00652769	0.397986	1083	-	-
TRINITY_DN54939_c1_g1	2388.16	1799.53	2976.79	1.65421	0.726141	0.00652786	0.397986	1343	-	-
TRINITY_DN58227_c0_g1	1154.45	866.119	1442.78	1.6658	0.736215	0.00653483	0.397986	5951	-	-
TRINITY_DN57593_c0_g1	783.148	583.221	983.075	1.6856	0.75326	0.00653498	0.397986	2326	-	K06997
TRINITY_DN56002_c2_g1	1552.28	1166.38	1938.18	1.66171	0.732666	0.00654481	0.398324	4321	GO:0005634;GO:0004674;GO:0005524;GO:0006468;GO:0035556;GO:0005737	-
TRINITY_DN59200_c2_g3	342.499	505.993	179.005	0.353769	-1.49912	0.00655704	0.398569	448	GO:0004553;GO:0005975	K01188
TRINITY_DN56849_c0_g3	397.006	281.662	512.349	1.81902	0.863161	0.00655742	0.398569	283	GO:0009535;GO:0009523;GO:0018298;GO:0046872;GO:0009765;GO:0016021;GO:0016168;GO:0009522	K08912
TRINITY_DN55847_c1_g1	655.311	485.752	824.871	1.69813	0.763949	0.00657786	0.399096	1834	-	-
TRINITY_DN57563_c0_g1	123.89	183.857	63.9226	0.347676	-1.52419	0.00657809	0.399096	922	-	-
TRINITY_DN59257_c2_g2	47.2616	23.9417	70.5815	2.94806	1.55977	0.00658389	0.399096	1149	-	-
TRINITY_DN43930_c0_g1	4.83007	9.30745	0.352683	0.0378925	-4.72194	0.00658959	0.399096	570	-	-
TRINITY_DN50906_c0_g1	198.915	256.896	140.935	0.548606	-0.866157	0.00659137	0.399096	568	GO:0004674;GO:0005524;GO:0006468	-
TRINITY_DN46196_c0_g1	100.247	133.006	67.4874	0.5074	-0.978804	0.00659186	0.399096	1766	GO:0016020	K01988
TRINITY_DN48666_c0_g3	31.5318	48.4069	14.6567	0.302782	-1.72365	0.00662086	0.400526	1044	-	-
TRINITY_DN49443_c1_g2	2586.66	1817.93	3355.38	1.84571	0.884178	0.00662748	0.400526	298	GO:0042549;GO:0005509;GO:0019898;GO:0016021;GO:0009654	K02716
TRINITY_DN49620_c0_g1	949.818	711.477	1188.16	1.66999	0.739839	0.00662843	0.400526	912	GO:0016021	-
TRINITY_DN46489_c0_g1	79.6351	52.0072	107.263	2.06246	1.04437	0.00663716	0.400793	1026	-	-
TRINITY_DN52722_c0_g2	1109.09	836.361	1381.83	1.65219	0.724382	0.00665937	0.401432	2043	GO:0005488;GO:0016491	-
TRINITY_DN47053_c0_g1	54.1469	23.6966	84.5973	3.57002	1.83593	0.00665982	0.401432	1606	GO:0006508;GO:0030163;GO:0004190	-
TRINITY_DN47697_c0_g2	29.2436	43.1254	15.3619	0.356214	-1.48918	0.0066607	0.401432	661	GO:0016020;GO:0016310;GO:0000166;GO:0004672	-
TRINITY_DN51472_c0_g1	2398.34	1812.83	2983.86	1.64597	0.718936	0.00668591	0.40246	1198	GO:0030529	K02961
TRINITY_DN57274_c1_g1	564.907	710.718	419.096	0.589679	-0.761998	0.00668934	0.40246	1264	GO:0016020	-
TRINITY_DN51032_c2_g2	1647.32	1238.41	2056.22	1.66037	0.731506	0.00669419	0.40246	1674	-	K02884
TRINITY_DN52999_c3_g1	2595.18	3804.05	1386.31	0.364429	-1.45629	0.0066951	0.40246	2498	GO:0050832;GO:0048046;GO:0009506;GO:0050203;GO:0010214;GO:0010030;GO:0033611;GO:0009735;GO:0009570	-
TRINITY_DN58933_c2_g1	1372.57	1862.93	882.21	0.473561	-1.07838	0.00672465	0.403975	3335	GO:0006810;GO:0016021;GO:0005215	K14638
TRINITY_DN56204_c0_g1	53.8854	75.8235	31.9473	0.421338	-1.24695	0.00674593	0.404991	715	GO:0004748;GO:0005524;GO:0006260;GO:0055114	K10807
TRINITY_DN54618_c2_g1	19.0043	29.4956	8.51304	0.288621	-1.79275	0.00675642	0.405359	817	-	-
TRINITY_DN48493_c0_g1	56.5104	34.9757	78.0452	2.23141	1.15796	0.00677075	0.405661	2690	GO:0055085;GO:0005524;GO:0042626;GO:0016021;GO:0010222;GO:0005886;GO:0010588	-
TRINITY_DN55005_c1_g1	1379.41	1719.2	1039.62	0.604711	-0.725683	0.00677223	0.405661	2731	GO:0004674;GO:0005524;GO:0005509;GO:0006468	K13412
TRINITY_DN58426_c1_g3	280.245	203.665	356.825	1.75202	0.809021	0.00677456	0.405661	1462	GO:0020037;GO:0055114;GO:0006979;GO:0046872;GO:0098869;GO:0004601;GO:0005576;GO:0042744	K00430
TRINITY_DN53164_c0_g1	176.723	262.065	91.3817	0.348699	-1.51995	0.0067862	0.406096	968	-	K19329
TRINITY_DN52684_c2_g1	293.776	373.779	213.774	0.571925	-0.806101	0.00679951	0.406631	6999	GO:0051260	-
TRINITY_DN56950_c2_g4	856.78	636.296	1077.26	1.69302	0.759603	0.00680999	0.406995	758	GO:0042819;GO:0042823;GO:0003824	K06215
TRINITY_DN54904_c2_g1	11.6101	22.8493	0.370844	0.01623	-5.94519	0.0068342	0.40818	894	-	-
TRINITY_DN52963_c4_g1	8578.84	6511.76	10645.9	1.63487	0.70918	0.0068508	0.408877	1876	GO:0003824;GO:0050662	-
TRINITY_DN55046_c0_g1	2901.26	2194.1	3608.43	1.64461	0.717743	0.00685467	0.408877	2361	-	-
TRINITY_DN53300_c5_g4	429.424	317.531	541.316	1.70477	0.769574	0.00686874	0.409453	2621	GO:0005874;GO:0007017;GO:0005525;GO:0005200;GO:0005737;GO:0003924	K07375
TRINITY_DN53509_c1_g1	4.54286	9.08572	0	0	-Inf	0.00689062	0.410461	333	-	-
TRINITY_DN51827_c1_g2	508.663	376.013	641.314	1.70557	0.770251	0.00689525	0.410461	1241	GO:0044699	-
TRINITY_DN50555_c2_g4	19.4982	30.5546	8.44178	0.276286	-1.85577	0.00689891	0.410461	360	-	-
TRINITY_DN56632_c0_g1	88.581	120.873	56.2895	0.465693	-1.10255	0.006907	0.410679	1358	-	-
TRINITY_DN55172_c1_g1	966.582	725.211	1207.95	1.66566	0.736092	0.00691528	0.410901	1382	-	-
TRINITY_DN60308_c2_g1	1860.54	1402.8	2318.27	1.6526	0.724739	0.00692051	0.410901	2067	GO:0008289;GO:0016021	-
TRINITY_DN52480_c1_g1	98.4204	53.7018	143.139	2.66544	1.41437	0.00692514	0.410901	723	GO:0050832;GO:0031640	-
TRINITY_DN51201_c5_g1	984.017	739.032	1229	1.66299	0.733778	0.00692842	0.410901	4378	GO:0004252;GO:0006508;GO:0005618	-
TRINITY_DN60322_c4_g1	6720.08	5092.66	8347.49	1.63912	0.712923	0.00694242	0.411468	420	GO:0051537;GO:0055114;GO:0042651;GO:0009496;GO:0046872;GO:0045158;GO:0016021;GO:0015979	K02636
TRINITY_DN59708_c0_g2	4.30984	0.289445	8.33023	28.78	4.84699	0.00695162	0.411549	932	-	-
TRINITY_DN54832_c1_g2	799.712	598.23	1001.19	1.6736	0.742952	0.00695266	0.411549	1103	GO:0016021;GO:0009507	-
TRINITY_DN61914_c1_g1	434.112	676.936	191.288	0.282579	-1.82327	0.00696919	0.412265	1767	GO:0016757	K13495
TRINITY_DN46308_c0_g1	22.5346	38.1486	6.9205	0.181409	-2.46268	0.00699796	0.41365	774	-	K07766
TRINITY_DN49233_c1_g1	48.1427	28.7004	67.585	2.35485	1.23564	0.00700151	0.41365	1999	GO:0019139;GO:0016614;GO:0048507;GO:0009823;GO:0050660;GO:0055114;GO:0005773	K00279
TRINITY_DN59754_c0_g1	333.991	423.406	244.575	0.577638	-0.791763	0.00702488	0.414767	2369	-	-
TRINITY_DN62527_c2_g2	181.613	129.145	234.082	1.81255	0.858023	0.00703394	0.415038	770	-	-
TRINITY_DN57798_c0_g1	623.302	782.099	464.505	0.59392	-0.751659	0.0070487	0.415645	1654	GO:0016021	K07019
TRINITY_DN60817_c2_g2	23.694	35.9023	11.4856	0.319913	-1.64425	0.00706694	0.416456	704	-	-
TRINITY_DN54210_c4_g1	1762.83	1332.41	2193.25	1.64608	0.719035	0.00708016	0.416513	1859	GO:0006508;GO:0004190	-
TRINITY_DN57351_c3_g1	39.1815	22.6827	55.6803	2.45475	1.29558	0.00708391	0.416513	801	-	-
TRINITY_DN52212_c1_g1	898.966	1123.59	674.341	0.600166	-0.736567	0.00708424	0.416513	2894	-	K08857
TRINITY_DN60183_c1_g1	27.6574	41.8081	13.5067	0.323063	-1.63011	0.00708584	0.416513	406	GO:0004674;GO:0005524;GO:0016021;GO:0006468	-
TRINITY_DN55371_c1_g1	1177.84	888.989	1466.69	1.64984	0.722327	0.00711551	0.417992	4270	GO:0008270	-
TRINITY_DN61109_c3_g4	20.6499	8.63134	32.6684	3.78486	1.92024	0.0071229	0.418162	1197	-	K08065
TRINITY_DN60922_c1_g1	108.231	73.9188	142.543	1.92837	0.947385	0.00712988	0.418307	2809	-	-
TRINITY_DN61968_c2_g3	13.671	22.331	5.011	0.224396	-2.15588	0.0071349	0.418338	440	GO:0016705;GO:0020037;GO:0005506;GO:0016021;GO:0004497;GO:0055114	-
TRINITY_DN61708_c1_g1	4113.03	3118.88	5107.18	1.6375	0.711496	0.00714244	0.418515	5204	GO:0020037;GO:0005506;GO:0055114;GO:0018685;GO:0010345;GO:0005773;GO:0006631;GO:0016021	K15401
TRINITY_DN60391_c2_g3	13.1161	21.4471	4.78505	0.223109	-2.16418	0.00715602	0.419047	1097	-	-
TRINITY_DN48596_c0_g1	226.552	163.705	289.399	1.76781	0.82196	0.00716612	0.419374	2187	GO:0048046;GO:0006508;GO:0004190	-
TRINITY_DN51742_c1_g1	635.599	474.045	797.153	1.6816	0.749831	0.00717331	0.41953	2360	-	-
TRINITY_DN54733_c0_g2	134.496	93.8395	175.152	1.8665	0.900336	0.00719243	0.420384	1152	-	-
TRINITY_DN47098_c0_g2	90.555	56.2982	124.812	2.21698	1.14859	0.00720844	0.421054	2159	GO:0000162;GO:0004049	K01657
TRINITY_DN60902_c4_g1	327.993	240.861	415.125	1.7235	0.785343	0.00721319	0.421067	2403	-	-
TRINITY_DN59991_c0_g1	3376.3	2567.18	4185.42	1.63036	0.70519	0.00723527	0.42197	2128	GO:0016787	K19882
TRINITY_DN47909_c1_g2	405.293	299.023	511.563	1.71078	0.774655	0.00723775	0.42197	2240	-	-
TRINITY_DN50782_c4_g2	7.77228	14.0608	1.48377	0.105526	-3.24433	0.00725	0.422284	767	-	-
TRINITY_DN49904_c3_g1	971.13	729.275	1212.99	1.66328	0.734028	0.00725222	0.422284	2539	GO:2001070;GO:0043609;GO:0005524;GO:0006000;GO:0003873;GO:0046835;GO:0006003;GO:0006002;GO:0005829;GO:0005886	K01103
TRINITY_DN51881_c2_g1	347.53	254.538	440.523	1.73068	0.791338	0.00727269	0.423211	5154	GO:0016021;GO:0008963	K01000
TRINITY_DN56695_c1_g2	1861.71	2596.63	1126.8	0.433945	-1.20442	0.00728504	0.423664	1604	GO:0005524;GO:0016887	-
TRINITY_DN48107_c0_g1	14.8067	5.90567	23.7077	4.01439	2.00518	0.00730531	0.424439	1121	-	-
TRINITY_DN60493_c0_g1	5205.2	3962.8	6447.6	1.62703	0.702243	0.00730751	0.424439	1759	GO:0008270;GO:0032259;GO:0005737;GO:0003871;GO:0009086	K00549
TRINITY_DN51680_c0_g6	114.522	150.86	78.1843	0.518258	-0.948258	0.00733842	0.425968	1164	-	-
TRINITY_DN48559_c0_g1	89.0888	136.988	41.1899	0.300683	-1.73368	0.00734443	0.42605	624	GO:0055085;GO:0005524;GO:0016021;GO:0042626	K05658
TRINITY_DN51455_c0_g1	4534.93	3444.37	5625.48	1.63324	0.707736	0.00735919	0.426428	7433	GO:0016020;GO:0006810;GO:0009536	-
TRINITY_DN50013_c1_g3	49.0383	29.8084	68.2683	2.29024	1.1955	0.00736012	0.426428	1451	-	K15919
TRINITY_DN48716_c2_g1	22.436	43.7772	1.09477	0.0250077	-5.32148	0.00737148	0.42682	623	-	-
TRINITY_DN61830_c1_g2	6.41525	1.16168	11.6688	10.0448	3.32838	0.00738526	0.427351	1049	-	-
TRINITY_DN61397_c3_g5	5.72127	11.4425	0	0	-Inf	0.00739558	0.427682	752	-	-
TRINITY_DN56145_c0_g1	2618.85	1982.83	3254.86	1.64152	0.715036	0.00742641	0.429198	1870	GO:0016021	-
TRINITY_DN49890_c0_g4	144.579	101.215	187.943	1.85687	0.892873	0.00743457	0.429402	602	GO:0005488	-
TRINITY_DN60885_c1_g3	331.644	243.162	420.126	1.72776	0.788903	0.00745576	0.430125	1073	GO:0004674;GO:0005524;GO:0005509;GO:0030247;GO:0016021;GO:0006468	-
TRINITY_DN57526_c1_g1	1351.23	1018.59	1683.87	1.65313	0.725203	0.00745635	0.430125	2914	GO:0006595;GO:0016740	K00797
TRINITY_DN58221_c1_g1	877.333	1098.77	655.897	0.596939	-0.744345	0.00746302	0.430242	674	-	-
TRINITY_DN54301_c0_g1	1112.05	783.325	1440.76	1.83929	0.879151	0.00747774	0.430824	634	-	-
TRINITY_DN55200_c1_g1	228.282	164.853	291.71	1.76951	0.823351	0.00748488	0.430968	912	-	-
TRINITY_DN61127_c3_g1	131.52	172.055	90.985	0.528814	-0.919167	0.00749626	0.431143	731	GO:0030246;GO:0004674;GO:0005524;GO:0016021;GO:0006468	-
TRINITY_DN50832_c0_g1	2168.55	1647.27	2689.84	1.63291	0.707446	0.00749721	0.431143	3130	GO:0046872;GO:0055114;GO:0016491	K04124
TRINITY_DN53831_c0_g1	2480.19	1878.9	3081.48	1.64004	0.713735	0.00750667	0.43142	2353	GO:0008270	-
TRINITY_DN58452_c0_g1	58.226	36.6174	79.8345	2.18023	1.12448	0.00755377	0.433858	1578	-	-
TRINITY_DN56511_c1_g7	41.7788	67.3986	16.159	0.239753	-2.06038	0.00756326	0.434135	383	-	-
TRINITY_DN61412_c2_g2	669.297	474.099	864.495	1.82345	0.866671	0.00757878	0.434636	3926	-	K11593
TRINITY_DN43425_c0_g1	14.2002	25.5242	2.87614	0.112683	-3.14966	0.00758134	0.434636	574	-	-
TRINITY_DN57091_c2_g1	52.3631	73.574	31.1521	0.423412	-1.23986	0.00760499	0.435722	1559	-	-
TRINITY_DN60048_c1_g1	149.507	60.388	238.625	3.95153	1.98241	0.00763391	0.43711	1457	-	-
TRINITY_DN55562_c3_g1	1434.11	1082.93	1785.29	1.64856	0.721211	0.0076434	0.437383	3051	-	-
TRINITY_DN61925_c1_g1	715.843	893.619	538.066	0.602121	-0.731875	0.00766663	0.438378	2041	GO:0016020;GO:0016310;GO:0000166;GO:0004672	-
TRINITY_DN53601_c2_g3	3278.87	2491.95	4065.8	1.63157	0.706264	0.00767023	0.438378	4885	-	K19073
TRINITY_DN56337_c1_g5	7.27936	14.5587	0	0	-Inf	0.00768211	0.438529	766	-	-
TRINITY_DN52284_c3_g1	306.533	388.923	224.144	0.576318	-0.795063	0.0076823	0.438529	1250	GO:0055085;GO:0016021;GO:0022857	-
TRINITY_DN62071_c2_g1	1864	2313.26	1414.73	0.611572	-0.709406	0.00768745	0.438553	4268	-	-
TRINITY_DN49923_c4_g1	14.7543	29.5087	0	0	-Inf	0.00769338	0.438622	1694	-	-
TRINITY_DN55176_c0_g2	141.341	98.973	183.71	1.85616	0.89232	0.00770192	0.43884	485	-	-
TRINITY_DN54023_c2_g1	24.1333	36.2813	11.9854	0.330346	-1.59795	0.00771933	0.439559	1178	GO:0016740	-
TRINITY_DN62152_c4_g2	2087.71	1582.52	2592.89	1.63845	0.712334	0.00772653	0.439559	1155	GO:0009535;GO:0019323;GO:0044262;GO:0046872;GO:0005829;GO:0009052;GO:0019253;GO:0004750	K01783
TRINITY_DN54356_c0_g2	2088.12	2589.4	1586.83	0.61282	-0.706466	0.00773258	0.439559	4088	GO:0005634;GO:0005737	-
TRINITY_DN61331_c0_g4	132.205	92.4442	171.966	1.86021	0.895465	0.00773348	0.439559	1789	GO:0032440;GO:0005524;GO:0004672;GO:0016021;GO:0006468;GO:0055114	-
TRINITY_DN45893_c0_g2	211.124	152.018	270.23	1.77761	0.829943	0.00774161	0.439752	1436	-	-
TRINITY_DN54281_c0_g2	724.718	541.478	907.958	1.67681	0.745722	0.00775873	0.440272	1368	GO:0005783	-
TRINITY_DN49840_c1_g1	1367.22	1036.25	1698.19	1.63879	0.712631	0.00776121	0.440272	1641	GO:0005975;GO:0003824	K00616
TRINITY_DN57966_c0_g3	136.898	178.599	95.1958	0.533014	-0.907755	0.00776498	0.440272	3861	GO:0071806;GO:0006886;GO:0019867;GO:0005622;GO:0015450	-
TRINITY_DN51346_c1_g1	464.419	583.82	345.018	0.590966	-0.758852	0.00777374	0.440319	6349	-	K15082
TRINITY_DN56809_c1_g2	61.8257	39.3704	84.281	2.14072	1.0981	0.0077753	0.440319	631	GO:0009733	K14488
TRINITY_DN59192_c0_g1	637.542	475.805	799.28	1.67985	0.748331	0.00779606	0.441119	2863	GO:0016226;GO:0005506;GO:0051536	-
TRINITY_DN53415_c0_g1	418.758	311.206	526.311	1.6912	0.758046	0.00780102	0.441119	3065	-	-
TRINITY_DN51890_c0_g1	179.609	231.118	128.1	0.554264	-0.851356	0.00780572	0.441119	2021	-	-
TRINITY_DN53724_c1_g3	352.25	445.109	259.392	0.58276	-0.779026	0.00780843	0.441119	1841	GO:0005634;GO:0003677;GO:0006355;GO:0003700	K09286
TRINITY_DN53374_c1_g2	266.437	193.728	339.146	1.75063	0.807873	0.00781914	0.441456	1539	-	-
TRINITY_DN48055_c3_g2	208.276	119.319	297.232	2.49107	1.31676	0.00782524	0.441532	890	GO:0031072;GO:0051082	-
TRINITY_DN53075_c1_g1	354.531	260.919	448.142	1.71755	0.780355	0.0078385	0.442011	1898	-	-
TRINITY_DN58991_c1_g1	80.1879	107.682	52.6936	0.489344	-1.03108	0.00792154	0.446247	586	-	-
TRINITY_DN61985_c4_g4	741.269	500.584	981.955	1.96162	0.972045	0.00792403	0.446247	238	GO:0015976;GO:0004089;GO:0008270;GO:0005737	K01673
TRINITY_DN52645_c4_g2	654.936	818.183	491.69	0.600954	-0.734674	0.00792802	0.446247	3737	-	-
TRINITY_DN53637_c0_g3	785.65	979.483	591.816	0.604213	-0.726871	0.00793759	0.446485	2627	GO:0004674;GO:0005524;GO:0004715;GO:0018108	-
TRINITY_DN58479_c4_g6	57.43	32.6391	82.2209	2.51909	1.3329	0.00794684	0.446485	834	-	-
TRINITY_DN55675_c4_g1	120.287	181.983	58.5915	0.321961	-1.63504	0.00794931	0.446485	1428	-	-
TRINITY_DN53961_c1_g6	12.6537	4.14176	21.1657	5.11031	2.35341	0.00795441	0.446485	884	-	-
TRINITY_DN52501_c2_g2	1356.52	1949.99	763.053	0.391312	-1.35361	0.00795684	0.446485	1115	-	-
TRINITY_DN56051_c0_g1	98.0461	66.3521	129.74	1.95533	0.96741	0.0079611	0.446485	1121	GO:0016157;GO:0005985	K00695
TRINITY_DN50178_c1_g1	1361.17	1028.91	1693.42	1.64584	0.718825	0.00796607	0.446494	750	-	-
TRINITY_DN57089_c1_g1	175.39	112.838	237.942	2.1087	1.07635	0.00797494	0.446722	224	GO:0016020	K02698
TRINITY_DN61340_c0_g2	701.041	880.879	521.203	0.591685	-0.757098	0.00798711	0.447134	1180	GO:0005507;GO:0005576;GO:0016021;GO:0055114;GO:0008447	-
TRINITY_DN56139_c1_g1	719.469	542.139	896.799	1.65419	0.726121	0.00799542	0.447329	6020	-	K15403
TRINITY_DN46862_c0_g1	231.461	141.135	321.788	2.27999	1.18903	0.00800909	0.447649	2197	-	-
TRINITY_DN60056_c1_g6	3.57453	7.14906	0	0	-Inf	0.00801077	0.447649	446	-	-
TRINITY_DN55000_c2_g2	223.47	162.182	284.758	1.75579	0.812119	0.00802281	0.447934	943	GO:1901363;GO:0097159	K11665
TRINITY_DN60008_c0_g2	58.2069	81.2174	35.1965	0.433362	-1.20636	0.0080271	0.447934	1925	-	-
TRINITY_DN59909_c1_g3	83.0633	53.8582	112.269	2.08452	1.05972	0.00803035	0.447934	1587	-	-
TRINITY_DN58421_c5_g1	1494.43	1135.4	1853.45	1.63242	0.70701	0.00804549	0.448509	1437	GO:0009055	-
TRINITY_DN61044_c2_g1	612.894	766.937	458.85	0.598289	-0.741086	0.00808005	0.450166	2798	-	-
TRINITY_DN57368_c1_g1	8514.74	6489.63	10539.8	1.6241	0.699644	0.0080896	0.450428	1577	GO:0044763;GO:0044237;GO:0009536;GO:0044281	K00600
TRINITY_DN56840_c1_g1	2265.81	2811.01	1720.6	0.612095	-0.708173	0.00809551	0.450487	4524	-	K08869
TRINITY_DN53243_c0_g2	165.483	218.725	112.241	0.51316	-0.96252	0.00810134	0.450541	484	GO:0016020;GO:0016310;GO:0004672	-
TRINITY_DN58751_c0_g1	209.237	8.82732	409.647	46.4067	5.53626	0.00811001	0.450579	5063	-	K07466
TRINITY_DN43493_c0_g1	95.0351	64.1157	125.954	1.96449	0.974153	0.00811172	0.450579	538	GO:0031209;GO:0007015;GO:0032403	K05752
TRINITY_DN49251_c1_g1	137.185	180.541	93.8285	0.519708	-0.944226	0.00812403	0.450928	821	-	-
TRINITY_DN52728_c0_g1	23.4783	35.2885	11.668	0.330647	-1.59664	0.0081322	0.450928	1384	-	-
TRINITY_DN59384_c0_g3	32.6933	18.2127	47.1739	2.59017	1.37305	0.00813375	0.450928	905	GO:0009416;GO:0046983	-
TRINITY_DN57171_c4_g3	83.739	111.839	55.6392	0.497495	-1.00725	0.00813743	0.450928	501	-	-
TRINITY_DN55407_c2_g1	2543.43	1936.04	3150.82	1.62745	0.702617	0.00814561	0.451112	1773	GO:0006535;GO:0004124;GO:0005739;GO:0019499;GO:0016740;GO:0030170;GO:0050017	K13034
TRINITY_DN52583_c3_g1	320.079	405.045	235.113	0.580462	-0.784727	0.00815832	0.451384	1004	-	-
TRINITY_DN44112_c0_g1	8.35179	15.9982	0.705365	0.0440903	-4.5034	0.00816024	0.451384	752	-	-
TRINITY_DN60273_c0_g2	14.6726	23.4655	5.87982	0.250573	-1.9967	0.00817845	0.452122	1389	-	-
TRINITY_DN54117_c2_g1	8.46089	14.7875	2.13426	0.144328	-2.79258	0.00818789	0.452375	619	-	-
TRINITY_DN55024_c3_g1	62.6516	85.4866	39.8165	0.465763	-1.10233	0.00820426	0.452891	1488	-	-
TRINITY_DN49111_c0_g2	322.862	416.498	229.226	0.550364	-0.861541	0.00820699	0.452891	1128	-	K15095
TRINITY_DN58588_c0_g1	83.7055	120.287	47.124	0.391763	-1.35195	0.00822003	0.452919	2630	GO:0004672	-
TRINITY_DN48474_c0_g2	1405.6	1065.7	1745.51	1.6379	0.711846	0.00822199	0.452919	1344	GO:0005774;GO:0016021;GO:0015238;GO:0015297;GO:0006855	K03327
TRINITY_DN46628_c0_g1	18.596	28.7884	8.40367	0.291912	-1.77639	0.00822213	0.452919	2197	-	K17108
TRINITY_DN56999_c2_g2	282.554	376.272	188.835	0.501858	-0.994648	0.00825448	0.454248	1037	-	K09419
TRINITY_DN60240_c1_g2	57.5248	90.2121	24.8375	0.275324	-1.8608	0.00825602	0.454248	2896	GO:0015074;GO:0003676	-
TRINITY_DN51340_c2_g1	2810.66	2142.09	3479.22	1.62421	0.699743	0.00827605	0.45508	2660	GO:0003677	-
TRINITY_DN53829_c0_g4	3.53367	7.06735	0	0	-Inf	0.00828197	0.455089	326	-	-
TRINITY_DN60016_c0_g1	24.4481	40.1586	8.7376	0.217577	-2.2004	0.00828627	0.455089	2304	-	-
TRINITY_DN57270_c0_g1	2685.31	2046.04	3324.59	1.62489	0.700343	0.00829091	0.455089	3892	-	-
TRINITY_DN55099_c4_g1	521.476	389.142	653.809	1.68013	0.748572	0.00829628	0.455106	2493	GO:0005992;GO:0003825	K16055
TRINITY_DN53814_c1_g2	90.1331	125.143	55.123	0.440479	-1.18285	0.00830103	0.455106	964	-	-
TRINITY_DN53119_c0_g1	490.575	366.408	614.742	1.67775	0.746528	0.00831056	0.45536	1813	-	K04125
TRINITY_DN53831_c1_g4	55.1317	80.9684	29.2951	0.361809	-1.4667	0.00832917	0.45611	969	GO:0006351	K14516
TRINITY_DN56997_c0_g1	278.22	203.611	352.829	1.73286	0.793154	0.00834021	0.456446	1515	-	-
TRINITY_DN59264_c2_g1	11.6757	19.3626	3.98868	0.205999	-2.27929	0.00835118	0.456777	1528	GO:0004674;GO:0005524;GO:0016021;GO:0006468;GO:0048544;GO:0005886	-
TRINITY_DN53462_c1_g1	1805.8	1257.34	2354.26	1.87241	0.904896	0.00837087	0.457584	929	GO:0006357;GO:0016592;GO:0001104;GO:0003824;GO:0050662	K10046
TRINITY_DN58636_c0_g2	131.72	171.69	91.7507	0.534398	-0.904015	0.00838931	0.458323	1884	-	-
TRINITY_DN61170_c3_g1	40.8426	57.7493	23.9358	0.414478	-1.27063	0.00841393	0.458384	694	-	-
TRINITY_DN59147_c0_g4	9.70159	3.00341	16.3998	5.4604	2.44901	0.008418	0.458384	894	-	K01883
TRINITY_DN52051_c0_g1	36.921	64.5633	9.27872	0.143715	-2.79872	0.00842016	0.458384	2344	-	K12447
TRINITY_DN60635_c3_g6	377.401	474.92	279.882	0.589324	-0.762868	0.00842362	0.458384	700	GO:0004144;GO:0016021;GO:0045017	-
TRINITY_DN50117_c2_g1	668.043	836.049	500.036	0.598094	-0.741556	0.00842694	0.458384	3904	-	K08867
TRINITY_DN60590_c1_g4	51.6566	32.233	71.0802	2.2052	1.14091	0.00843068	0.458384	1414	-	-
TRINITY_DN62085_c2_g1	531.399	396.748	666.049	1.67877	0.747405	0.00843172	0.458384	3774	GO:0016021;GO:0005789	-
TRINITY_DN60530_c2_g1	38.9438	55.0899	22.7977	0.413828	-1.2729	0.00843361	0.458384	1725	-	-
TRINITY_DN50264_c2_g1	286.073	209.341	362.805	1.73308	0.793338	0.00843485	0.458384	2063	GO:0009507;GO:0010190	-
TRINITY_DN60862_c2_g1	13.8721	23.0499	4.69424	0.203655	-2.2958	0.00844709	0.458651	448	-	-
TRINITY_DN49592_c5_g3	928.529	1154.8	702.261	0.608126	-0.717558	0.00844964	0.458651	1792	GO:0043231;GO:0080043;GO:0080044;GO:0009813;GO:0052696	K13692
TRINITY_DN60512_c2_g1	31.3926	17.282	45.5032	2.63298	1.3967	0.0084742	0.459716	2330	GO:0006508;GO:0008233	K01369
TRINITY_DN59149_c2_g1	310.989	228.112	393.866	1.72663	0.787961	0.00849304	0.460469	2206	-	-
TRINITY_DN56864_c4_g2	2250.07	1463.17	3036.97	2.07561	1.05354	0.00851056	0.461149	510	GO:0006021;GO:0008654;GO:0004512;GO:0005737	K01858
TRINITY_DN53277_c3_g1	623.596	465.958	781.234	1.67662	0.745554	0.00852547	0.461688	1347	-	-
TRINITY_DN54594_c2_g5	234.43	170.289	298.571	1.75332	0.810092	0.00853588	0.461982	1234	-	-
TRINITY_DN53463_c0_g3	16.8521	26.4495	7.25482	0.27429	-1.86623	0.00857259	0.463699	1181	GO:0006694;GO:0003854;GO:0055114;GO:0016621	-
TRINITY_DN55645_c0_g1	251.421	321.515	181.328	0.56398	-0.826283	0.00858723	0.464002	1253	GO:0055114;GO:0016491	-
TRINITY_DN51641_c3_g1	303.669	223.267	384.071	1.72023	0.782602	0.00858819	0.464002	1566	GO:0006412;GO:0005739;GO:0003735;GO:0015935;GO:0019843;GO:0009507	K02992
TRINITY_DN58776_c1_g3	10.1311	3.28506	16.9772	5.16801	2.36961	0.008595	0.4641	1624	-	-
TRINITY_DN61844_c2_g1	1900.29	1404.39	2396.2	1.70622	0.770802	0.00862117	0.465243	924	GO:0006810;GO:0016021;GO:0005215	K09872
TRINITY_DN55100_c2_g2	1295.7	983.78	1607.61	1.63412	0.708513	0.00865683	0.466896	1805	GO:0016021;GO:0009507	-
TRINITY_DN45908_c1_g1	110.573	177.105	44.0416	0.248675	-2.00767	0.00867599	0.467658	2008	GO:0046274;GO:0048046;GO:0016722;GO:0052716;GO:0009809;GO:0005507;GO:0055114	K05909
TRINITY_DN55842_c0_g5	7316.92	5604.39	9029.46	1.61114	0.688082	0.00871313	0.469387	2069	-	K17525
TRINITY_DN55535_c0_g2	200.264	144.624	255.903	1.76943	0.823286	0.00872081	0.469528	681	GO:0015976;GO:0004089;GO:0008270;GO:0005737	K01673
TRINITY_DN54159_c0_g1	213.82	272.767	154.873	0.567784	-0.816585	0.00876631	0.471705	2266	-	-
TRINITY_DN53831_c1_g3	30.952	56.9113	4.99264	0.0877267	-3.51084	0.00877334	0.471809	923	-	-
TRINITY_DN52441_c0_g2	501.898	339.143	664.652	1.9598	0.970705	0.00878226	0.472016	5639	GO:0005618;GO:0005886	-
TRINITY_DN52772_c3_g1	1506.24	1143.04	1869.45	1.6355	0.709733	0.00884855	0.475304	3035	-	-
TRINITY_DN49559_c4_g2	612.179	1021.72	202.641	0.198334	-2.334	0.00885583	0.47542	1105	GO:0016740	-
TRINITY_DN56184_c1_g6	22.7319	11.5125	33.9514	2.94909	1.56027	0.00886647	0.475716	575	GO:0006810;GO:0016021;GO:0005215	K14638
TRINITY_DN61924_c0_g1	5.08592	10.1718	0	0	-Inf	0.00888454	0.47616	416	-	-
TRINITY_DN50242_c2_g1	145.623	103.207	188.039	1.82197	0.865498	0.008885	0.47616	3520	GO:0016021;GO:0050660;GO:0004506;GO:0055114	K00511
TRINITY_DN59165_c3_g1	17.3775	27.075	7.67995	0.283655	-1.81779	0.00891477	0.47748	949	-	-
TRINITY_DN57203_c1_g1	891.46	673.385	1109.54	1.6477	0.720454	0.00892624	0.477819	2151	GO:0004045	K01056
TRINITY_DN56013_c0_g1	7.41824	1.75613	13.0803	7.44841	2.89693	0.00893498	0.478011	633	-	-
TRINITY_DN55007_c2_g1	787.557	596.001	979.114	1.64281	0.716161	0.00895499	0.478806	2586	GO:0016705;GO:0020037;GO:0008168;GO:0005506;GO:0004497;GO:0055114;GO:0032259	K05917
TRINITY_DN56220_c0_g2	3.54533	7.09065	0	0	-Inf	0.00896802	0.479143	698	-	-
TRINITY_DN53164_c0_g3	921.081	1185.74	656.427	0.553603	-0.853077	0.00897161	0.479143	532	-	K19329
TRINITY_DN57758_c3_g1	2279.96	1741.37	2818.55	1.61858	0.694731	0.00898377	0.479297	5099	-	-
TRINITY_DN58514_c0_g1	1207.46	919.521	1495.4	1.62628	0.701578	0.00898868	0.479297	4040	GO:0004252;GO:0016020;GO:0006508;GO:0005618;GO:0005576	-
TRINITY_DN49669_c0_g1	414.307	307.927	520.687	1.69094	0.757825	0.00898998	0.479297	2722	GO:0004156;GO:0009396;GO:0003848	K13941
TRINITY_DN56144_c1_g2	629.962	464.457	795.468	1.71268	0.776258	0.00899898	0.479381	216	GO:0009522	K02692
TRINITY_DN60047_c1_g1	820.684	620.657	1020.71	1.64457	0.717708	0.00900411	0.479381	1225	GO:0005488	-
TRINITY_DN52287_c0_g1	542.221	406.791	677.652	1.66585	0.736257	0.00900703	0.479381	785	GO:0016787;GO:0005524;GO:0016851;GO:0009507;GO:0015979;GO:0015995	K03405
TRINITY_DN48584_c1_g1	1171.12	892.432	1449.8	1.62455	0.700041	0.00903804	0.480755	1330	-	-
TRINITY_DN59094_c2_g1	119.078	178.34	59.8162	0.335404	-1.57603	0.00904912	0.480844	2060	GO:0006633;GO:0051213	K00454
TRINITY_DN59981_c2_g1	586.519	441.388	731.649	1.65761	0.729104	0.00905005	0.480844	1317	-	K10258
TRINITY_DN61632_c0_g1	117.536	153.209	81.863	0.534321	-0.904222	0.0090763	0.481962	1347	GO:0035091	-
TRINITY_DN53617_c0_g2	1388.85	1009.78	1767.93	1.7508	0.808013	0.00908158	0.481967	994	-	-
TRINITY_DN49276_c0_g1	400.347	295.144	505.55	1.71289	0.776433	0.0091006	0.482701	1500	-	-
TRINITY_DN46565_c0_g1	366.381	463.89	268.872	0.579603	-0.786863	0.00910959	0.482902	1286	GO:0016020	-
TRINITY_DN60434_c2_g6	7.50473	13.562	1.44745	0.106728	-3.22799	0.00912458	0.483421	601	-	-
TRINITY_DN49025_c2_g1	91.1433	62.0375	120.249	1.93833	0.954815	0.00913219	0.483548	1803	-	K14505
TRINITY_DN59134_c1_g1	1749.23	1332.62	2165.84	1.62525	0.700665	0.00914131	0.483755	4375	-	-
TRINITY_DN49255_c0_g2	3.88607	0	7.77215	Inf	Inf	0.0091575	0.484336	633	GO:0050661;GO:0016620;GO:0006006;GO:0051287;GO:0055114	K00134
TRINITY_DN56262_c1_g1	570.786	429.339	712.234	1.65891	0.730235	0.00916826	0.484372	4007	GO:0004674;GO:0005524;GO:0016021;GO:0006468	-
TRINITY_DN46715_c0_g1	561.277	335.647	786.908	2.34445	1.22925	0.00916862	0.484372	1767	GO:0016021	-
TRINITY_DN62159_c1_g1	25.8613	38.1986	13.524	0.354046	-1.49799	0.00920134	0.485824	918	-	-
TRINITY_DN54231_c4_g1	158.8	113.137	204.463	1.80723	0.853777	0.00921546	0.486294	2108	GO:0003677;GO:0090305;GO:0004518	-
TRINITY_DN57234_c1_g1	5197.64	3984.08	6411.2	1.60921	0.686349	0.00922114	0.486317	355	GO:0051321;GO:0009538;GO:0016021;GO:0015979	K02699
TRINITY_DN47940_c4_g1	133.41	173.187	93.6334	0.54065	-0.887234	0.00926484	0.488344	2256	-	-
TRINITY_DN62405_c10_g5	22.6642	34.049	11.2794	0.33127	-1.59392	0.00927204	0.488447	376	-	-
TRINITY_DN48912_c0_g1	2709.87	2077.64	3342.09	1.6086	0.685804	0.00928467	0.488835	1299	-	-
TRINITY_DN52058_c1_g1	124.506	86.9593	162.052	1.86353	0.898042	0.00929395	0.488997	2650	-	K08998
TRINITY_DN53710_c2_g1	53.4162	98.5745	8.25798	0.0837741	-3.57735	0.00929828	0.488997	1390	-	-
TRINITY_DN54191_c0_g2	218.819	159.377	278.261	1.74593	0.803995	0.00931076	0.489109	2385	-	K01988
TRINITY_DN53010_c2_g1	400.59	297.928	503.252	1.68918	0.75632	0.00931111	0.489109	1908	GO:0009705;GO:0071423;GO:0016021;GO:0015140	-
TRINITY_DN57622_c1_g1	628.906	474.418	783.394	1.65127	0.723579	0.00932047	0.489109	4834	GO:0046872	-
TRINITY_DN50038_c0_g2	663.989	451.319	876.659	1.94244	0.957867	0.00932149	0.489109	1759	GO:0016757;GO:0005794;GO:0000271	-
TRINITY_DN54955_c2_g2	288.703	509.838	67.568	0.132528	-2.91563	0.00932754	0.489151	1539	-	-
TRINITY_DN61196_c2_g3	1357.69	1032.78	1682.59	1.62919	0.704154	0.00934589	0.489837	2973	-	-
TRINITY_DN59397_c3_g2	1466.62	1032.45	1900.78	1.84103	0.880514	0.00941709	0.49329	329	GO:0005975;GO:0016311;GO:0042132	K01100
TRINITY_DN60673_c1_g1	1171.05	889.894	1452.2	1.63188	0.706538	0.00943026	0.493424	3756	GO:0006457;GO:0003755;GO:0000413;GO:0009507	K03768
TRINITY_DN59502_c2_g1	251.859	185.11	318.608	1.72118	0.7834	0.00943027	0.493424	2476	GO:0016021	-
TRINITY_DN55609_c3_g1	100.949	68.6249	133.274	1.94206	0.957587	0.00944777	0.493779	1542	-	-
TRINITY_DN61437_c1_g2	794.291	503.622	1084.96	2.15431	1.10723	0.00944951	0.493779	1149	-	-
TRINITY_DN49208_c5_g1	498.537	374.398	622.675	1.66314	0.733905	0.00945301	0.493779	2685	GO:0016021	-
TRINITY_DN44162_c0_g1	313.706	496.919	130.493	0.262603	-1.92904	0.00945978	0.493855	1560	GO:0097659	-
TRINITY_DN60500_c1_g1	1141.17	821.643	1460.7	1.77778	0.83008	0.00947171	0.4942	3777	-	-
TRINITY_DN62385_c6_g4	5.38545	10.0474	0.723527	0.0720115	-3.79563	0.00949247	0.495005	282	-	-
TRINITY_DN56672_c2_g3	1274.32	907.143	1641.5	1.80952	0.855609	0.00952127	0.495316	1573	-	K19035
TRINITY_DN47780_c0_g3	13.2415	22.8283	3.65475	0.160097	-2.64298	0.00952823	0.495316	524	-	-
TRINITY_DN53297_c1_g5	15.9524	27.8243	4.08048	0.146652	-2.76953	0.00952858	0.495316	1259	-	-
TRINITY_DN49857_c1_g4	277.604	204.744	350.463	1.71171	0.775437	0.00952996	0.495316	1719	GO:0016021;GO:0015098;GO:0015689	-
TRINITY_DN55799_c1_g2	32.4416	47.0361	17.847	0.379433	-1.39808	0.00953229	0.495316	479	-	-
TRINITY_DN53883_c0_g1	212.232	154.671	269.792	1.74429	0.802642	0.00953261	0.495316	3362	GO:0003824;GO:0030170	-
TRINITY_DN55575_c0_g2	141.004	99.713	182.296	1.82821	0.870428	0.00953769	0.495316	1057	-	-
TRINITY_DN59015_c1_g1	1304.58	1740.68	868.466	0.498922	-1.00311	0.00954109	0.495316	1434	GO:0008270;GO:0055114;GO:0016491	K00083
TRINITY_DN48101_c0_g1	57.9283	78.8254	37.0311	0.469786	-1.08992	0.00959585	0.49788	719	-	-
TRINITY_DN54924_c0_g1	4.8595	9.71901	0	0	-Inf	0.00961097	0.498386	1143	-	-
TRINITY_DN49993_c2_g1	8.46663	2.40506	14.5282	6.04067	2.59471	0.00964047	0.499532	1933	GO:0016705;GO:0020037;GO:0005506;GO:0004497;GO:0055114	-
TRINITY_DN47988_c0_g1	106.771	73.7555	139.786	1.89527	0.922402	0.00964522	0.499532	2313	GO:0016020	-
TRINITY_DN60829_c0_g2	256.185	327.211	185.159	0.56587	-0.821458	0.00965206	0.499532	831	GO:0000287;GO:0008152;GO:0010333	K15086
TRINITY_DN43968_c0_g1	4.51531	8.67795	0.352683	0.0406413	-4.62091	0.00965754	0.499532	686	-	-
TRINITY_DN48935_c2_g1	19.4228	29.7735	9.07212	0.304705	-1.71452	0.00965997	0.499532	583	GO:0016702;GO:0046872;GO:0055114;GO:0031408	K00454
TRINITY_DN52750_c1_g1	1456.97	1800.72	1113.22	0.618208	-0.693835	0.00966715	0.499626	3370	-	-
TRINITY_DN50449_c2_g5	4.84796	0.586681	9.10924	15.5267	3.95668	0.00968032	0.499647	587	-	-
TRINITY_DN56689_c2_g1	804.266	610.074	998.458	1.63662	0.710717	0.00968242	0.499647	2481	-	-
TRINITY_DN60117_c2_g1	33849.7	26056.8	41642.7	1.59815	0.676403	0.0096837	0.499647	457	GO:0016829;GO:0015977;GO:0009058;GO:0009536;GO:0015979;GO:0016491	K01602
TRINITY_DN61273_c1_g2	140.274	99.2835	181.265	1.82573	0.868476	0.00969385	0.499893	1176	-	-
TRINITY_DN47332_c0_g1	1230.76	937.315	1524.21	1.62614	0.701456	0.0097064	0.500041	2569	GO:0016021	-
TRINITY_DN50311_c0_g1	53.4682	73.2636	33.6728	0.459611	-1.12151	0.00970749	0.500041	1139	-	-
TRINITY_DN62467_c1_g1	11.0457	3.8173	18.2742	4.78719	2.25918	0.00972097	0.500458	426	-	-
TRINITY_DN59310_c0_g1	3078.19	2362.94	3793.44	1.60539	0.682922	0.00972987	0.500638	4057	GO:0003723;GO:0030529;GO:0009536	K02939
TRINITY_DN56573_c0_g1	5.49995	0.868336	10.1316	11.6678	3.54446	0.00974072	0.500919	398	-	-
TRINITY_DN47517_c0_g4	811.336	614.098	1008.57	1.64237	0.715778	0.00977174	0.502236	922	GO:0005774;GO:0033179;GO:0015991;GO:0016021;GO:0015078	K02155
TRINITY_DN55716_c1_g1	507.737	382.21	633.264	1.65685	0.728443	0.00978225	0.502498	1134	GO:0005774;GO:0005768;GO:0016021;GO:0015098;GO:0005802;GO:0015689	-
TRINITY_DN56704_c3_g1	1095.08	834.847	1355.31	1.62343	0.699043	0.00979945	0.50297	3617	GO:0005975;GO:0016311;GO:0042132	K03841
TRINITY_DN52999_c3_g4	13.2108	21.2837	5.13793	0.241402	-2.05049	0.00980226	0.50297	1036	GO:0016207;GO:0008152	-
TRINITY_DN57434_c0_g3	150.437	107.472	193.402	1.79955	0.847639	0.00982311	0.503761	2254	-	-
TRINITY_DN61271_c1_g1	17.8138	28.3922	7.23547	0.25484	-1.97234	0.00982854	0.503761	305	-	-
TRINITY_DN50045_c3_g1	305.127	384.529	225.725	0.587016	-0.768527	0.00983975	0.504058	3371	GO:0004805;GO:0005992;GO:0003825;GO:0016311	K16055
TRINITY_DN57421_c2_g1	373.784	278.837	468.731	1.68102	0.74934	0.00984833	0.504191	4753	GO:0016787;GO:0008152	-
TRINITY_DN55208_c0_g3	373.217	250.85	495.584	1.97562	0.982305	0.00985321	0.504191	1208	GO:0016787;GO:0008152	-
TRINITY_DN58829_c7_g2	7.6238	13.4297	1.8179	0.135364	-2.88509	0.00987613	0.505026	1130	-	-
TRINITY_DN51662_c1_g1	3.42785	6.85569	0	0	-Inf	0.0098804	0.505026	599	-	-
TRINITY_DN54893_c0_g2	648.671	490.494	806.847	1.64497	0.718059	0.00988641	0.505055	1419	-	-
TRINITY_DN49490_c1_g1	12.1749	2.99172	21.3581	7.13907	2.83574	0.0099173	0.506114	523	-	-
TRINITY_DN60554_c0_g1	2875.15	2207.98	3542.33	1.60433	0.681971	0.00992476	0.506114	5206	-	-
TRINITY_DN47861_c0_g1	62.8636	40.9965	84.7308	2.06678	1.04738	0.00992707	0.506114	1139	-	-
TRINITY_DN55307_c0_g2	214.56	156.274	272.846	1.74595	0.80401	0.00992893	0.506114	3576	-	-
TRINITY_DN53323_c4_g1	2424.11	1855.52	2992.7	1.61287	0.689627	0.00994761	0.506596	1703	-	K11778
TRINITY_DN51384_c2_g1	58.9284	92.1794	25.6774	0.278559	-1.84394	0.00995144	0.506596	576	-	-
TRINITY_DN56978_c0_g2	8.91654	2.6556	15.1775	5.71528	2.51482	0.00995475	0.506596	795	-	K19307
TRINITY_DN45306_c0_g2	119.421	83.4643	155.378	1.86161	0.896548	0.00996074	0.506623	1086	GO:0005524;GO:0016311;GO:0098519	K06928
TRINITY_DN48673_c0_g2	2934.37	2258.77	3609.98	1.59821	0.676455	0.00996829	0.506729	2211	GO:0045330;GO:0030599;GO:0005618;GO:0045490;GO:0016021;GO:0004857;GO:0043086;GO:0042545	-
TRINITY_DN48133_c3_g1	1598.03	1222.6	1973.47	1.61416	0.690786	0.0099895	0.507393	5276	GO:0009535;GO:0005524	-
TRINITY_DN61006_c2_g1	671.978	911.96	431.995	0.4737	-1.07795	0.00999227	0.507393	765	GO:0016021;GO:0055114;GO:0006629;GO:0016717	K10256
TRINITY_DN52859_c1_g1	4176.91	6060.77	2293.04	0.378341	-1.40224	0.0100292	0.508854	1807	GO:0016491	-
TRINITY_DN57637_c0_g1	71.6956	47.5643	95.8268	2.01468	1.01055	0.010032	0.508854	1629	-	K09273
TRINITY_DN49690_c2_g1	45.271	27.6345	62.9076	2.27642	1.18676	0.0100402	0.508855	369	GO:0016705;GO:0020037;GO:0005506;GO:0016021;GO:0004497;GO:0055114	-
TRINITY_DN45978_c0_g1	265.87	196.089	335.651	1.71173	0.775456	0.010043	0.508855	1227	GO:0006810;GO:0005622;GO:0005215	-
TRINITY_DN54217_c0_g1	18.8268	28.8233	8.83019	0.306356	-1.70672	0.0100793	0.510416	907	-	K08770
TRINITY_DN49357_c2_g1	13.8555	23.6678	4.04316	0.170829	-2.54937	0.0100921	0.510785	624	-	-
TRINITY_DN57175_c1_g2	3.9484	7.8968	0	0	-Inf	0.0101229	0.512065	430	-	K14400
TRINITY_DN47546_c2_g5	9.18071	16.507	1.85442	0.112341	-3.15404	0.0101424	0.512159	1254	-	-
TRINITY_DN53492_c0_g2	277.137	388.131	166.143	0.428059	-1.22412	0.0101431	0.512159	1581	GO:0016020	-
TRINITY_DN48262_c1_g3	164.302	89.7031	238.901	2.66325	1.41319	0.0101482	0.512159	420	-	-
TRINITY_DN44754_c0_g1	3.3948	6.78959	0	0	-Inf	0.0101502	0.512159	247	-	K01188
TRINITY_DN59385_c0_g8	4.43947	8.52626	0.352683	0.0413643	-4.59547	0.0101523	0.512159	800	GO:0005488	-
TRINITY_DN59361_c1_g7	24.8236	9.92131	39.7259	4.0041	2.00148	0.0101612	0.512239	215	-	-
TRINITY_DN47578_c0_g1	125.644	77.4545	173.833	2.24433	1.16628	0.0101752	0.512239	2027	-	-
TRINITY_DN49437_c0_g1	755.831	571.032	940.631	1.64725	0.720057	0.0101771	0.512239	1749	GO:0016021	-
TRINITY_DN58491_c1_g3	825.03	626.91	1023.15	1.63205	0.706688	0.0101789	0.512239	1777	GO:0005840;GO:0070181;GO:0006412;GO:0003735	-
TRINITY_DN57076_c1_g3	44.1811	26.9894	61.3728	2.27396	1.18521	0.0101815	0.512239	3674	GO:0005524;GO:0004672;GO:0016021;GO:0006468	-
TRINITY_DN58220_c1_g5	157.413	202.114	112.711	0.557661	-0.842539	0.0101989	0.512498	514	-	-
TRINITY_DN53168_c0_g1	152.836	220.494	85.1778	0.386304	-1.37219	0.0102	0.512498	3741	GO:0006904;GO:0016021	K15292
TRINITY_DN53620_c1_g4	7059.75	8895.7	5223.81	0.587228	-0.768007	0.0102054	0.512498	4751	GO:0006810;GO:0005524;GO:0016021;GO:0016887	-
TRINITY_DN61604_c0_g7	17.4602	3.50838	31.412	8.95341	3.16244	0.0102087	0.512498	585	-	-
TRINITY_DN62331_c6_g2	13.3983	21.7498	5.04672	0.232035	-2.10758	0.0102324	0.513273	625	-	-
TRINITY_DN50169_c0_g1	159.89	114.672	205.107	1.78865	0.838871	0.0102352	0.513273	1860	-	-
TRINITY_DN61675_c2_g1	9.00693	17.272	0.741887	0.0429532	-4.54109	0.0102947	0.515793	789	-	-
TRINITY_DN49946_c1_g2	135.376	96.4988	174.253	1.80575	0.852599	0.0102965	0.515793	1673	-	-
TRINITY_DN48362_c3_g10	650.163	490.623	809.702	1.65035	0.722775	0.0103087	0.516125	835	-	K14822
TRINITY_DN59587_c0_g1	123.785	177.655	69.914	0.393538	-1.34543	0.0103247	0.516648	1591	-	K11699
TRINITY_DN53551_c5_g1	162.201	113.581	210.822	1.85614	0.892302	0.0103324	0.516754	850	GO:0016021	-
TRINITY_DN59226_c1_g1	2424.38	1864.3	2984.47	1.60085	0.678842	0.0103475	0.51696	487	GO:0005840;GO:0006412;GO:0003735	K02916
TRINITY_DN51607_c0_g1	79.471	39.8752	119.067	2.98598	1.57821	0.0103489	0.51696	1879	GO:0016614;GO:0050660;GO:0055114	-
TRINITY_DN48881_c2_g1	76.0486	101.376	50.7212	0.500328	-0.999054	0.0103532	0.51696	635	-	-
TRINITY_DN56205_c0_g1	53.7876	34.2007	73.3745	2.14541	1.10126	0.0103746	0.517447	1220	-	-
TRINITY_DN51184_c1_g2	1713.68	1312.23	2115.14	1.61187	0.688737	0.0103758	0.517447	3036	GO:0034755;GO:0016021;GO:0005381	-
TRINITY_DN57799_c1_g2	34.4112	15.1236	53.6987	3.55065	1.82808	0.0103889	0.517447	638	-	-
TRINITY_DN56558_c0_g1	15.3909	26.4221	4.35972	0.165003	-2.59944	0.0103889	0.517447	1261	-	-
TRINITY_DN58653_c0_g1	226.683	288.06	165.306	0.573858	-0.801235	0.0103908	0.517447	1220	-	-
TRINITY_DN59034_c0_g1	290.311	215.362	365.26	1.69603	0.762158	0.0104286	0.519025	2363	GO:0004527;GO:0003677;GO:0090305	-
TRINITY_DN58542_c0_g1	1696.34	1300.91	2091.76	1.60792	0.685193	0.0104337	0.519025	975	-	K02946
TRINITY_DN57597_c3_g3	9794.7	7547.75	12041.7	1.5954	0.673915	0.0104491	0.519421	2396	-	-
TRINITY_DN57192_c1_g1	1197.14	1782.05	612.24	0.343559	-1.54137	0.0104529	0.519421	1734	GO:0005634;GO:0003677;GO:0006355	-
TRINITY_DN50857_c0_g3	1070.82	820.919	1320.71	1.60882	0.686002	0.01047	0.519997	532	GO:0004674;GO:0005524;GO:0016021;GO:0006468	-
TRINITY_DN43654_c0_g1	130.208	196.579	63.838	0.324746	-1.62262	0.0104991	0.520912	784	-	-
TRINITY_DN51824_c1_g2	29.5068	46.251	12.7626	0.275942	-1.85756	0.0104997	0.520912	967	GO:0016614;GO:0050660;GO:0055114	-
TRINITY_DN57294_c4_g3	12.4072	4.68566	20.1288	4.29582	2.10293	0.0105207	0.521676	1275	-	-
TRINITY_DN59096_c5_g2	1091.09	1349.15	833.033	0.61745	-0.695606	0.0105504	0.522872	3345	-	K14508
TRINITY_DN47973_c0_g1	907.979	402.988	1412.97	3.50624	1.80992	0.0105623	0.522957	862	-	-
TRINITY_DN46706_c0_g1	359.975	269.436	450.513	1.67206	0.741623	0.0105707	0.522957	1355	GO:0016020	-
TRINITY_DN44246_c0_g1	332.887	247.217	418.557	1.69308	0.759646	0.0105726	0.522957	1136	GO:0008616;GO:0005737;GO:0008479;GO:0045454	-
TRINITY_DN60495_c2_g1	414.742	310.926	518.558	1.66779	0.737935	0.0105765	0.522957	3060	GO:0008152;GO:0016740	K09458
TRINITY_DN58948_c0_g1	856.42	1060.33	652.513	0.615389	-0.700429	0.0105902	0.522957	1100	GO:0009506;GO:0046914;GO:0030001;GO:0005886;GO:0005737;GO:0046916	-
TRINITY_DN50446_c3_g1	4.54477	9.08955	0	0	-Inf	0.010592	0.522957	423	-	-
TRINITY_DN61553_c1_g2	469.931	354.002	585.859	1.65496	0.726796	0.0105952	0.522957	2327	-	-
TRINITY_DN59561_c1_g1	150.312	193.175	107.449	0.556228	-0.846251	0.0105972	0.522957	1188	-	K01373
TRINITY_DN58629_c3_g1	162.888	117.357	208.42	1.77595	0.828591	0.0106144	0.523526	3532	-	-
TRINITY_DN49307_c1_g1	314.187	233.283	395.091	1.69362	0.760107	0.0106473	0.524871	1712	GO:0005542;GO:0008152;GO:0016740	-
TRINITY_DN48484_c0_g2	116.33	151.328	81.3309	0.537446	-0.895807	0.0107106	0.527714	862	-	-
TRINITY_DN57850_c0_g2	366.029	458.214	273.845	0.597635	-0.742664	0.0107332	0.528319	1777	GO:0031146;GO:0019005;GO:0004842	-
TRINITY_DN54582_c0_g2	187.347	135.699	238.995	1.76121	0.816571	0.0107343	0.528319	3096	-	-
TRINITY_DN44923_c0_g1	5.92686	11.1118	0.741887	0.0667654	-3.90476	0.0107427	0.52845	885	-	-
TRINITY_DN46179_c0_g1	57.756	37.1068	78.4052	2.11296	1.07927	0.0107701	0.529075	1177	-	-
TRINITY_DN60222_c3_g2	9.4962	16.062	2.93043	0.182445	-2.45446	0.0107714	0.529075	297	-	-
TRINITY_DN54342_c1_g1	3.85426	7.70852	0	0	-Inf	0.0107725	0.529075	579	-	-
TRINITY_DN52825_c1_g2	8.83846	15.1353	2.54162	0.167927	-2.57409	0.0107801	0.529173	1472	-	-
TRINITY_DN62171_c5_g1	5.30622	9.87076	0.741688	0.0751399	-3.73428	0.0108062	0.530172	525	-	-
TRINITY_DN60618_c2_g2	952.46	698.905	1206.02	1.72558	0.787081	0.0108419	0.531521	664	-	-
TRINITY_DN55526_c3_g1	7729.73	5954.79	9504.66	1.59614	0.674584	0.0108451	0.531521	2649	GO:0046554;GO:0005975;GO:0055114;GO:0006108	K00051
TRINITY_DN47863_c1_g1	2711.65	2088.99	3334.3	1.59613	0.674577	0.010852	0.531579	1944	-	-
TRINITY_DN60205_c3_g1	6.8249	1.20058	12.4492	10.3693	3.37425	0.0109197	0.533775	664	-	-
TRINITY_DN50494_c1_g2	9.45502	16.0153	2.8947	0.180746	-2.46797	0.0109208	0.533775	1132	GO:0016020;GO:0016310;GO:0000166;GO:0004672	-
TRINITY_DN49136_c5_g3	9.45342	15.9764	2.93043	0.183422	-2.44676	0.0109266	0.533775	451	GO:0030246;GO:0004674;GO:0005524;GO:0016021;GO:0006468	-
TRINITY_DN62527_c3_g1	1100.75	845.027	1356.47	1.60523	0.682782	0.0109294	0.533775	703	GO:0005524;GO:0004672;GO:0016021;GO:0006468	-
TRINITY_DN47378_c0_g1	23.972	12.4758	35.4683	2.84298	1.5074	0.0109342	0.533775	1025	-	-
TRINITY_DN58453_c5_g1	134.29	95.1793	173.401	1.82184	0.865396	0.0109349	0.533775	974	-	-
TRINITY_DN62130_c3_g1	37.4753	53.2094	21.7413	0.408598	-1.29124	0.0109401	0.533775	1176	-	-
TRINITY_DN53776_c3_g2	5369.25	6580.79	4157.72	0.631797	-0.662467	0.0109429	0.533775	1964	-	K09286
TRINITY_DN52844_c0_g1	16.5249	26.0922	6.95761	0.266654	-1.90696	0.0109629	0.534472	735	-	-
TRINITY_DN53480_c1_g1	74.9704	50.076	99.8649	1.99427	0.995859	0.0110075	0.536189	561	-	K15032
TRINITY_DN53863_c3_g1	23.9589	8.34026	39.5775	4.74536	2.24652	0.0110097	0.536189	755	-	-
TRINITY_DN53670_c2_g2	196.564	134.091	259.037	1.9318	0.949944	0.0110203	0.536426	243	-	-
TRINITY_DN62110_c2_g4	166.081	212.456	119.706	0.563437	-0.827673	0.0110378	0.536728	718	GO:0032502;GO:0005634;GO:0003723;GO:0000398;GO:0000166;GO:0051302;GO:0008270	K13154
TRINITY_DN62377_c4_g2	175.149	249.695	100.603	0.402905	-1.31149	0.0110381	0.536728	419	-	K19329
TRINITY_DN59929_c0_g1	251.695	74.4603	428.93	5.76052	2.5262	0.0110527	0.537159	1110	GO:0003993;GO:0016311	-
TRINITY_DN54035_c0_g1	276.366	358.071	194.661	0.543639	-0.87928	0.0110621	0.537336	2366	GO:0006810;GO:0016021;GO:0005215	-
TRINITY_DN46208_c0_g1	438.295	554.896	321.693	0.579736	-0.786532	0.0110695	0.537414	1419	GO:0016021	-
TRINITY_DN52181_c1_g1	147.291	105.238	189.343	1.79919	0.847344	0.0110788	0.537498	843	GO:0005885;GO:0034314	K05754
TRINITY_DN51684_c0_g3	6.03029	1.18892	10.8717	9.14414	3.19285	0.0110872	0.537498	1567	GO:0005524;GO:0004672;GO:0006468;GO:0006950	-
TRINITY_DN50050_c1_g1	5.20147	10.4029	0	0	-Inf	0.0110936	0.537498	743	-	-
TRINITY_DN59336_c1_g1	559.578	423.8	695.356	1.64076	0.714368	0.0111014	0.537498	3805	-	-
TRINITY_DN51859_c1_g1	157.71	86.4544	228.966	2.64841	1.40512	0.0111024	0.537498	1697	-	K18812
TRINITY_DN62418_c1_g2	10172	7563.18	12780.8	1.68987	0.756913	0.011106	0.537498	1849	GO:0015930;GO:0006537;GO:0055114;GO:0019676;GO:0005737	K00284
TRINITY_DN44866_c0_g1	34.0617	50.5738	17.5496	0.34701	-1.52695	0.0111309	0.538423	676	-	-
TRINITY_DN49034_c0_g1	2158.68	1665.63	2651.73	1.59203	0.670868	0.0112291	0.542867	1095	-	-
TRINITY_DN61124_c0_g3	42.5975	59.2044	25.9906	0.438998	-1.18771	0.0112345	0.542867	895	-	-
TRINITY_DN57568_c1_g1	4033.99	4954.03	3113.95	0.628569	-0.669857	0.0112412	0.542912	3883	GO:0008270	K10144
TRINITY_DN62423_c1_g2	109.974	142.687	77.2605	0.541469	-0.885048	0.0112635	0.543551	817	-	-
TRINITY_DN57173_c1_g1	156.938	112.657	201.219	1.78612	0.836826	0.0112662	0.543551	1049	-	-
TRINITY_DN47537_c5_g2	282.416	193.023	371.809	1.92624	0.945785	0.0112915	0.544488	2392	-	-
TRINITY_DN55678_c1_g1	96.1942	135.619	56.7695	0.418595	-1.25637	0.011327	0.545487	2710	GO:0004674;GO:0005524;GO:0016021;GO:0006468;GO:0048544;GO:0005886	-
TRINITY_DN49241_c5_g2	254.125	187.71	320.54	1.70763	0.771995	0.0113285	0.545487	1193	-	-
TRINITY_DN57714_c2_g2	9.42832	3.08899	15.7677	5.10448	2.35176	0.0113298	0.545487	404	-	-
TRINITY_DN49691_c2_g1	19.1822	30.0707	8.29371	0.275807	-1.85827	0.0113452	0.545948	1042	-	-
TRINITY_DN48863_c5_g6	2156.21	1661.87	2650.54	1.59491	0.673478	0.0113538	0.546077	832	GO:0016020	-
TRINITY_DN50734_c0_g1	24.7987	36.5917	13.0057	0.355428	-1.49237	0.0113732	0.546727	745	GO:0004674;GO:0005524;GO:0016021;GO:0006468	K13418
TRINITY_DN49322_c1_g1	8.86418	2.68284	15.0455	5.60805	2.4875	0.0113896	0.546867	521	GO:0009733	K14488
TRINITY_DN61627_c0_g3	5165.59	3986.54	6344.64	1.59152	0.670403	0.0113926	0.546867	3508	GO:0016765;GO:0016020;GO:0009058	K00801
TRINITY_DN48759_c0_g1	119.569	83.9559	155.182	1.84837	0.886254	0.0113938	0.546867	2072	GO:0009987	-
TRINITY_DN62211_c2_g1	108.158	141.012	75.3038	0.534023	-0.905026	0.0114092	0.547127	1065	-	K12486
TRINITY_DN58444_c1_g1	4370.69	3380.83	5360.55	1.58557	0.665002	0.011411	0.547127	2363	GO:0005622;GO:0003746;GO:0006414	K02357
TRINITY_DN52886_c3_g1	26.0022	38.1269	13.8775	0.363982	-1.45806	0.0114254	0.547537	632	-	-
TRINITY_DN59574_c0_g1	188.399	137.271	239.526	1.74491	0.803154	0.0114392	0.547916	2852	-	-
TRINITY_DN57752_c1_g1	891.093	593.45	1188.74	2.0031	1.00223	0.0114597	0.548291	560	-	-
TRINITY_DN57021_c1_g1	20.7432	31.1195	10.3669	0.333131	-1.58584	0.0114709	0.548291	1230	GO:0005634;GO:0009738;GO:0009414;GO:0009651;GO:0010029;GO:0010228	-
TRINITY_DN59918_c0_g1	1232.47	597.472	1867.47	3.12562	1.64414	0.011471	0.548291	3830	GO:0006879;GO:0006826;GO:0004322;GO:0005623;GO:0008199;GO:0055114	K00522
TRINITY_DN56430_c3_g1	2364.61	1823.24	2905.98	1.59386	0.672526	0.011474	0.548291	3065	GO:0006694;GO:0008168;GO:0016021;GO:0032259	K08242
TRINITY_DN61138_c0_g2	34.2183	48.7711	19.6655	0.403221	-1.31036	0.0114812	0.548291	3055	-	-
TRINITY_DN60247_c0_g3	63.6433	100.411	26.8756	0.267656	-1.90155	0.0114825	0.548291	1196	-	-
TRINITY_DN61659_c0_g1	360.093	270.382	449.803	1.66358	0.734294	0.0115027	0.548974	1624	GO:0016020	-
TRINITY_DN49644_c0_g3	1189.24	911.238	1467.25	1.61017	0.687215	0.0115234	0.549677	2716	-	-
TRINITY_DN54516_c2_g1	39.7846	23.8577	55.7115	2.33516	1.22352	0.0115473	0.550299	1412	GO:0009506;GO:0031625;GO:0006468;GO:0043167;GO:0004674;GO:0000166;GO:0045087;GO:0005886	-
TRINITY_DN62499_c5_g1	163.042	214.557	111.527	0.5198	-0.943972	0.0115494	0.550299	541	-	-
TRINITY_DN51814_c2_g1	1667.77	1282.06	2053.48	1.60171	0.67961	0.0115542	0.550299	2218	GO:0005634;GO:0009941;GO:0005739;GO:0009570	-
TRINITY_DN61466_c4_g2	7156.34	5530.95	8781.72	1.58774	0.666975	0.0115747	0.550995	2808	GO:0005525;GO:0003924	K06207
TRINITY_DN51614_c3_g2	1180.8	902.768	1458.84	1.61596	0.692391	0.011581	0.551011	2455	GO:0019904	K06630
TRINITY_DN49487_c2_g2	118.744	83.2933	154.194	1.85122	0.888479	0.0116017	0.551713	1479	-	-
TRINITY_DN58006_c1_g4	605.289	751.604	458.974	0.610659	-0.711562	0.0116156	0.551809	1138	GO:0009072;GO:0046872;GO:0003868;GO:0055114	K00457
TRINITY_DN52889_c0_g1	181.669	271.014	92.3237	0.34066	-1.5536	0.0116207	0.551809	1732	GO:0016567;GO:0004842	-
TRINITY_DN49413_c2_g4	79.2104	105.096	53.325	0.507394	-0.978822	0.0116215	0.551809	492	-	-
TRINITY_DN59761_c1_g3	3646.04	4689.91	2602.16	0.554843	-0.849847	0.0116517	0.552956	1659	GO:0003824;GO:0050662	-
TRINITY_DN49175_c0_g1	431.616	537.947	325.284	0.604677	-0.725763	0.011685	0.554253	2896	-	-
TRINITY_DN55824_c2_g2	25.0407	12.7303	37.3511	2.93404	1.55289	0.0117098	0.555147	1269	-	-
TRINITY_DN57541_c4_g3	23.0852	37.8211	8.34919	0.220755	-2.17948	0.0117442	0.556493	804	GO:0006457;GO:0003755;GO:0000413	K01802
TRINITY_DN49436_c1_g1	89.9697	61.9737	117.966	1.90348	0.928641	0.0117567	0.556806	1465	GO:0016021;GO:0016788	-
TRINITY_DN47288_c0_g1	33.1017	50.8447	15.3587	0.302071	-1.72704	0.0117642	0.556873	1521	GO:0016020	-
TRINITY_DN46306_c0_g1	170.648	123.795	217.502	1.75696	0.813079	0.0118211	0.559283	1789	-	K18811
TRINITY_DN58110_c3_g2	98.8833	132.936	64.8303	0.487679	-1.036	0.0118386	0.559824	3246	-	-
TRINITY_DN58969_c2_g1	400.972	638.298	163.645	0.256378	-1.96366	0.0118499	0.559929	1354	-	-
TRINITY_DN60054_c4_g1	17.9029	6.16398	29.6418	4.80887	2.2657	0.0118528	0.559929	804	-	-
TRINITY_DN57808_c5_g2	174.414	86.1922	262.637	3.04711	1.60744	0.0118982	0.561575	1104	GO:0019901;GO:0000079	-
TRINITY_DN55166_c5_g1	36.3996	55.9131	16.886	0.302005	-1.72736	0.0118998	0.561575	1090	-	-
TRINITY_DN58095_c0_g1	1090.35	835.439	1345.26	1.61024	0.687274	0.0119093	0.561737	4494	GO:0050661;GO:0004499;GO:0050660;GO:0055114	-
TRINITY_DN48737_c1_g1	69.7736	93.5243	46.0228	0.492095	-1.02299	0.0119239	0.561936	616	-	-
TRINITY_DN59854_c0_g1	8.08343	13.9775	2.18934	0.156633	-2.67454	0.0119256	0.561936	411	-	-
TRINITY_DN54039_c1_g1	440.223	547.687	332.758	0.607569	-0.718879	0.0119361	0.562148	2381	GO:0016853	-
TRINITY_DN57726_c2_g1	334.7	430.004	239.396	0.556729	-0.844952	0.0119442	0.562203	2123	-	-
TRINITY_DN49547_c0_g2	11.4432	22.5156	0.370844	0.0164706	-5.92397	0.0119612	0.562203	524	-	-
TRINITY_DN53540_c4_g3	32.5225	46.3832	18.6618	0.402339	-1.31352	0.0119618	0.562203	937	-	-
TRINITY_DN55327_c2_g2	78.0086	52.9495	103.068	1.94653	0.960901	0.0119702	0.562203	662	-	-
TRINITY_DN59926_c2_g1	186.064	236.951	135.176	0.570478	-0.809756	0.0119768	0.562203	2067	-	-
TRINITY_DN61373_c0_g2	54.6195	106.289	2.94998	0.0277544	-5.17114	0.0119805	0.562203	669	GO:0016020;GO:0016310;GO:0000166;GO:0004672	-
TRINITY_DN51307_c3_g1	180.287	131.986	228.589	1.73192	0.792373	0.011982	0.562203	1487	GO:0016020	-
TRINITY_DN48089_c0_g1	22.8694	11.8814	33.8574	2.84962	1.51077	0.0119857	0.562203	1599	-	-
TRINITY_DN58557_c6_g2	14.1083	5.93679	22.2798	3.75284	1.90798	0.0119976	0.562477	744	-	-
TRINITY_DN61438_c1_g3	840.593	643.453	1037.73	1.61276	0.689528	0.0120231	0.563388	1130	-	-
TRINITY_DN55253_c1_g1	1202.36	928.383	1476.34	1.59023	0.669233	0.0120403	0.563723	3235	GO:0016021	K13680
TRINITY_DN55946_c2_g1	146.037	187.401	104.672	0.558544	-0.840257	0.0120424	0.563723	501	-	-
TRINITY_DN57350_c1_g1	3.29286	6.58573	0	0	-Inf	0.0120761	0.564434	317	-	-
TRINITY_DN47635_c1_g1	39.9407	55.7272	24.1542	0.433436	-1.20611	0.012079	0.564434	644	GO:0005524;GO:0004672;GO:0016021;GO:0006468	-
TRINITY_DN61577_c0_g1	332.424	562.963	101.884	0.180978	-2.46611	0.0120817	0.564434	671	-	-
TRINITY_DN61466_c4_g1	822.051	628.202	1015.9	1.61716	0.693458	0.0120819	0.564434	843	GO:0003746;GO:0006414;GO:0005525;GO:0003924	K06207
TRINITY_DN57294_c4_g1	27.3648	39.8325	14.8971	0.373993	-1.41892	0.0121066	0.565249	673	-	-
TRINITY_DN48516_c0_g1	278.612	409.005	148.218	0.362387	-1.4644	0.0121115	0.565249	726	-	K01188
TRINITY_DN55239_c1_g1	131.231	81.3713	181.091	2.22549	1.15413	0.012124	0.565548	1414	GO:0006508;GO:0008234	K16290
TRINITY_DN59025_c1_g2	12.3916	20.441	4.34215	0.212423	-2.23499	0.0121313	0.565602	889	-	-
TRINITY_DN50678_c0_g2	1277.26	1570.48	984.042	0.626586	-0.674416	0.0121427	0.565849	5225	-	K10581
TRINITY_DN55299_c1_g2	178.787	250.087	107.487	0.429797	-1.21827	0.0121914	0.567836	1666	GO:0003677;GO:0005634;GO:0046982;GO:0000786	K11251
TRINITY_DN62509_c3_g2	2338.62	1805.17	2872.07	1.59102	0.669952	0.0122162	0.568704	887	GO:0006508;GO:0004176	-
TRINITY_DN60277_c1_g4	578.325	716.341	440.31	0.614665	-0.702128	0.0122288	0.568956	1693	GO:0006355;GO:0003712	K14972
TRINITY_DN47850_c0_g2	201.331	147.756	254.906	1.72518	0.78675	0.0122338	0.568956	1359	GO:0003824	-
TRINITY_DN51064_c1_g1	3822.64	4677.22	2968.06	0.634578	-0.656131	0.0122774	0.570698	3507	GO:0005509;GO:0016021	-
TRINITY_DN46992_c0_g1	287.63	214.408	360.852	1.68302	0.751053	0.0122993	0.571215	1590	GO:0008152;GO:0016758	K08237
[truncated: 83,634 more rows]

## Sheet: CK vs SCPMA
id	baseMean	baseMeanCK	baseMeanSCPMA	foldChange(SCPMA/CK)	log2FoldChange	pval	padj	Length	GO	KEGG
TRINITY_DN44162_c0_g1	249.256	498.511	0	0	-Inf	7.84368e-39	7.11366e-34	1560	GO:0097659	-
TRINITY_DN45248_c0_g1	157.454	305.448	9.45955	0.0309694	-5.01301	1.83842e-29	8.33661e-25	1991	-	-
TRINITY_DN49300_c0_g1	1503.5	376.325	2630.67	6.99042	2.80538	4.0268e-28	1.21734e-23	1726	GO:0016020;GO:0009664;GO:0005618;GO:0005576	-
TRINITY_DN46030_c0_g1	739.233	102.084	1376.38	13.4829	3.75306	1.64863e-26	3.73798e-22	1182	GO:0006952;GO:0009607	-
TRINITY_DN58089_c0_g4	1425.23	2414.05	436.42	0.180783	-2.46767	4.13623e-21	6.37265e-17	1614	GO:0006636;GO:0016021;GO:0005789;GO:0055114;GO:0016717	K10256
TRINITY_DN54974_c1_g2	1173.15	2124.04	222.255	0.104638	-3.25652	4.62364e-21	6.37265e-17	993	GO:0016021;GO:0055114;GO:0006629;GO:0016717	K10256
TRINITY_DN55269_c1_g1	55.9225	108.496	3.34847	0.0308625	-5.018	4.91863e-21	6.37265e-17	1858	-	-
TRINITY_DN60517_c0_g1	572.025	967.936	176.115	0.181949	-2.45839	2.88111e-20	3.26621e-16	2043	GO:0016614	-
TRINITY_DN52488_c3_g2	139.77	258.536	21.0037	0.0812407	-3.62165	3.63052e-20	3.65848e-16	1365	-	-
TRINITY_DN58089_c0_g2	230.883	417.101	44.6637	0.107081	-3.22322	2.99671e-18	2.71781e-14	431	GO:0006636;GO:0016021;GO:0055114;GO:0016717	K10256
TRINITY_DN54165_c0_g6	50.6892	99.8857	1.49265	0.0149436	-6.06433	3.3881e-18	2.79343e-14	1917	GO:0016705;GO:0020037;GO:0005506;GO:0016021;GO:0004497;GO:0055114	-
TRINITY_DN60063_c3_g1	26.9609	0	53.9219	Inf	Inf	1.06059e-17	8.01567e-14	786	-	-
TRINITY_DN57990_c2_g4	200.606	343.971	57.2409	0.166412	-2.58717	2.44054e-17	1.70262e-13	2791	GO:0004674;GO:0005524;GO:0016021;GO:0006468	-
TRINITY_DN53620_c1_g3	269.108	452.648	85.5675	0.189038	-2.40325	1.08826e-16	7.04981e-13	4005	GO:0006810;GO:0005524;GO:0016021;GO:0016887	-
TRINITY_DN61534_c1_g1	71.7795	12.9974	130.562	10.0452	3.32844	6.99521e-16	4.22945e-12	1756	-	-
TRINITY_DN52398_c0_g1	205.683	64.8138	346.552	5.34689	2.4187	1.08378e-15	6.14319e-12	1236	GO:0016021	-
TRINITY_DN60872_c0_g1	56.2941	104.99	7.59802	0.0723689	-3.78849	1.39989e-15	7.46825e-12	281	GO:0016705;GO:0020037;GO:0005506;GO:0016021;GO:0004497;GO:0055114	-
TRINITY_DN62370_c3_g2	256.776	427.588	85.9641	0.201044	-2.31441	1.65156e-15	8.32139e-12	959	GO:0046872;GO:0055114;GO:0016491	-
TRINITY_DN54537_c6_g1	39.1724	75.5704	2.7744	0.0367127	-4.76758	2.17889e-15	1.04005e-11	1292	GO:0010181;GO:0005622;GO:0003959;GO:0055114	K05894
TRINITY_DN53770_c3_g1	1051.72	425.813	1677.63	3.93982	1.97813	2.39861e-15	1.08769e-11	1687	GO:0008270;GO:0055114;GO:0016491	K07119
TRINITY_DN58245_c3_g4	38.1668	75.2444	1.08915	0.0144749	-6.1103	3.76176e-15	1.6246e-11	770	-	-
TRINITY_DN49637_c1_g2	350.044	130.061	570.027	4.38278	2.13184	5.8993e-15	2.43193e-11	1287	GO:0005634;GO:0005524;GO:0009738;GO:0035556;GO:0005737;GO:0046777;GO:0018105;GO:0004683;GO:0009931;GO:0005516;GO:0005886	-
TRINITY_DN48877_c0_g1	1288.88	540.888	2036.88	3.76581	1.91296	7.35114e-15	2.89868e-11	2263	-	-
TRINITY_DN56137_c0_g2	2410.34	1036.65	3784.02	3.65024	1.86799	9.99581e-15	3.77729e-11	3873	GO:0003824	-
TRINITY_DN58184_c1_g1	104.73	182.26	27.2007	0.149242	-2.74428	1.52115e-14	5.5183e-11	1780	GO:0008152;GO:0016758;GO:0016021	-
TRINITY_DN60208_c0_g1	49.4889	7.10594	91.872	12.9289	3.69253	3.3495e-14	1.15393e-10	1341	-	-
TRINITY_DN50307_c1_g3	2064.66	3232.12	897.194	0.277587	-1.84899	3.43533e-14	1.15393e-10	333	-	-
TRINITY_DN49069_c1_g1	626.752	248.675	1004.83	4.04074	2.01462	1.02712e-13	3.32689e-10	2420	GO:0045330;GO:0030599;GO:0045490;GO:0005618;GO:0016021;GO:0005576;GO:0004857;GO:0043086;GO:0042545	K01051
TRINITY_DN54868_c0_g2	75.5075	142.549	8.46567	0.0593877	-4.07369	1.59031e-13	4.97346e-10	723	GO:0008152;GO:0016758	K13691
TRINITY_DN51269_c1_g4	48.4786	96.9572	0	0	-Inf	2.0777e-13	6.28111e-10	1082	-	-
TRINITY_DN48156_c0_g3	155.416	52.1684	258.664	4.95825	2.30983	2.33908e-13	6.84318e-10	355	GO:0071554;GO:0005576;GO:0006073;GO:0016740;GO:0071840;GO:0016798	K08235
TRINITY_DN47782_c0_g1	6576.17	3029.4	10122.9	3.34157	1.74052	2.5049e-13	7.09929e-10	2675	GO:0020037;GO:0051536;GO:0055114;GO:0016491	K00366
TRINITY_DN47213_c0_g2	938.138	269.82	1606.46	5.9538	2.57381	2.79465e-13	7.68045e-10	1658	GO:0016829	K01728
TRINITY_DN58062_c2_g3	23.8247	47.6494	0	0	-Inf	3.54009e-13	9.44297e-10	652	-	-
TRINITY_DN62459_c3_g1	62.1468	114.315	9.97829	0.0872875	-3.51808	6.27475e-13	1.6059e-09	1423	GO:0016070	-
TRINITY_DN62023_c3_g1	5456.83	8355.61	2558.04	0.306147	-1.7077	6.3745e-13	1.6059e-09	1843	GO:0016020;GO:0016757;GO:0009987	-
TRINITY_DN53620_c1_g2	71.9236	126.738	17.1097	0.135001	-2.88896	9.69317e-13	2.37595e-09	3451	GO:0005524;GO:0016021;GO:0080168;GO:0005886;GO:0016887;GO:0015692	-
TRINITY_DN49918_c0_g2	167.521	275.548	59.4929	0.215908	-2.21151	1.09075e-12	2.54579e-09	3918	GO:0030246;GO:0004674;GO:0005524;GO:0016787;GO:0016021;GO:0006468	-
TRINITY_DN62370_c3_g3	156.925	259.115	54.7346	0.211236	-2.24307	1.09475e-12	2.54579e-09	788	GO:0046872;GO:0055114;GO:0051213	-
TRINITY_DN46319_c0_g2	2473.96	1024.8	3923.11	3.82818	1.93666	1.35456e-12	3.07122e-09	306	GO:0009535;GO:0018298;GO:0046872;GO:0009765;GO:0016021;GO:0016168;GO:0005198;GO:0009522	K08914
TRINITY_DN62078_c2_g3	251.704	81.7563	421.652	5.15742	2.36665	1.42016e-12	3.14143e-09	1224	-	K15083
TRINITY_DN58782_c1_g2	111.426	31.121	191.732	6.16084	2.62313	1.9563e-12	4.13021e-09	765	-	K08235
TRINITY_DN49648_c1_g2	404.45	684.159	124.74	0.182326	-2.45541	1.95824e-12	4.13021e-09	404	GO:0020037;GO:0055114;GO:0006979;GO:0046872;GO:0098869;GO:0004601;GO:0005576;GO:0042744	K00430
TRINITY_DN49008_c2_g6	916.471	417.503	1415.44	3.39025	1.76139	2.23514e-12	4.60708e-09	2751	-	-
TRINITY_DN55878_c0_g1	104.632	177.38	31.8847	0.179754	-2.47591	2.66917e-12	5.37945e-09	1662	GO:0016787	-
TRINITY_DN55068_c0_g1	1554.41	693.03	2415.79	3.48585	1.80151	2.90792e-12	5.73322e-09	2689	GO:0006857;GO:0016021;GO:0005215	K14638
TRINITY_DN53670_c2_g1	16114.1	7788.88	24439.3	3.13772	1.64972	3.28577e-12	6.34035e-09	567	GO:0009543;GO:0009538;GO:0015979	K02694
TRINITY_DN57730_c0_g2	263.683	483.589	43.777	0.0905252	-3.46554	3.55771e-12	6.72207e-09	2888	GO:0016705;GO:0020037;GO:0005506;GO:0016021;GO:0004497;GO:0055114	-
TRINITY_DN52635_c0_g1	86.2871	148.336	24.2378	0.163398	-2.61354	3.77068e-12	6.97906e-09	3411	GO:0016787;GO:0016021	-
TRINITY_DN54165_c0_g8	28.3903	54.5763	2.20436	0.0403904	-4.62984	5.94764e-12	1.07882e-08	1899	GO:0016705;GO:0020037;GO:0005506;GO:0016021;GO:0004497;GO:0055114	-
TRINITY_DN58626_c4_g1	563.705	950.147	177.262	0.186563	-2.42226	8.1234e-12	1.44458e-08	1020	GO:0020037;GO:0055114;GO:0006979;GO:0046872;GO:0098869;GO:0004601;GO:0005576;GO:0042744	K00430
TRINITY_DN47896_c2_g1	18.2165	36.4331	0	0	-Inf	8.84698e-12	1.543e-08	3706	-	K03671
TRINITY_DN62041_c2_g1	94.9821	184.832	5.13184	0.0277648	-5.1706	9.14776e-12	1.56535e-08	1966	GO:0016020;GO:0046872;GO:0016491	K07408
TRINITY_DN45837_c0_g1	457.563	205.803	709.324	3.44661	1.78518	1.0581e-11	1.77709e-08	1059	-	-
TRINITY_DN55546_c2_g2	230.369	405.885	54.8536	0.135146	-2.88741	1.08112e-11	1.78272e-08	819	GO:0006636;GO:0016021;GO:0055114;GO:0016717	K10256
TRINITY_DN45539_c0_g1	177.123	286.178	68.0674	0.23785	-2.07188	1.12008e-11	1.80849e-08	790	-	-
TRINITY_DN45521_c0_g1	142.411	233.394	51.4275	0.220346	-2.18216	1.13662e-11	1.80849e-08	972	-	-
TRINITY_DN62058_c1_g2	19895	9840.25	29949.8	3.0436	1.60578	1.22289e-11	1.9122e-08	405	GO:0019898;GO:0005509;GO:0015979;GO:0009654	K08901
TRINITY_DN48977_c3_g1	588.814	982.757	194.871	0.19829	-2.33431	1.25261e-11	1.92547e-08	1033	-	-
TRINITY_DN46319_c0_g1	8725.03	3775.06	13675	3.62246	1.85697	1.40887e-11	2.12958e-08	736	-	-
TRINITY_DN57547_c2_g2	1219.95	587.249	1852.65	3.1548	1.65755	1.49833e-11	2.22767e-08	2370	GO:0016021;GO:0055114;GO:0006629;GO:0016717	K10256
TRINITY_DN46269_c0_g1	17.5358	35.0715	0	0	-Inf	2.01934e-11	2.9415e-08	557	-	-
TRINITY_DN57276_c3_g6	91.1412	153.882	28.4002	0.184558	-2.43786	2.04332e-11	2.9415e-08	784	-	-
TRINITY_DN48103_c1_g1	75.5511	21.6998	129.402	5.9633	2.57611	2.23243e-11	3.16353e-08	1020	-	-
TRINITY_DN53128_c0_g1	2304.95	1147.42	3462.48	3.01763	1.59342	3.24911e-11	4.5334e-08	4433	-	K10355
TRINITY_DN58109_c0_g1	343.515	605.005	82.0254	0.135578	-2.8828	3.34559e-11	4.59729e-08	1350	GO:0006636;GO:0016021;GO:0005789;GO:0055114;GO:0016717	K10256
TRINITY_DN50331_c3_g3	557.33	261.835	852.824	3.25711	1.70359	3.65682e-11	4.94997e-08	2376	-	-
TRINITY_DN54721_c4_g4	49.7301	89.0934	10.3667	0.116358	-3.10336	3.81833e-11	5.09258e-08	1149	-	-
TRINITY_DN50307_c1_g6	473.229	727.856	218.602	0.300336	-1.73535	3.88114e-11	5.10133e-08	317	-	-
TRINITY_DN61488_c1_g3	124.653	204.939	44.3662	0.216485	-2.20766	4.37199e-11	5.66441e-08	552	GO:0009734;GO:0055114;GO:0016491	-
TRINITY_DN48015_c0_g1	159.145	256.392	61.8985	0.241422	-2.05037	4.60092e-11	5.87706e-08	1286	GO:0005634;GO:0006355;GO:0043565;GO:0003700	K09419
TRINITY_DN56848_c0_g4	429.814	197.973	661.655	3.34215	1.74078	5.87908e-11	7.40544e-08	563	-	-
TRINITY_DN58904_c0_g2	430.549	200.204	660.893	3.30109	1.72294	6.34688e-11	7.88518e-08	968	GO:0009733	K14488
TRINITY_DN61628_c1_g1	129.985	215.268	44.702	0.207658	-2.26772	6.62702e-11	8.06521e-08	2155	-	-
TRINITY_DN60515_c2_g1	1212.59	601.384	1823.8	3.03268	1.60059	6.66965e-11	8.06521e-08	2053	-	-
TRINITY_DN57547_c2_g3	638.22	306.286	970.155	3.16748	1.66333	7.04763e-11	8.41014e-08	1244	GO:0016021	-
TRINITY_DN57825_c0_g1	316.652	143.026	490.279	3.42791	1.77733	8.277e-11	9.74891e-08	845	-	-
TRINITY_DN54446_c0_g1	264.119	414.857	113.382	0.273304	-1.87142	8.96958e-11	1.04292e-07	740	GO:0016747	-
TRINITY_DN55250_c2_g1	501.141	239.279	763.003	3.18876	1.67299	1.02023e-10	1.17124e-07	1627	-	-
TRINITY_DN45898_c0_g2	401.204	722.043	80.366	0.111304	-3.16743	1.18017e-10	1.33791e-07	1081	-	K09286
TRINITY_DN61647_c3_g4	941.39	1717.3	165.481	0.096361	-3.37541	1.43626e-10	1.60122e-07	1537	GO:0016705;GO:0020037;GO:0005506;GO:0016021;GO:0004497;GO:0055114	-
TRINITY_DN40173_c0_g1	18.1075	35.8432	0.371735	0.0103711	-6.59128	1.44774e-10	1.60122e-07	1344	-	-
TRINITY_DN62300_c2_g3	6607.27	2633.51	10581	4.01784	2.00642	1.54942e-10	1.69303e-07	2322	GO:0045330;GO:0030599;GO:0005618;GO:0045490;GO:0016021;GO:0004857;GO:0043086;GO:0042545	K01051
TRINITY_DN57656_c0_g2	17.1587	34.3174	0	0	-Inf	1.69202e-10	1.81442e-07	805	GO:0055114;GO:0016491	-
TRINITY_DN52104_c1_g1	66.5356	114.111	18.9598	0.166151	-2.58943	1.70052e-10	1.81442e-07	1634	GO:0016021	-
TRINITY_DN51195_c2_g1	2400.27	1238.8	3561.73	2.87515	1.52364	1.9193e-10	2.02403e-07	346	GO:0005874;GO:0007017;GO:0005525;GO:0005200;GO:0005737;GO:0003924	K07374
TRINITY_DN53178_c1_g4	5864.57	2926.2	8802.94	3.00832	1.58896	1.99323e-10	2.07784e-07	1687	GO:0006636;GO:0016021;GO:0055114;GO:0031969;GO:0016717	K10257
TRINITY_DN55630_c1_g2	286.565	444.515	128.615	0.289336	-1.78918	2.03274e-10	2.09495e-07	2816	GO:0016020;GO:0016757;GO:0044464;GO:0009987	-
TRINITY_DN44698_c0_g1	115.774	188.796	42.751	0.22644	-2.1428	2.2738e-10	2.31705e-07	1377	-	-
TRINITY_DN60738_c4_g2	492.292	744.536	240.048	0.322413	-1.63302	2.47116e-10	2.49019e-07	762	-	-
TRINITY_DN47440_c0_g2	27.8742	55.0049	0.74347	0.0135164	-6.20914	2.57414e-10	2.56546e-07	824	GO:0005506;GO:0016021;GO:0006633;GO:0055114;GO:0016491	K00227
TRINITY_DN44319_c0_g1	131.107	238.497	23.7159	0.0994387	-3.33005	2.61863e-10	2.58143e-07	1027	-	-
TRINITY_DN47101_c0_g1	106.689	39.6027	173.774	4.38795	2.13355	3.29753e-10	3.21573e-07	1120	-	-
TRINITY_DN57930_c0_g5	824.845	406.164	1243.53	3.06164	1.61431	3.53374e-10	3.40401e-07	636	GO:0010206;GO:0009543;GO:0010207	K08902
TRINITY_DN47137_c0_g1	923.264	1381.65	464.875	0.336463	-1.57148	3.60737e-10	3.40401e-07	1799	GO:0004657;GO:0006562;GO:0055114	K00318
TRINITY_DN51868_c2_g1	46.9475	84.2051	9.68998	0.115076	-3.11934	3.64041e-10	3.40401e-07	1690	GO:0055085;GO:0016021	-
TRINITY_DN46404_c0_g1	405.157	194.34	615.974	3.16956	1.66428	3.64074e-10	3.40401e-07	2171	GO:0016310;GO:0016301;GO:0008033	K10760
TRINITY_DN60542_c1_g1	604.451	909.701	299.2	0.328899	-1.60428	3.95868e-10	3.66352e-07	2754	GO:0005355;GO:0005351;GO:0006829;GO:0009705;GO:0005887;GO:0046323;GO:1904659;GO:0015992;GO:0009507	K08145
TRINITY_DN45411_c0_g1	111.396	38.6662	184.125	4.76191	2.25154	4.11435e-10	3.76912e-07	739	GO:0008289;GO:0009506;GO:0006869	-
TRINITY_DN57349_c0_g1	75.6396	127.39	23.8889	0.187525	-2.41484	4.20295e-10	3.81178e-07	2408	-	-
TRINITY_DN55656_c3_g1	902.756	460.344	1345.17	2.92209	1.547	4.54923e-10	4.08498e-07	411	-	-
TRINITY_DN57043_c1_g2	695.156	1038.93	351.38	0.338213	-1.564	4.72417e-10	4.20048e-07	2605	GO:0016021;GO:0006633;GO:0016747	K15397
TRINITY_DN54722_c0_g1	393.242	145.034	641.45	4.42276	2.14495	4.82081e-10	4.24479e-07	2685	GO:0016020	-
TRINITY_DN49545_c1_g1	705.506	338.289	1072.72	3.17102	1.66495	4.99272e-10	4.35389e-07	2184	GO:0046872;GO:0045490;GO:0016021;GO:0030570	K01728
TRINITY_DN44161_c1_g1	19.8818	39.0461	0.717418	0.0183736	-5.76622	5.50935e-10	4.75866e-07	654	GO:0005634;GO:0003677;GO:0006355;GO:0003700	K14516
TRINITY_DN44843_c0_g2	4831.01	1883.14	7778.88	4.1308	2.04642	5.94629e-10	5.05631e-07	651	GO:0045735;GO:0005576;GO:0030145	-
TRINITY_DN49309_c1_g1	260.907	94.5883	427.225	4.51668	2.17526	5.96545e-10	5.05631e-07	989	-	-
TRINITY_DN49139_c2_g1	621.671	313.442	929.901	2.96674	1.56888	6.08242e-10	5.10771e-07	1849	-	-
TRINITY_DN52895_c0_g1	16.7939	33.2132	0.374588	0.0112783	-6.47031	7.55714e-10	6.28789e-07	748	GO:0003899;GO:0003677;GO:0006351	K16251
TRINITY_DN46232_c0_g1	61.472	105.371	17.5727	0.166769	-2.58408	7.67013e-10	6.32388e-07	1446	-	-
TRINITY_DN60315_c3_g1	306.879	144.772	468.986	3.23947	1.69576	7.86357e-10	6.42496e-07	3897	GO:0005634;GO:0003677;GO:0006355	-
TRINITY_DN44925_c0_g1	47.156	83.1905	11.1216	0.133688	-2.90305	7.95323e-10	6.4402e-07	612	GO:0016021	-
TRINITY_DN45756_c0_g1	219.133	347.264	91.0011	0.262052	-1.93208	8.22556e-10	6.54227e-07	1293	GO:0004674;GO:0005524;GO:0006468	K20604
TRINITY_DN60394_c2_g3	284.472	434.275	134.669	0.310102	-1.68919	8.27001e-10	6.54227e-07	1313	GO:0034219	K15283
TRINITY_DN55523_c0_g3	8073.94	4335.18	11812.7	2.72484	1.44617	8.29569e-10	6.54227e-07	2492	GO:0050661;GO:0008883;GO:0006782;GO:0055114	K02492
TRINITY_DN61985_c4_g5	514.912	257.041	772.783	3.00646	1.58806	8.82337e-10	6.89843e-07	215	GO:0015976;GO:0004089;GO:0008270	K01673
TRINITY_DN53958_c2_g1	1598.12	842.167	2354.07	2.79525	1.48298	8.91315e-10	6.90906e-07	3728	GO:0000103;GO:0016310;GO:0005829;GO:0004020;GO:0004781;GO:0009570	K13811
TRINITY_DN54599_c2_g1	699.776	1041.69	357.867	0.343546	-1.54143	1.03177e-09	7.93001e-07	2755	-	-
TRINITY_DN47964_c0_g1	485.761	229.128	742.395	3.24009	1.69603	1.05531e-09	8.0428e-07	1976	GO:0045493;GO:0046556;GO:0009505;GO:0009044;GO:0031222	K15920
TRINITY_DN62247_c1_g1	812.055	419.263	1204.85	2.87373	1.52292	1.06989e-09	8.08595e-07	1850	GO:0000272;GO:0016161;GO:0009507	-
TRINITY_DN61306_c2_g1	183.782	80.6417	286.923	3.558	1.83106	1.11507e-09	8.35779e-07	1774	GO:0004553;GO:0030247;GO:0046658	-
TRINITY_DN58216_c1_g3	59.0069	104.204	13.8101	0.13253	-2.91561	1.15386e-09	8.57765e-07	1324	-	-
TRINITY_DN46805_c1_g1	897.655	189.2	1606.11	8.48896	3.08559	1.23219e-09	9.08544e-07	1936	GO:0046872;GO:0045490;GO:0030570	K01728
TRINITY_DN57143_c1_g1	1263.15	1877.65	648.647	0.345458	-1.53342	1.69592e-09	1.24039e-06	2039	GO:0016491	-
TRINITY_DN59193_c1_g2	611.775	909.926	313.624	0.34467	-1.53671	1.76846e-09	1.2831e-06	2908	-	-
TRINITY_DN58220_c2_g1	1258.74	1846.67	670.817	0.363258	-1.46094	1.899e-09	1.36687e-06	1424	-	-
TRINITY_DN57079_c5_g1	25.8226	51.6453	0	0	-Inf	2.0047e-09	1.42633e-06	1628	-	-
TRINITY_DN51396_c0_g1	749.542	391.321	1107.76	2.83083	1.50122	2.01306e-09	1.42633e-06	1797	GO:0019953;GO:0009506;GO:0005576;GO:0016021;GO:0006949	-
TRINITY_DN48262_c1_g3	197.873	90.0282	305.718	3.3958	1.76375	2.16033e-09	1.51881e-06	420	-	-
TRINITY_DN46522_c0_g1	432.773	647.735	217.811	0.336266	-1.57232	2.2219e-09	1.55008e-06	1075	-	-
TRINITY_DN57883_c5_g4	105.713	203.768	7.65868	0.0375854	-4.73369	2.43436e-09	1.68534e-06	677	-	-
TRINITY_DN47461_c0_g1	33.5273	6.58675	60.4678	9.18022	3.19853	2.57059e-09	1.75701e-06	1361	-	-
TRINITY_DN59962_c0_g4	24.9887	49.9775	0	0	-Inf	2.57662e-09	1.75701e-06	407	GO:0016491	-
TRINITY_DN54769_c0_g1	755.7	399.026	1112.37	2.78773	1.47909	2.97317e-09	2.01228e-06	682	-	-
TRINITY_DN53227_c1_g2	79.3833	143.041	15.7258	0.109939	-3.18522	3.03791e-09	2.04087e-06	845	-	-
TRINITY_DN51520_c5_g1	494.439	229.751	759.127	3.30413	1.72427	3.2546e-09	2.17036e-06	1739	GO:0016788	-
TRINITY_DN54921_c1_g1	2960.37	1613.06	4307.69	2.6705	1.41711	3.33375e-09	2.20691e-06	3247	GO:0006810;GO:0016021	K15109
TRINITY_DN43385_c0_g1	74.0519	135.9	12.2034	0.0897964	-3.4772	3.38276e-09	2.22313e-06	653	-	-
TRINITY_DN49735_c1_g6	617.441	323.758	911.123	2.81421	1.49273	3.46605e-09	2.26148e-06	1527	-	-
TRINITY_DN61894_c1_g1	3396.07	5803.3	988.841	0.170393	-2.55306	3.66177e-09	2.37212e-06	714	GO:0004553;GO:0005975	-
TRINITY_DN56961_c1_g1	295.575	447.285	143.866	0.321642	-1.63647	3.73536e-09	2.40263e-06	2282	-	-
TRINITY_DN49488_c0_g1	361.419	565.788	157.049	0.277576	-1.84904	3.91595e-09	2.50105e-06	2218	GO:0006508;GO:0004190	-
TRINITY_DN61894_c2_g1	3215.77	5536	895.543	0.161767	-2.62801	3.95411e-09	2.50776e-06	927	GO:0004553;GO:0030247;GO:0050896;GO:0005975;GO:0046658	-
TRINITY_DN48713_c5_g1	73.3133	129.03	17.597	0.13638	-2.8743	4.01294e-09	2.5274e-06	1612	-	-
TRINITY_DN51224_c1_g3	715.282	352.286	1078.28	3.0608	1.61391	4.06115e-09	2.54012e-06	415	GO:0045735;GO:0005576;GO:0030145	-
TRINITY_DN60923_c1_g4	127.351	53.6059	201.096	3.75138	1.90742	4.5104e-09	2.80179e-06	1457	-	-
TRINITY_DN61176_c1_g2	78.5837	24.7279	132.439	5.35586	2.42112	4.63911e-09	2.86214e-06	1012	-	-
TRINITY_DN54270_c1_g2	5762.67	2574.93	8950.4	3.47597	1.79742	4.8242e-09	2.95623e-06	2247	GO:0016020;GO:0016717;GO:0006629	K20416
TRINITY_DN49008_c2_g7	2637.46	3819.71	1455.2	0.380972	-1.39224	5.48132e-09	3.32353e-06	2311	GO:0016021	-
TRINITY_DN52480_c2_g2	237.362	114.896	359.827	3.13176	1.64697	5.49689e-09	3.32353e-06	1116	-	-
TRINITY_DN55309_c2_g1	796.464	426.852	1166.08	2.7318	1.44985	6.54396e-09	3.90479e-06	3909	GO:0000272;GO:0016161	-
TRINITY_DN60613_c0_g2	834.618	452.022	1217.21	2.69282	1.42912	6.54437e-09	3.90479e-06	1690	GO:0016787	K01188
TRINITY_DN52629_c5_g2	33.1926	59.8474	6.53777	0.109241	-3.19442	6.82882e-09	4.04788e-06	1523	-	-
TRINITY_DN50516_c2_g2	35.2786	70.5572	0	0	-Inf	7.08255e-09	4.17103e-06	781	-	-
TRINITY_DN49622_c0_g1	471.78	246.471	697.089	2.82827	1.49992	7.40108e-09	4.33049e-06	2459	GO:0003723;GO:0000166;GO:0005737	K13126
TRINITY_DN50351_c3_g6	875.836	473.973	1277.7	2.69572	1.43067	7.73622e-09	4.49757e-06	914	GO:0051536	K02639
TRINITY_DN55761_c3_g3	26.8359	53.6718	0	0	-Inf	9.10032e-09	5.25691e-06	968	GO:0016788	-
TRINITY_DN53235_c1_g1	3222.31	1773.71	4670.91	2.6334	1.39693	9.41359e-09	5.40346e-06	2139	-	-
TRINITY_DN60054_c4_g1	31.3429	6.18149	56.5044	9.1409	3.19234	9.65309e-09	5.50608e-06	804	-	-
TRINITY_DN57273_c3_g1	1781.3	2568.62	993.98	0.386971	-1.3697	1.1101e-08	6.2924e-06	2289	GO:0006857;GO:0016021;GO:0005215	K14638
TRINITY_DN54502_c0_g1	344.976	512.422	177.53	0.346453	-1.52927	1.1318e-08	6.37555e-06	1218	GO:0008152;GO:0016758	K13496
TRINITY_DN60190_c3_g1	3527	1936.11	5117.89	2.64339	1.40239	1.23242e-08	6.8995e-06	3312	-	K00434
TRINITY_DN54519_c1_g5	63.5768	18.5734	108.58	5.84601	2.54745	1.28027e-08	7.12339e-06	1036	-	-
TRINITY_DN51577_c2_g1	1706.44	950.347	2462.53	2.59119	1.37361	1.35911e-08	7.51595e-06	2366	-	-
TRINITY_DN50704_c0_g5	86.4902	31.4194	141.561	4.50554	2.1717	1.36887e-08	7.52407e-06	939	-	-
TRINITY_DN56445_c2_g2	1530.97	833.501	2228.44	2.67359	1.41878	1.39146e-08	7.54927e-06	1725	GO:0051082;GO:0031072;GO:0016021	-
TRINITY_DN61985_c5_g2	179.284	81.8888	276.679	3.37872	1.75648	1.39374e-08	7.54927e-06	2879	-	-
TRINITY_DN50277_c2_g2	819.696	447.971	1191.42	2.65959	1.41121	1.39843e-08	7.54927e-06	2267	GO:0016020;GO:0009664;GO:0005618;GO:0005576	-
TRINITY_DN61676_c1_g1	131.138	204.516	57.7594	0.282419	-1.82409	1.42861e-08	7.63205e-06	2406	GO:0004555;GO:0016021;GO:0005991	K01194
TRINITY_DN54868_c0_g1	162.411	303.494	21.3286	0.0702771	-3.8308	1.43059e-08	7.63205e-06	750	GO:0043231;GO:0080043;GO:0080044;GO:0009813;GO:0052696	K13691
TRINITY_DN62581_c12_g5	1845.37	1033.04	2657.7	2.5727	1.36329	1.44302e-08	7.65333e-06	299	GO:0050661;GO:0016620;GO:0006006;GO:0051287;GO:0055114	K05298
TRINITY_DN50351_c3_g1	877.477	482.329	1272.62	2.6385	1.39972	1.48085e-08	7.8083e-06	1953	-	-
TRINITY_DN50277_c2_g1	1061.62	402.48	1720.76	4.2754	2.09606	1.52775e-08	8.00903e-06	1243	GO:0016020;GO:0009664;GO:0005618;GO:0005576	-
TRINITY_DN62512_c2_g1	1771.56	991.295	2551.83	2.57424	1.36415	1.58016e-08	8.23617e-06	2314	-	K00640
TRINITY_DN59947_c0_g3	222.883	95.3493	350.417	3.67509	1.87778	1.71015e-08	8.86279e-06	1996	GO:0030245;GO:0008810	-
TRINITY_DN62581_c12_g2	13242.6	7549.01	18936.2	2.50843	1.32679	1.75858e-08	9.062e-06	790	GO:0050661;GO:0016620;GO:0006006;GO:0051287;GO:0055114	K05298
TRINITY_DN50534_c2_g2	56.0282	94.1947	17.8617	0.189625	-2.39878	1.78477e-08	9.14496e-06	1335	GO:0055114;GO:0016491	K19642
TRINITY_DN55025_c0_g2	261.294	413.203	109.384	0.264723	-1.91744	1.79532e-08	9.14736e-06	1008	-	K03327
TRINITY_DN54896_c0_g1	147.24	67.6579	226.822	3.35249	1.74523	1.83763e-08	9.31061e-06	4548	GO:0055085;GO:0005524;GO:0016021;GO:0042626;GO:0005886	-
TRINITY_DN51195_c2_g3	4680.57	2671.03	6690.1	2.50469	1.32463	1.89367e-08	9.54127e-06	1007	GO:0005874;GO:0007017;GO:0005525;GO:0005200;GO:0005737;GO:0003924	K07374
TRINITY_DN59462_c1_g4	25.6717	47.2922	4.05125	0.0856642	-3.54516	1.90854e-08	9.56307e-06	609	-	-
TRINITY_DN51513_c0_g2	3173.83	1715.32	4632.33	2.70057	1.43326	1.94285e-08	9.68146e-06	860	-	-
TRINITY_DN54549_c0_g6	469.581	688.853	250.31	0.363372	-1.46048	2.00429e-08	9.90805e-06	288	-	-
TRINITY_DN45653_c0_g1	225.98	369.888	82.0727	0.221886	-2.17211	2.01017e-08	9.90805e-06	1092	-	-
TRINITY_DN48166_c4_g1	4823.89	2757.35	6890.44	2.49894	1.32132	2.02823e-08	9.94303e-06	2174	GO:0045330;GO:0030599;GO:0005618;GO:0045490;GO:0005576;GO:0004857;GO:0043086;GO:0042545	K01051
TRINITY_DN61766_c2_g3	1434.84	728.661	2141.03	2.9383	1.55498	2.42441e-08	1.18213e-05	360	GO:0006810	-
TRINITY_DN54686_c2_g1	200.459	303.059	97.8593	0.322905	-1.63082	2.54965e-08	1.23035e-05	1749	GO:0046872;GO:0006470;GO:0004722	K01102
TRINITY_DN45352_c0_g1	329.381	94.9935	563.769	5.93481	2.5692	2.55042e-08	1.23035e-05	916	GO:0005576	K20412
TRINITY_DN61006_c2_g2	120.681	53.1715	188.191	3.53931	1.82347	2.72288e-08	1.29536e-05	659	GO:0016021;GO:0055114;GO:0006629;GO:0016717	K10256
TRINITY_DN47076_c0_g1	1560.31	419.083	2701.53	6.44629	2.68847	2.72335e-08	1.29536e-05	749	-	-
TRINITY_DN53148_c0_g3	59.9206	99.5679	20.2733	0.203613	-2.2961	2.72803e-08	1.29536e-05	569	GO:0005524;GO:0004672;GO:0016021;GO:0006468	-
TRINITY_DN53591_c3_g1	1058.3	593.032	1523.56	2.5691	1.36126	2.79192e-08	1.31871e-05	2185	GO:0080085;GO:0009416;GO:0045038;GO:0009507	K12271
TRINITY_DN62098_c4_g1	221.805	110.318	333.292	3.02119	1.59511	2.80629e-08	1.31871e-05	1246	GO:0019953;GO:0016021;GO:0005576	-
TRINITY_DN55794_c1_g2	72.5267	25.9693	119.084	4.58558	2.1971	2.98169e-08	1.39391e-05	2399	GO:0004553	K01193
TRINITY_DN53417_c0_g2	59.9277	99.4811	20.3743	0.204806	-2.28767	3.18236e-08	1.48009e-05	312	-	-
TRINITY_DN56929_c3_g1	5904.85	3403.19	8406.5	2.47018	1.30462	3.20042e-08	1.4809e-05	532	GO:0009768;GO:0010287;GO:0009535;GO:0009523;GO:0009416;GO:0018298;GO:0031409;GO:0016021;GO:0016168;GO:0009941	K08917
TRINITY_DN58456_c1_g1	253.363	68.3623	438.363	6.41235	2.68085	3.22149e-08	1.48308e-05	3031	GO:0005576;GO:0005975;GO:0071555;GO:0004650	-
TRINITY_DN60218_c0_g2	538.816	782.894	294.739	0.376473	-1.40938	3.34434e-08	1.53186e-05	1249	-	-
TRINITY_DN53173_c4_g4	7946.69	4599.11	11294.3	2.45575	1.29616	3.45635e-08	1.56888e-05	566	GO:0004356;GO:0005524;GO:0006542;GO:0009507	K01915
TRINITY_DN60611_c2_g2	20190	11117.3	29262.7	2.63217	1.39625	3.47141e-08	1.56888e-05	465	GO:0009535;GO:0009765;GO:0046872;GO:0016021;GO:0016168;GO:0018298;GO:0009522	K08913
TRINITY_DN53374_c2_g1	1581.43	2265.68	897.181	0.395987	-1.33647	3.47706e-08	1.56888e-05	2911	-	K13424
TRINITY_DN55498_c2_g1	2154.18	1236.06	3072.3	2.48556	1.31357	3.61725e-08	1.62406e-05	603	-	-
TRINITY_DN50606_c0_g2	2040.92	1167.01	2914.84	2.49771	1.3206	3.75158e-08	1.67607e-05	1855	GO:0016021	-
TRINITY_DN58297_c0_g3	3474.5	2001.31	4947.69	2.47222	1.30581	3.83136e-08	1.70332e-05	2533	GO:0004148;GO:0005623;GO:0050660;GO:0055114;GO:0045454	K00382
TRINITY_DN48863_c5_g6	3231.28	1667.82	4794.75	2.87486	1.52349	4.20072e-08	1.85842e-05	832	GO:0016020	-
TRINITY_DN62191_c1_g3	1036.99	585.957	1488.02	2.53947	1.34453	4.26047e-08	1.8757e-05	4643	GO:0006397;GO:0003723;GO:0008380;GO:0008033;GO:0009507	K20000
TRINITY_DN51698_c1_g2	11.7582	23.5164	0	0	-Inf	4.47924e-08	1.96249e-05	1291	-	-
TRINITY_DN52127_c1_g6	2740.06	1583.56	3896.56	2.46063	1.29903	4.63874e-08	2.0226e-05	977	GO:0015035;GO:0000103;GO:0006457;GO:0055114;GO:0045454;GO:0006662;GO:0016671;GO:0034599;GO:0009507	-
TRINITY_DN61462_c1_g2	133.157	227.093	39.2202	0.172705	-2.53362	4.73647e-08	2.05073e-05	825	GO:0016020;GO:0016709;GO:0020037;GO:0005506;GO:0044550;GO:0055114	-
TRINITY_DN60282_c1_g1	3995.52	2316.64	5674.39	2.44941	1.29244	4.74847e-08	2.05073e-05	2203	GO:0009535;GO:0009765;GO:0046872;GO:0016021;GO:0016168;GO:0018298;GO:0009522	K08908
TRINITY_DN59271_c1_g1	333.745	499.208	168.282	0.337097	-1.56876	5.07269e-08	2.18037e-05	2150	GO:0003824	-
TRINITY_DN62290_c1_g1	3914.49	2283.73	5545.25	2.42816	1.27986	5.44278e-08	2.32841e-05	787	GO:0016851;GO:0015995	K03403
TRINITY_DN54349_c1_g1	148529	86898.9	210159	2.41843	1.27407	5.54384e-08	2.36051e-05	472	GO:0015977;GO:0009853;GO:0004497;GO:0055114;GO:0015979;GO:0009507;GO:0016984	K01602
TRINITY_DN46719_c0_g1	3695.05	1599.87	5790.23	3.61918	1.85566	5.70125e-08	2.41093e-05	1791	GO:0048046;GO:0016635;GO:0044710;GO:0016788	-
TRINITY_DN51644_c4_g2	115.792	35.7978	195.787	5.46923	2.45134	5.71543e-08	2.41093e-05	1911	GO:0016705;GO:0020037;GO:0005506;GO:0016021;GO:0004497;GO:0055114	-
TRINITY_DN55253_c0_g1	4317.37	2536.56	6098.18	2.40412	1.26551	5.74363e-08	2.41161e-05	3105	GO:0005975;GO:0016798	-
TRINITY_DN48262_c1_g2	4525.07	2637.36	6412.78	2.43151	1.28185	5.79495e-08	2.42194e-05	789	GO:0015035;GO:0000103;GO:0006457;GO:0055114;GO:0045454;GO:0006662;GO:0016671;GO:0034599;GO:0009507	K03671
TRINITY_DN47339_c0_g2	484.674	169.947	799.401	4.70382	2.23383	5.93851e-08	2.47056e-05	232	-	-
TRINITY_DN59896_c6_g1	3304.21	1853.25	4755.18	2.56587	1.35945	6.03655e-08	2.49987e-05	352	GO:0009535;GO:0009765;GO:0046872;GO:0016021;GO:0016168;GO:0018298;GO:0009522	K08914
TRINITY_DN60703_c3_g1	4239.53	6367.42	2111.64	0.331631	-1.59235	6.25598e-08	2.57897e-05	1797	GO:0044763;GO:0000166;GO:0003824;GO:0048037;GO:0044237;GO:0044710	-
TRINITY_DN55656_c3_g2	4254.52	2479.8	6029.24	2.43134	1.28175	6.45019e-08	2.647e-05	798	GO:0009772;GO:0010287;GO:0009535;GO:0009773;GO:0015986;GO:0009735;GO:0009941;GO:0010319;GO:0046933	K02113
TRINITY_DN54446_c0_g2	79.7765	127.555	31.9979	0.250855	-1.99507	6.94575e-08	2.83662e-05	418	GO:0016747	-
TRINITY_DN49667_c0_g2	14.6464	28.6071	0.68566	0.0239682	-5.38274	6.97481e-08	2.83662e-05	1084	-	-
TRINITY_DN59708_c1_g2	25.0926	48.6897	1.4955	0.0307149	-5.02492	7.23651e-08	2.92991e-05	1035	-	-
TRINITY_DN50735_c0_g2	203.946	102.991	304.901	2.96046	1.56582	7.47579e-08	3.00853e-05	2278	GO:0009331;GO:0046168;GO:0005975;GO:0051287;GO:0055114;GO:0042803;GO:0004367	K00006
TRINITY_DN52958_c2_g1	639.403	349.893	928.912	2.65484	1.40863	7.49702e-08	3.00853e-05	1231	GO:0001872;GO:0009505;GO:0004553;GO:0052543;GO:0046658;GO:0009408	-
TRINITY_DN52124_c0_g4	177.954	88.03	267.879	3.04304	1.60551	7.55948e-08	3.02023e-05	958	-	-
TRINITY_DN60190_c3_g3	1629.24	940.596	2317.89	2.46428	1.30116	7.75436e-08	3.0845e-05	2072	-	-
TRINITY_DN55669_c6_g1	484.745	268.692	700.798	2.60818	1.38304	7.84577e-08	3.10723e-05	4968	-	-
TRINITY_DN56777_c0_g3	1759.83	872.725	2646.93	3.03295	1.60072	8.84889e-08	3.48927e-05	1376	-	-
TRINITY_DN60874_c0_g1	19.7688	38.045	1.49265	0.0392337	-4.67176	9.20228e-08	3.61291e-05	303	-	-
TRINITY_DN47339_c0_g1	449.123	185.329	712.918	3.84677	1.94365	9.42637e-08	3.68494e-05	371	-	-
TRINITY_DN48604_c0_g2	69.531	27.0967	111.965	4.13206	2.04686	9.844e-08	3.8172e-05	4092	-	-
TRINITY_DN55202_c2_g2	981.441	1486.33	476.551	0.320623	-1.64105	9.88845e-08	3.8172e-05	1091	-	K03231
TRINITY_DN56175_c2_g2	80.4635	33.0625	127.865	3.86736	1.95135	9.89098e-08	3.8172e-05	1648	-	-
TRINITY_DN50748_c2_g1	165.189	249.084	81.2948	0.326375	-1.6154	1.00818e-07	3.87435e-05	2429	GO:0044464	K07976
TRINITY_DN61363_c1_g1	1741.95	1018.93	2464.97	2.41918	1.27452	1.01516e-07	3.88472e-05	3803	GO:0016787;GO:0016021	K01054
TRINITY_DN49890_c0_g1	427.959	236.941	618.978	2.61237	1.38536	1.05127e-07	4.006e-05	449	GO:0046906;GO:0019899;GO:0010019;GO:0009507	-
TRINITY_DN47815_c0_g1	36.067	62.5043	9.62976	0.154066	-2.69838	1.11855e-07	4.24455e-05	639	-	-
TRINITY_DN49443_c1_g2	3101.86	1824.37	4379.35	2.40048	1.26332	1.13996e-07	4.29997e-05	298	GO:0042549;GO:0005509;GO:0019898;GO:0016021;GO:0009654	K02716
TRINITY_DN53173_c4_g2	1120.27	648.402	1592.13	2.45547	1.296	1.14499e-07	4.29997e-05	624	-	-
TRINITY_DN59896_c5_g3	2218.58	1301.88	3135.28	2.40827	1.268	1.14738e-07	4.29997e-05	1202	GO:0009768;GO:0010287;GO:0009535;GO:0009416;GO:0018298;GO:0046872;GO:0031409;GO:0016021;GO:0016168;GO:0009941;GO:0009522	K08914
TRINITY_DN56724_c2_g1	216.812	112.468	321.157	2.85555	1.51377	1.15819e-07	4.32263e-05	1310	GO:0008422;GO:0005975;GO:0102483	K15920
TRINITY_DN50229_c0_g1	933.669	538.536	1328.8	2.46743	1.30301	1.18456e-07	4.40293e-05	2866	GO:0005507;GO:0055114;GO:0016491	-
TRINITY_DN53384_c2_g4	7867.88	4105.28	11630.5	2.83305	1.50236	1.21429e-07	4.49499e-05	594	GO:0016020	-
TRINITY_DN44429_c0_g1	11.0416	22.0832	0	0	-Inf	1.22434e-07	4.51379e-05	1636	GO:0016021	-
TRINITY_DN54156_c0_g2	72.7459	116.759	28.7329	0.246087	-2.02276	1.24232e-07	4.56153e-05	2161	GO:0046872;GO:0055114;GO:0016491	-
TRINITY_DN55684_c0_g1	4410.27	2626.19	6194.35	2.35868	1.23798	1.29353e-07	4.73042e-05	1880	-	-
TRINITY_DN53417_c0_g1	123.909	196.077	51.7411	0.263881	-1.92204	1.30987e-07	4.77091e-05	839	-	-
TRINITY_DN62397_c3_g7	4065.24	2423.13	5707.35	2.35537	1.23595	1.3367e-07	4.84917e-05	329	GO:0009507	-
TRINITY_DN57163_c5_g1	674.731	383.553	965.909	2.51832	1.33246	1.35156e-07	4.88355e-05	3238	GO:0000160;GO:0005622	K14492
TRINITY_DN53512_c6_g1	162.421	275.799	49.044	0.177825	-2.49147	1.40283e-07	5.04868e-05	1625	GO:0016740	-
TRINITY_DN56068_c1_g3	346.584	503.285	189.883	0.377287	-1.40627	1.4411e-07	5.16592e-05	1882	-	-
TRINITY_DN58085_c0_g5	75.0201	119.994	30.0468	0.250403	-1.99767	1.47591e-07	5.26987e-05	719	GO:0009505;GO:0006508;GO:0004190	-
TRINITY_DN59288_c2_g1	824.452	1176.2	472.707	0.401894	-1.31511	1.51743e-07	5.39688e-05	1482	-	-
TRINITY_DN49393_c2_g1	484.08	272.164	695.996	2.55727	1.3546	1.66278e-07	5.89072e-05	3786	GO:0016310;GO:0008440	K00915
TRINITY_DN60048_c2_g1	6346.93	3784.57	8909.29	2.35411	1.23518	1.70034e-07	6.00034e-05	372	GO:0009538;GO:0015979	K02695
TRINITY_DN58030_c0_g1	202.157	103.988	300.327	2.88811	1.53012	1.75653e-07	6.1746e-05	1107	-	-
TRINITY_DN49890_c0_g4	196.847	101.565	292.13	2.87629	1.52421	1.97495e-07	6.9156e-05	602	GO:0005488	-
TRINITY_DN51461_c0_g1	1326.75	783.75	1869.74	2.38564	1.25437	2.03308e-07	7.08079e-05	2840	-	-
TRINITY_DN49323_c0_g1	35.7743	61.7836	9.76491	0.15805	-2.66155	2.03774e-07	7.08079e-05	2251	GO:0015112;GO:0016021;GO:0005886;GO:0015706	K14638
TRINITY_DN50461_c2_g1	3610.53	2169.15	5051.91	2.32898	1.2197	2.0559e-07	7.11661e-05	1922	-	-
TRINITY_DN59533_c1_g5	413.897	615.436	212.358	0.345054	-1.53511	2.08928e-07	7.20468e-05	889	-	K19041
TRINITY_DN47606_c0_g1	487.056	276.379	697.733	2.52455	1.33603	2.18006e-07	7.48925e-05	2618	GO:0050661;GO:0008883;GO:0006782;GO:0055114	K02492
TRINITY_DN49304_c4_g1	58.0462	94.4033	21.689	0.229748	-2.12188	2.25856e-07	7.72964e-05	974	GO:0006351	-
TRINITY_DN55878_c1_g1	179.116	295.036	63.196	0.214198	-2.22299	2.29533e-07	7.82595e-05	2020	GO:0004553	K01193
TRINITY_DN56855_c1_g2	45.0678	75.5674	14.5682	0.192784	-2.37494	2.36635e-07	8.03789e-05	648	-	-
TRINITY_DN48987_c0_g1	185.375	65.6859	305.063	4.64427	2.21545	2.39845e-07	8.11652e-05	752	GO:0015035;GO:0009055;GO:0005623;GO:0055114;GO:0045454	K03676
TRINITY_DN56910_c2_g1	3176.94	1898.35	4455.54	2.34706	1.23085	2.44045e-07	8.22794e-05	4735	GO:0004252;GO:0010103;GO:0006508;GO:0005618;GO:0009897;GO:0042127	-
TRINITY_DN54960_c2_g1	1651.33	2691.06	611.598	0.22727	-2.13752	2.51347e-07	8.44276e-05	2127	GO:0008152;GO:0004564	K01193
TRINITY_DN48410_c3_g1	863.554	1222.81	504.296	0.412407	-1.27786	2.54348e-07	8.51203e-05	2638	GO:0016616;GO:0051287;GO:0055114	K00122
TRINITY_DN52511_c0_g1	49.0026	81.0361	16.9692	0.209403	-2.25565	2.5719e-07	8.5755e-05	1034	-	K15095
TRINITY_DN52634_c3_g1	215.257	316.854	113.661	0.358719	-1.47908	2.63132e-07	8.74147e-05	2608	-	K03327
TRINITY_DN47158_c0_g1	16.9795	32.1869	1.77196	0.0550521	-4.18306	2.82091e-07	9.3371e-05	1025	-	K09286
TRINITY_DN47582_c0_g1	1236.47	733.66	1739.28	2.37068	1.2453	2.83763e-07	9.35828e-05	4280	-	-
TRINITY_DN52644_c3_g1	754.962	439.585	1070.34	2.43489	1.28385	2.88969e-07	9.49547e-05	3011	GO:0010268;GO:0020037;GO:0005506;GO:0016132;GO:0055114;GO:0016705;GO:0007275;GO:0004497;GO:0016125	K12640
TRINITY_DN49696_c3_g3	35.6437	69.5097	1.77767	0.0255743	-5.28916	2.9531e-07	9.66365e-05	401	GO:0016020;GO:0098542;GO:0016709;GO:0046872;GO:0044550	-
TRINITY_DN54802_c7_g1	365.488	204.33	526.647	2.57744	1.36594	2.96218e-07	9.66365e-05	1874	GO:0005975;GO:0004650	-
TRINITY_DN61976_c3_g2	263.65	385.267	142.033	0.368661	-1.43963	3.18696e-07	0.000103597	674	-	-
TRINITY_DN60704_c2_g4	122.421	222.518	22.3242	0.100325	-3.31724	3.29825e-07	0.000106831	1421	-	K09422
TRINITY_DN57566_c0_g4	365.49	527.036	203.944	0.386963	-1.36973	3.5389e-07	0.000114218	2018	GO:0008152;GO:0016021;GO:0016874	K10526
TRINITY_DN9241_c1_g1	1406.56	2691.75	121.366	0.0450882	-4.47111	3.57636e-07	0.000115018	842	GO:0005576	K13449
TRINITY_DN47585_c0_g1	6190.7	3758.75	8622.64	2.29402	1.19788	3.61234e-07	0.000115765	308	GO:0051536	K02639
TRINITY_DN56027_c8_g1	320.51	497.742	143.279	0.287859	-1.79657	3.67829e-07	0.000117463	1612	GO:0055085;GO:0016021	K02575
TRINITY_DN48036_c2_g1	722.339	1158.74	285.938	0.246766	-2.01878	3.76112e-07	0.000119687	978	-	K19329
TRINITY_DN52876_c2_g5	2672.1	1611.53	3732.67	2.31623	1.21178	3.83049e-07	0.000121468	1397	GO:0016597;GO:0008152	-
TRINITY_DN53024_c1_g1	533.896	308.226	759.566	2.46432	1.30119	3.87327e-07	0.000122397	3713	GO:0016157;GO:0005794;GO:0005985;GO:0046524	K00696
TRINITY_DN48694_c2_g1	379.375	543.342	215.409	0.396452	-1.33478	3.92834e-07	0.000123706	3279	-	-
TRINITY_DN49443_c1_g1	14733	8974.02	20492	2.28348	1.19124	3.95965e-07	0.00012426	620	GO:0042549;GO:0005509;GO:0019898;GO:0016021;GO:0009654	K02716
TRINITY_DN57544_c4_g1	21.4386	4.01626	38.861	9.67591	3.2744	4.22596e-07	0.00013216	780	-	-
TRINITY_DN55114_c0_g3	814.397	337.241	1291.55	3.82976	1.93725	4.33849e-07	0.00013515	1525	-	K14492
TRINITY_DN57985_c0_g1	679.526	1002.23	356.819	0.356024	-1.48995	4.35137e-07	0.00013515	3870	-	-
TRINITY_DN61547_c2_g1	7981.79	4877.55	11086	2.27287	1.18451	4.58202e-07	0.000141828	2742	GO:0005975;GO:0016311;GO:0042132	K03841
TRINITY_DN45908_c1_g1	96.3667	177.793	14.9399	0.0840297	-3.57296	4.88144e-07	0.000150582	2008	GO:0046274;GO:0048046;GO:0016722;GO:0052716;GO:0009809;GO:0005507;GO:0055114	K05909
TRINITY_DN55850_c0_g3	1121.04	573.395	1668.69	2.91018	1.54111	4.93768e-07	0.000151801	242	GO:0009768;GO:0010287;GO:0009535;GO:0009416;GO:0018298;GO:0046872;GO:0031409;GO:0016021;GO:0016168;GO:0009941;GO:0009522	K08912
TRINITY_DN46545_c2_g1	27.8884	51.4117	4.36517	0.0849063	-3.55798	4.97731e-07	0.000152502	1184	-	-
TRINITY_DN58655_c1_g1	639.33	905.181	373.479	0.412601	-1.27718	5.04982e-07	0.000153714	3120	GO:0004674;GO:0005524;GO:0016021;GO:0006468	-
TRINITY_DN55282_c1_g3	750.228	442.585	1057.87	2.39021	1.25714	5.05074e-07	0.000153714	360	-	-
TRINITY_DN49769_c0_g1	11.6406	22.9094	0.371735	0.0162263	-5.94552	5.28187e-07	0.00016021	1552	-	-
TRINITY_DN56144_c3_g1	16093.4	9888.75	22298	2.25488	1.17305	5.31097e-07	0.000160556	809	GO:0009538;GO:0015979	K02692
TRINITY_DN53298_c2_g2	496.844	288.45	705.238	2.44492	1.28979	5.3346e-07	0.000160734	1700	-	-
TRINITY_DN58124_c2_g1	22983.8	14120.5	31847.2	2.25538	1.17337	5.38971e-07	0.000161857	762	GO:0016020	K02723
TRINITY_DN56929_c3_g2	2316.24	1406.27	3226.22	2.29417	1.19797	5.47008e-07	0.000163729	435	GO:0009768;GO:0010287;GO:0009535;GO:0009523;GO:0009416;GO:0018298;GO:0031409;GO:0016021;GO:0016168;GO:0009941	K08917
TRINITY_DN59345_c0_g2	258.001	473.698	42.303	0.0893037	-3.48514	5.50717e-07	0.000164297	654	-	-
TRINITY_DN50662_c4_g5	1508.21	910.647	2105.77	2.31239	1.20938	5.68821e-07	0.000169141	740	GO:0016021	-
TRINITY_DN46072_c0_g1	173.897	90.986	256.809	2.82251	1.49698	5.81464e-07	0.000171846	2400	-	-
TRINITY_DN46006_c0_g1	370.401	209.852	530.949	2.53012	1.3392	5.81707e-07	0.000171846	1185	-	-
TRINITY_DN59127_c5_g1	35.6842	60.9297	10.4388	0.171325	-2.54519	5.95155e-07	0.000175248	1731	GO:0055085;GO:0016021	K02575
TRINITY_DN55523_c0_g2	62.9673	25.5831	100.352	3.92257	1.9718	6.42617e-07	0.000188611	448	-	-
TRINITY_DN52373_c0_g1	2002.03	1224.04	2780.02	2.27119	1.18345	6.83045e-07	0.00019983	268	-	-
TRINITY_DN50617_c0_g1	114.767	173.682	55.8522	0.321577	-1.63676	6.97448e-07	0.000203388	2124	GO:0016020;GO:0061630;GO:0046872;GO:0043161	-
TRINITY_DN61750_c3_g3	288.005	161.204	414.807	2.57318	1.36355	7.11477e-07	0.000206814	622	GO:0010422;GO:0003824;GO:0005737;GO:0050662	-
TRINITY_DN53024_c1_g3	782.729	468.514	1096.94	2.34132	1.22732	7.28728e-07	0.000211083	3890	GO:0016157;GO:0005985;GO:0046524	K00696
TRINITY_DN53191_c0_g2	47.3392	77.6633	17.0152	0.219089	-2.19041	7.30819e-07	0.000211083	3204	GO:0005634;GO:0000808;GO:0006260	K02607
TRINITY_DN60027_c1_g3	194.269	87.6821	300.856	3.43121	1.77872	7.37115e-07	0.000211679	781	-	-
TRINITY_DN45796_c0_g1	198.544	289.955	107.133	0.369483	-1.43642	7.3755e-07	0.000211679	685	-	-
TRINITY_DN47865_c6_g3	7248.52	4470.97	10026.1	2.24248	1.1651	7.417e-07	0.000212199	587	-	K02717
TRINITY_DN49108_c2_g1	1060.52	639.449	1481.6	2.31699	1.21225	7.46251e-07	0.000212829	2601	GO:0003779;GO:0000902;GO:0007010	K17261
TRINITY_DN47396_c0_g2	8173.07	5044.19	11301.9	2.24059	1.16388	7.64747e-07	0.000217421	383	GO:0016021;GO:0015979;GO:0009654	K03541
TRINITY_DN55204_c0_g3	263.506	146.609	380.404	2.59467	1.37555	7.73018e-07	0.000219085	2536	GO:0005507;GO:0055114;GO:0016491	-
TRINITY_DN44826_c0_g1	271.399	391.057	151.742	0.38803	-1.36576	7.78416e-07	0.000219928	709	-	-
TRINITY_DN47867_c2_g1	636.103	380.747	891.459	2.34134	1.22734	7.85527e-07	0.000221248	454	-	-
TRINITY_DN51440_c8_g1	915.201	1276.17	554.229	0.43429	-1.20327	7.90853e-07	0.000222058	2992	GO:0045892;GO:0005634;GO:0043565;GO:0003700	K09419
TRINITY_DN48861_c1_g3	549.323	324.297	774.35	2.38778	1.25567	7.93851e-07	0.000222212	1946	GO:0005634;GO:0006355;GO:0090610;GO:0043565;GO:0003700;GO:0048366	-
TRINITY_DN50932_c0_g1	705.249	999.13	411.368	0.411727	-1.28024	8.55042e-07	0.000238604	2792	GO:0016021;GO:0003333;GO:0015171	K03294
TRINITY_DN57660_c4_g5	2070.99	1226.62	2915.36	2.37675	1.24899	8.71243e-07	0.000242379	306	GO:0046872;GO:0055114;GO:0048529;GO:0015979;GO:0015995	K04035
TRINITY_DN48462_c4_g1	2436.49	1495.14	3377.83	2.2592	1.17581	8.80143e-07	0.000244107	2313	GO:0005524	K10355
TRINITY_DN54057_c2_g2	2226.27	1369.65	3082.89	2.25086	1.17048	8.93602e-07	0.00024661	1422	-	-
TRINITY_DN54962_c6_g1	262.21	385.621	138.799	0.359937	-1.47418	8.94607e-07	0.00024661	2387	GO:0016757;GO:0016021	-
TRINITY_DN52273_c2_g1	7787.79	4150.22	11425.4	2.75295	1.46098	9.59311e-07	0.000263645	481	-	K02701
TRINITY_DN61157_c5_g1	2295.13	1413.87	3176.38	2.24658	1.16773	9.63418e-07	0.000263974	1962	GO:0030246;GO:0005975;GO:0003824	-
TRINITY_DN47051_c0_g1	539.738	239.817	839.659	3.50124	1.80787	1.07782e-06	0.000294429	1155	-	-
TRINITY_DN49235_c1_g1	61.0866	20.4626	101.711	4.97056	2.31341	1.10493e-06	0.000300928	1205	-	-
TRINITY_DN46715_c0_g1	573.842	336.888	810.796	2.40672	1.26707	1.12307e-06	0.000304758	1767	GO:0016021	-
TRINITY_DN61985_c5_g3	105.891	44.5377	167.245	3.75513	1.90886	1.12571e-06	0.000304758	2741	-	-
TRINITY_DN48947_c0_g1	16.7389	31.7031	1.77481	0.0559824	-4.15888	1.14135e-06	0.000308072	871	-	K13416
TRINITY_DN56119_c1_g1	334.026	192.095	475.958	2.47772	1.30901	1.17212e-06	0.000315439	1227	GO:0008080	-
TRINITY_DN55574_c4_g1	250.698	360.67	140.727	0.390183	-1.35778	1.18004e-06	0.000316632	1196	GO:0003677	-
TRINITY_DN52927_c0_g3	55.8268	89.6926	21.961	0.244848	-2.03004	1.23288e-06	0.000329834	610	-	-
TRINITY_DN53093_c1_g3	771.299	466.027	1076.57	2.3101	1.20796	1.28144e-06	0.000341817	2837	GO:0008864;GO:0016597;GO:0016742;GO:0006189	K01433
TRINITY_DN57439_c0_g3	833.382	504.562	1162.2	2.30339	1.20376	1.28905e-06	0.000342839	454	-	-
TRINITY_DN54549_c0_g4	485.737	710.792	260.681	0.366748	-1.44714	1.3081e-06	0.000346888	369	-	-
TRINITY_DN54444_c2_g3	1118.08	1736.79	499.379	0.28753	-1.79822	1.33114e-06	0.000351968	1458	GO:0016787;GO:0008152	K14493
TRINITY_DN57889_c4_g2	77.8606	35.1656	120.556	3.42823	1.77746	1.36145e-06	0.000358935	810	-	-
TRINITY_DN48769_c2_g3	231.936	127.198	336.674	2.64685	1.40428	1.37665e-06	0.000361891	1812	GO:0055085;GO:0016021	K15100
TRINITY_DN48911_c3_g4	5050.98	3155.36	6946.59	2.20152	1.1385	1.41078e-06	0.000369792	327	-	-
TRINITY_DN48953_c2_g1	129.157	243.34	14.9745	0.0615375	-4.02239	1.43318e-06	0.000374579	606	-	-
TRINITY_DN54448_c1_g3	1125.14	689.598	1560.69	2.26318	1.17835	1.44055e-06	0.000375424	1896	GO:0006886;GO:0090391;GO:0009941;GO:0009570	-
TRINITY_DN56121_c3_g1	36.7157	12.0411	61.3904	5.09842	2.35005	1.46029e-06	0.000379014	1490	-	-
TRINITY_DN52287_c0_g2	2136.15	1324.23	2948.06	2.22625	1.15461	1.46268e-06	0.000379014	1302	GO:0005524;GO:0016851;GO:0009507;GO:0015979;GO:0015995	K03405
TRINITY_DN57567_c1_g1	539.856	322.943	756.769	2.34335	1.22857	1.49778e-06	0.000387002	2191	GO:0046872;GO:0005524;GO:0006730;GO:0004478;GO:0006556	K00789
TRINITY_DN54073_c0_g1	195.107	107.302	282.912	2.6366	1.39868	1.53343e-06	0.000395089	467	-	-
TRINITY_DN60048_c3_g1	357.817	208.896	506.738	2.4258	1.27846	1.54948e-06	0.000398093	224	GO:0009538;GO:0016021;GO:0015979	K02695
TRINITY_DN58426_c1_g2	382.605	225.027	540.183	2.40053	1.26335	1.58625e-06	0.00040639	2166	GO:0009664;GO:0009505;GO:0008152;GO:0004601;GO:0050896;GO:0005488	K00430
TRINITY_DN62483_c1_g4	3527.97	2205.7	4850.24	2.19896	1.13682	1.59923e-06	0.000407623	625	GO:0006546;GO:0008483;GO:0004047;GO:0005739;GO:0032259	K00605
TRINITY_DN62290_c1_g2	24710.5	15676.1	33744.8	2.15263	1.1061	1.60006e-06	0.000407623	4564	GO:0016851;GO:0015995	K03403
TRINITY_DN47537_c5_g2	330.917	193.763	468.071	2.41569	1.27243	1.66626e-06	0.000423299	2392	-	-
TRINITY_DN52479_c0_g6	259.977	107.877	412.077	3.81986	1.93352	1.67111e-06	0.000423346	753	-	-
TRINITY_DN47970_c0_g1	325.803	189.099	462.506	2.44584	1.29033	1.67808e-06	0.000423928	2190	-	-
TRINITY_DN50754_c0_g4	26.3496	46.1094	6.58988	0.142918	-2.80674	1.69987e-06	0.00042824	2336	-	-
TRINITY_DN61009_c1_g1	3351.74	2102.62	4600.86	2.18816	1.12972	1.79104e-06	0.000449958	2194	GO:0005634;GO:0005986;GO:0009750;GO:0009737;GO:0005829;GO:0016021;GO:0016311;GO:0042132;GO:0005983;GO:0030388;GO:0015979	K03841
TRINITY_DN46544_c0_g1	235.668	338.119	133.216	0.393991	-1.34376	1.81194e-06	0.00045395	1507	GO:0016567;GO:0004842	-
TRINITY_DN51726_c4_g1	309.676	439.042	180.309	0.410687	-1.28389	1.83286e-06	0.000457928	2235	-	-
TRINITY_DN57212_c4_g1	125.477	62.4582	188.496	3.01795	1.59357	1.84884e-06	0.000460651	224	GO:0009535;GO:0009765;GO:0046872;GO:0016021;GO:0016168;GO:0018298;GO:0009522	K08912
TRINITY_DN61984_c4_g2	395.454	234.122	556.786	2.37819	1.24986	1.86313e-06	0.000462403	952	GO:0016020;GO:0004467;GO:0009941;GO:0001676	K01897
TRINITY_DN62322_c2_g1	115.227	196.761	33.6921	0.171234	-2.54596	1.8669e-06	0.000462403	1467	GO:0055085;GO:0005524;GO:0016021;GO:0042626	K05658
TRINITY_DN57566_c0_g1	163.725	240.33	87.1209	0.362505	-1.46393	1.87117e-06	0.000462403	614	GO:0008152;GO:0016021;GO:0003824	K10526
TRINITY_DN48533_c2_g2	1050.03	648.026	1452.03	2.2407	1.16395	1.89456e-06	0.000466912	1874	GO:0016757	-
TRINITY_DN47572_c3_g1	60117.8	38076.2	82159.4	2.15776	1.10953	1.90923e-06	0.000469253	764	GO:0009535;GO:0009765;GO:0046872;GO:0016021;GO:0016168;GO:0018298;GO:0009522	K08916
TRINITY_DN58456_c0_g1	125.144	64.3752	185.913	2.88796	1.53005	1.93912e-06	0.000475309	1514	-	-
TRINITY_DN53173_c4_g3	3799.71	2217.92	5381.51	2.42638	1.2788	1.94502e-06	0.000475471	336	GO:0005524;GO:0004356;GO:0006542	K01915
TRINITY_DN43933_c0_g1	42.279	15.1633	69.3947	4.5765	2.19425	1.97278e-06	0.00048096	677	-	K18635
TRINITY_DN45633_c0_g1	312.814	141.823	483.804	3.41132	1.77033	2.03517e-06	0.000494841	1460	-	-
TRINITY_DN49458_c1_g2	367.364	216.316	518.413	2.39656	1.26096	2.04839e-06	0.000496725	1088	-	-
TRINITY_DN45376_c0_g1	3348.01	2102.95	4593.07	2.18411	1.12705	2.05393e-06	0.000496739	1368	GO:0032259;GO:0046406;GO:0009507;GO:0015995	K03428
TRINITY_DN50038_c0_g2	761.969	453.127	1070.81	2.36315	1.24071	2.06655e-06	0.000498461	1759	GO:0016757;GO:0005794;GO:0000271	-
TRINITY_DN52494_c1_g1	225	126.947	323.053	2.54479	1.34754	2.10382e-06	0.000506105	1840	-	-
TRINITY_DN50239_c1_g1	1336.11	832.443	1839.78	2.2101	1.14411	2.13874e-06	0.000511914	1503	GO:0019898;GO:0005509;GO:0015979;GO:0009654	-
TRINITY_DN56864_c4_g2	2336.16	1468.33	3203.99	2.18207	1.1257	2.13925e-06	0.000511914	510	GO:0006021;GO:0008654;GO:0004512;GO:0005737	K01858
TRINITY_DN49671_c3_g2	57.5755	115.151	0	0	-Inf	2.18111e-06	0.000520557	2904	-	-
TRINITY_DN51820_c0_g1	433.032	244.617	621.447	2.54049	1.34511	2.22507e-06	0.000529654	2630	GO:0016705;GO:0020037;GO:0005506;GO:0004497;GO:0055114	K15398
TRINITY_DN51957_c0_g1	222.748	371.236	74.2599	0.200034	-2.32168	2.24397e-06	0.000532754	3944	-	-
TRINITY_DN51945_c3_g1	1051.04	651.976	1450.11	2.22418	1.15327	2.27941e-06	0.000539756	1542	-	K07735
TRINITY_DN48147_c0_g1	8.94152	17.883	0	0	-Inf	2.30247e-06	0.000543798	1303	GO:0006807;GO:0044238;GO:0003824;GO:0044237;GO:0071704	-
TRINITY_DN5537_c0_g1	52.079	83.5365	20.6215	0.246856	-2.01826	2.33197e-06	0.000549333	1960	-	K07195
TRINITY_DN52520_c4_g3	2482.22	1563.45	3400.99	2.17531	1.12122	2.37093e-06	0.000557064	1255	GO:0000166;GO:0030529;GO:0009536;GO:0019013;GO:0003676	K11294
TRINITY_DN47158_c0_g2	30.0391	58.9861	1.09201	0.0185129	-5.75532	2.41016e-06	0.000564818	1007	GO:0006351	K09286
TRINITY_DN55339_c3_g1	87.9018	39.6974	136.106	3.42859	1.77762	2.42604e-06	0.000567074	982	-	-
TRINITY_DN57271_c3_g1	825.586	510.53	1140.64	2.23423	1.15978	2.45353e-06	0.000572026	653	GO:0022900;GO:0009535;GO:0004324;GO:0015979;GO:0009570	K02641
TRINITY_DN52373_c0_g2	1482.02	927.221	2036.81	2.19669	1.13533	2.50347e-06	0.000582173	2089	GO:0016021	-
TRINITY_DN54814_c0_g2	2074.43	2843.06	1305.8	0.459293	-1.12251	2.55646e-06	0.000592974	2053	GO:0046274;GO:0048046;GO:0016722;GO:0052716;GO:0009809;GO:0005507;GO:0055114	K05909
TRINITY_DN58221_c1_g1	799.696	1102.62	496.767	0.450531	-1.1503	2.65666e-06	0.000614644	674	-	-
TRINITY_DN61454_c1_g2	185.505	267.934	103.076	0.384706	-1.37817	2.67271e-06	0.000616783	1379	-	K09286
TRINITY_DN58953_c3_g2	563.631	860.821	266.441	0.30952	-1.6919	2.69138e-06	0.000619517	520	GO:0003746;GO:0006414;GO:0005525;GO:0005737;GO:0003924	K03231
TRINITY_DN51318_c1_g1	19.3084	3.81968	34.7971	9.10995	3.18744	2.70139e-06	0.000620246	1031	-	-
TRINITY_DN60727_c0_g1	2141.26	1351.24	2931.27	2.16932	1.11724	2.71052e-06	0.000620771	3009	GO:0061630;GO:0031625;GO:0016567;GO:0005737	K20417
TRINITY_DN51513_c0_g1	3314.03	1965.71	4662.35	2.37184	1.24601	2.77433e-06	0.000633784	464	-	-
TRINITY_DN58146_c1_g2	479.85	668.793	290.907	0.434972	-1.201	2.78591e-06	0.000634831	2206	GO:0004143;GO:0016310;GO:0007205;GO:0005524	K00901
TRINITY_DN60471_c1_g2	499.085	694.157	304.012	0.437958	-1.19113	2.80543e-06	0.000637676	2388	-	-
TRINITY_DN62004_c1_g5	233.048	332.734	133.363	0.400811	-1.31901	2.9398e-06	0.000665489	1256	-	-
TRINITY_DN50512_c2_g2	574.345	839.197	309.494	0.368797	-1.4391	2.94246e-06	0.000665489	2961	-	-
TRINITY_DN47528_c0_g3	74.1858	114.294	34.0777	0.298158	-1.74585	2.96626e-06	0.000669201	860	-	-
TRINITY_DN47973_c0_g1	695.548	404.341	986.755	2.44041	1.28712	3.0164e-06	0.000678824	862	-	-
TRINITY_DN58403_c0_g1	518.358	315.477	721.239	2.28619	1.19294	3.07613e-06	0.000690553	1734	-	K00640
TRINITY_DN54128_c1_g1	10763.1	5462.65	16063.6	2.94062	1.55612	3.12597e-06	0.00070001	384	GO:0009535;GO:0009523;GO:0018298;GO:0046872;GO:0009765;GO:0016021;GO:0016168;GO:0009522	K08912
TRINITY_DN50764_c8_g1	483.478	673.874	293.082	0.43492	-1.20118	3.1516e-06	0.00070401	2004	-	-
TRINITY_DN60664_c0_g1	636.723	972.153	301.294	0.309925	-1.69001	3.17028e-06	0.000706443	779	-	-
TRINITY_DN60911_c1_g2	71.873	110.791	32.9551	0.297453	-1.74927	3.28857e-06	0.000731006	575	GO:0004674;GO:0005524;GO:0009506;GO:0016021;GO:0006468;GO:0042742;GO:0005886	-
TRINITY_DN57798_c0_g1	566.192	784.847	347.537	0.442809	-1.17524	3.3215e-06	0.00073652	1654	GO:0016021	K07019
TRINITY_DN60817_c2_g3	46.1572	75.0715	17.2428	0.229685	-2.12227	3.36216e-06	0.000743718	803	-	-
TRINITY_DN52441_c0_g2	672.966	340.318	1005.61	2.95493	1.56312	3.50283e-06	0.000772949	5639	GO:0005618;GO:0005886	-
TRINITY_DN44661_c0_g1	44.2258	80.5828	7.86877	0.0976484	-3.35626	3.62359e-06	0.000797656	1845	GO:0016747	-
TRINITY_DN53041_c2_g2	633.429	987.095	279.764	0.283422	-1.81898	3.67576e-06	0.000807181	1134	GO:0016021;GO:0015238;GO:0015297;GO:0006855	K03327
TRINITY_DN54210_c4_g1	2102.65	1336.96	2868.35	2.14543	1.10127	3.75882e-06	0.000823426	1859	GO:0006508;GO:0004190	-
TRINITY_DN62453_c2_g1	2914.34	1862.61	3966.07	2.12931	1.09039	3.97105e-06	0.000867822	796	GO:0055085;GO:0004427;GO:0016021;GO:0015992;GO:0009678	K01507
TRINITY_DN49108_c0_g1	189.811	107.161	272.46	2.54254	1.34627	4.01026e-06	0.000872896	1074	GO:0008270	K09377
TRINITY_DN58959_c0_g1	2379.94	1511.66	3248.22	2.14878	1.10352	4.01352e-06	0.000872896	2775	GO:0019898;GO:0005509;GO:0015979;GO:0009654	K02717
TRINITY_DN57568_c1_g1	3649.62	4971.25	2327.99	0.46829	-1.09453	4.03313e-06	0.000875064	3883	GO:0008270	K10144
TRINITY_DN59918_c0_g1	1700.39	599.485	2801.3	4.67284	2.2243	4.04528e-06	0.000875605	3830	GO:0006879;GO:0006826;GO:0004322;GO:0005623;GO:0008199;GO:0055114	K00522
TRINITY_DN51311_c0_g3	11.3546	21.9658	0.74347	0.0338467	-4.88484	4.06343e-06	0.000876802	2313	-	-
TRINITY_DN49443_c0_g1	1783.18	1035.87	2530.5	2.44288	1.28858	4.07014e-06	0.000876802	221	GO:0042549;GO:0005509;GO:0019898;GO:0016021;GO:0009654	K02716
TRINITY_DN46475_c0_g1	80.2218	122.491	37.9526	0.30984	-1.6904	4.1658e-06	0.000895281	1547	-	-
TRINITY_DN60028_c4_g1	1846.02	1176.79	2515.25	2.13738	1.09584	4.22893e-06	0.000906701	3272	GO:0004556;GO:0005509;GO:0005975	K01176
TRINITY_DN47004_c0_g2	290.954	490.294	91.6143	0.186856	-2.42	4.26431e-06	0.000912131	531	-	-
TRINITY_DN48028_c3_g1	644.987	399.991	889.982	2.225	1.15381	4.52282e-06	0.000965149	1999	-	-
TRINITY_DN62453_c2_g2	3707.3	2381.38	5033.21	2.11356	1.07968	4.71974e-06	0.00100481	1653	GO:0055085;GO:0004427;GO:0016021;GO:0015992;GO:0009678	-
TRINITY_DN48006_c0_g1	164.767	92.1426	237.391	2.57634	1.36532	4.75471e-06	0.00100988	969	-	-
TRINITY_DN55675_c4_g1	102.318	182.538	22.097	0.121054	-3.04628	4.80908e-06	0.00101904	1428	-	-
TRINITY_DN47753_c2_g3	642.551	320.906	964.196	3.00461	1.58718	4.8346e-06	0.00102107	1135	GO:0005874;GO:0007017;GO:0005525;GO:0005200;GO:0005737;GO:0003924	K07374
TRINITY_DN51704_c5_g2	147.408	217.671	77.1459	0.354415	-1.49649	4.84426e-06	0.00102107	902	-	-
TRINITY_DN53417_c0_g7	18.7771	33.9467	3.60744	0.106268	-3.23423	4.85243e-06	0.00102107	242	-	-
TRINITY_DN52828_c5_g5	584.321	904.243	264.4	0.292399	-1.77399	4.90449e-06	0.00102964	2052	GO:0008152;GO:0016758	-
TRINITY_DN50641_c4_g1	1427.2	904.676	1949.73	2.15517	1.1078	5.04283e-06	0.00105542	2043	GO:0016020	-
TRINITY_DN51116_c0_g1	113.614	167.831	59.3965	0.353906	-1.49856	5.05056e-06	0.00105542	1701	GO:0016740	-
TRINITY_DN55498_c2_g4	138.657	74.0445	203.269	2.74523	1.45692	5.14859e-06	0.00107343	272	GO:0009508;GO:0007623;GO:0009535;GO:0005515;GO:0009941;GO:0098572;GO:0042644	-
TRINITY_DN55678_c0_g1	1098.72	1500.8	696.647	0.464185	-1.10723	5.37348e-06	0.00111775	4684	GO:0004674;GO:0000166;GO:0006468;GO:0005886	-
TRINITY_DN53383_c3_g2	1309.79	826.1	1793.49	2.17103	1.11838	5.39512e-06	0.00111968	600	-	-
TRINITY_DN62062_c2_g7	2651.18	1696.12	3606.24	2.12617	1.08825	5.43516e-06	0.00112288	1339	GO:0009941	-
TRINITY_DN52986_c1_g2	2322	1498.36	3145.64	2.09939	1.06997	5.43531e-06	0.00112288	1889	GO:0000166;GO:0004497;GO:0050662	-
TRINITY_DN48543_c8_g1	33.5746	60.7414	6.40789	0.105495	-3.24476	5.53108e-06	0.00114007	1569	-	-
TRINITY_DN52109_c0_g1	503.89	730.881	276.899	0.378856	-1.40028	5.76108e-06	0.00118371	1526	GO:0043231;GO:0008194;GO:0009813;GO:0052696	K13495
TRINITY_DN53649_c2_g1	2154.31	2926.72	1381.91	0.472169	-1.08262	5.76892e-06	0.00118371	2557	GO:0016020;GO:0008686;GO:0003935;GO:0009231;GO:0009570	K14652
TRINITY_DN62178_c4_g3	471.616	290.996	652.237	2.2414	1.1644	5.91829e-06	0.00121162	292	GO:0016628;GO:0055114;GO:0015979;GO:0045550;GO:0015995	K10960
TRINITY_DN55885_c0_g1	899.511	568.376	1230.65	2.1652	1.1145	6.01429e-06	0.00122566	203	GO:0009522	K02699
TRINITY_DN46416_c0_g1	469.169	694.279	244.059	0.351529	-1.50828	6.0214e-06	0.00122566	729	-	-
TRINITY_DN55987_c0_g2	20.8791	36.9835	4.77474	0.129105	-2.95339	6.02743e-06	0.00122566	964	-	-
TRINITY_DN58049_c0_g3	196.225	296.028	96.4223	0.32572	-1.6183	6.22308e-06	0.00126262	872	GO:0005524;GO:0004672;GO:0016021;GO:0006468	-
TRINITY_DN61963_c1_g4	1029.67	570.395	1488.94	2.61036	1.38425	6.32145e-06	0.00127971	1109	GO:0019464;GO:0005960;GO:0004047;GO:0005739;GO:0032259	K02437
TRINITY_DN48930_c0_g2	1100.49	700.234	1500.75	2.14321	1.09977	6.44108e-06	0.00130103	585	GO:0009052;GO:0004751	K01807
TRINITY_DN51000_c1_g1	2451.25	1577.09	3325.41	2.10857	1.07627	6.52193e-06	0.00131443	1979	-	-
TRINITY_DN52724_c1_g1	13457.5	8751	18164.1	2.07566	1.05357	6.74487e-06	0.00135635	451	GO:0016021	K03542
TRINITY_DN58467_c1_g3	97.6837	145.482	49.8856	0.342899	-1.54414	6.76254e-06	0.00135689	953	GO:0046872	-
TRINITY_DN60494_c1_g1	3000.38	1946.54	4054.23	2.08279	1.05852	6.88783e-06	0.00137737	2025	GO:0016021	-
TRINITY_DN49649_c5_g1	1952.77	1255.33	2650.21	2.11116	1.07804	6.895e-06	0.00137737	1943	GO:0016020;GO:0005488;GO:0009507	-
TRINITY_DN54467_c1_g2	1318.01	692.389	1943.64	2.80715	1.4891	7.01187e-06	0.00139764	2128	GO:0016740	K13065
TRINITY_DN60268_c1_g3	536.866	333.332	740.399	2.22121	1.15134	7.17951e-06	0.00142792	1327	GO:0009507	-
TRINITY_DN60540_c1_g3	46.5133	83.0651	9.96154	0.119924	-3.0598	7.27785e-06	0.00144431	525	GO:0016021;GO:0055114;GO:0006629;GO:0016717	K10256
TRINITY_DN56157_c1_g2	915.59	574.893	1256.29	2.18526	1.1278	7.33716e-06	0.0014529	1584	GO:0016021	-
TRINITY_DN62550_c5_g1	2808.71	1771.63	3845.78	2.17076	1.1182	7.4124e-06	0.0014646	2360	GO:0009535;GO:0016021;GO:0009658;GO:0045893	-
TRINITY_DN58013_c1_g1	430.254	227.361	633.147	2.78476	1.47756	7.44569e-06	0.00146798	248	-	-
TRINITY_DN56476_c0_g1	530.29	318.573	742.007	2.32916	1.21981	7.51603e-06	0.00147864	2215	GO:0016757;GO:0005794;GO:0000271	-
TRINITY_DN45387_c0_g1	100.103	148.788	51.4178	0.345577	-1.53292	7.584e-06	0.00148878	1515	-	-
TRINITY_DN50623_c0_g3	89.1568	133.349	44.9647	0.337196	-1.56834	7.69046e-06	0.00150642	714	-	-
TRINITY_DN50270_c1_g1	1752.47	1131.69	2373.25	2.09709	1.06839	7.72764e-06	0.00151044	2448	GO:0016021	-
TRINITY_DN52108_c0_g5	298.669	427.299	170.039	0.39794	-1.32938	7.75316e-06	0.00151217	1745	GO:0008152;GO:0003824	-
TRINITY_DN46689_c0_g1	76.1772	115.99	36.3643	0.313512	-1.67341	8.05301e-06	0.00156728	1475	GO:0005488	-
TRINITY_DN48250_c4_g1	205.128	112.859	297.398	2.63514	1.39788	8.28626e-06	0.00160922	1484	GO:0020037;GO:0055114;GO:0006979;GO:0046872;GO:0098869;GO:0004601;GO:0005576;GO:0042744	K00430
TRINITY_DN55842_c0_g6	127.403	69.3781	185.429	2.67273	1.41831	8.40491e-06	0.00162877	1035	-	-
TRINITY_DN47903_c1_g2	309.214	186.646	431.783	2.31338	1.21	8.56361e-06	0.00165523	1963	GO:0009505;GO:0016722;GO:0009506;GO:0005507;GO:0055114	-
TRINITY_DN47818_c0_g4	1310.61	840.913	1780.32	2.11712	1.0821	8.57795e-06	0.00165523	937	GO:0009535	-
TRINITY_DN45867_c0_g1	74.0528	126.732	21.3739	0.168654	-2.56786	8.69448e-06	0.00167416	971	-	-
TRINITY_DN53164_c0_g2	1454.78	1971.65	937.916	0.4757	-1.07188	8.74102e-06	0.00167955	1893	-	K19329
TRINITY_DN50037_c1_g4	11.3629	22.0083	0.717418	0.0325976	-4.93909	8.78717e-06	0.00168485	749	GO:0016597;GO:0008152	-
TRINITY_DN50807_c2_g1	410.888	566.428	255.348	0.450804	-1.14943	8.92252e-06	0.0017072	3843	GO:0070588;GO:0043231;GO:0046872;GO:0005524;GO:0005887;GO:0005388	K01537
TRINITY_DN62158_c1_g2	2063.5	1339.91	2787.09	2.08006	1.05662	8.98828e-06	0.00171616	2689	GO:0010287;GO:0008168;GO:0032259	-
TRINITY_DN60302_c3_g1	329.688	201.266	458.111	2.27615	1.1866	9.03368e-06	0.0017212	2966	GO:0008686;GO:0003935;GO:0009231	K14652
TRINITY_DN53974_c0_g3	378.532	214.771	542.294	2.52499	1.33628	9.14992e-06	0.00173969	570	-	-
TRINITY_DN46859_c0_g1	294.5	474.06	114.94	0.242459	-2.04419	9.27983e-06	0.0017607	1881	-	-
TRINITY_DN55513_c2_g2	125.765	206.44	45.091	0.218422	-2.19481	9.32957e-06	0.00176644	1337	GO:0016020;GO:0046872;GO:0016491	-
TRINITY_DN46609_c0_g1	347.976	562.275	133.676	0.237742	-2.07253	9.57323e-06	0.00180643	1889	-	-
TRINITY_DN49773_c0_g2	201.616	285.253	117.978	0.413592	-1.27372	9.58792e-06	0.00180643	2337	GO:0004674;GO:0005524;GO:0005509;GO:0030247;GO:0016021;GO:0006468	-
TRINITY_DN60305_c6_g1	44.8544	79.6185	10.0903	0.126733	-2.98014	9.60052e-06	0.00180643	879	GO:0016020	-
TRINITY_DN57324_c0_g2	2018.96	1307.3	2730.62	2.08874	1.06264	9.65402e-06	0.00181274	2419	GO:0046274;GO:0048046;GO:0052716;GO:0005507;GO:0055114	K05909
TRINITY_DN48115_c1_g2	159.215	253.915	64.5148	0.25408	-1.97664	9.71591e-06	0.00182028	898	-	-
TRINITY_DN57855_c4_g1	7.95689	15.9138	0	0	-Inf	9.73433e-06	0.00182028	1552	-	-
TRINITY_DN62570_c11_g2	78.0349	122.713	33.3566	0.271826	-1.87925	9.86552e-06	0.00184102	2187	GO:0005488	-
TRINITY_DN52108_c0_g4	670.67	918.18	423.16	0.460869	-1.11757	1.01977e-05	0.00189909	1988	GO:0008152;GO:0003824	-
TRINITY_DN57972_c4_g1	1332.49	861.249	1803.73	2.09432	1.06648	1.03255e-05	0.00191511	1657	GO:0016021	K13348
TRINITY_DN51139_c5_g2	90.9316	46.7008	135.162	2.89422	1.53317	1.03259e-05	0.00191511	1244	-	-
TRINITY_DN47453_c4_g1	9669.84	6294.93	13044.7	2.07226	1.05121	1.05103e-05	0.00194533	433	GO:0009535;GO:0009765;GO:0046872;GO:0016021;GO:0016168;GO:0018298;GO:0009522	K08912
TRINITY_DN44843_c0_g1	21.3054	5.40906	37.2018	6.87768	2.78192	1.05456e-05	0.00194788	219	GO:0045735;GO:0005576;GO:0030145	-
TRINITY_DN59865_c1_g3	111.773	163.625	59.9209	0.366208	-1.44926	1.06405e-05	0.00196142	2845	-	K13457
TRINITY_DN49236_c3_g1	156.045	66.8924	245.197	3.66554	1.87403	1.0742e-05	0.00197611	922	-	-
TRINITY_DN54600_c1_g3	126.056	206.35	45.7607	0.221762	-2.17292	1.09053e-05	0.00200209	2337	-	-
TRINITY_DN54244_c1_g5	589.125	374.577	803.674	2.14555	1.10135	1.10256e-05	0.00202009	2763	GO:0016567;GO:0004842	-
TRINITY_DN50121_c2_g2	1122.34	588.837	1655.84	2.81205	1.49162	1.11032e-05	0.00203021	1941	GO:0005874;GO:0007017;GO:0005525;GO:0005200;GO:0005737;GO:0003924	K07375
TRINITY_DN55356_c3_g1	277.249	167.703	386.795	2.30643	1.20566	1.1189e-05	0.00204178	3033	GO:2001070;GO:0046835;GO:0006003;GO:0005524;GO:0006000;GO:0003873	K01103
TRINITY_DN57271_c3_g4	13067.4	8310.11	17824.6	2.14493	1.10093	1.15248e-05	0.00209693	625	GO:0016020;GO:0008152;GO:0044434;GO:0009579;GO:0016491	K02641
TRINITY_DN54073_c0_g3	1144.02	654.851	1633.19	2.49399	1.31845	1.15375e-05	0.00209693	1654	-	-
TRINITY_DN59579_c1_g1	4126.67	2713.42	5539.92	2.04168	1.02975	1.1597e-05	0.00210353	437	GO:0006508;GO:0008234	-
TRINITY_DN59283_c0_g1	328.427	201.305	455.549	2.26298	1.17822	1.16833e-05	0.00211495	3361	-	K14972
TRINITY_DN49931_c1_g1	3493.76	2306.26	4681.25	2.0298	1.02134	1.17453e-05	0.00212195	1326	GO:0006508;GO:0004190	-
TRINITY_DN61455_c5_g1	1516.65	992.817	2040.49	2.05525	1.03931	1.19494e-05	0.00215453	2292	-	K01188
TRINITY_DN57421_c2_g1	448.365	279.797	616.933	2.20493	1.14073	1.20299e-05	0.00216474	4753	GO:0016787;GO:0008152	-
TRINITY_DN61985_c5_g1	8065.65	4305.22	11826.1	2.74691	1.45781	1.23008e-05	0.0022091	335	GO:0015976;GO:0004089;GO:0008270	K01673
TRINITY_DN59912_c0_g1	27.9666	47.1161	8.81706	0.187135	-2.41785	1.24881e-05	0.00223831	360	-	-
TRINITY_DN54173_c1_g1	85.193	43.4287	126.957	2.92335	1.54762	1.26106e-05	0.0022558	1026	-	-
TRINITY_DN56304_c1_g2	1688.76	1107.9	2269.62	2.04859	1.03463	1.26869e-05	0.00226499	2657	GO:0016020;GO:0016757	-
TRINITY_DN57271_c1_g1	383.213	237.887	528.538	2.2218	1.15173	1.28588e-05	0.00229117	327	-	-
TRINITY_DN61984_c5_g5	861.14	555.951	1166.33	2.0979	1.06895	1.31051e-05	0.00232713	2732	GO:0004467;GO:0001676	K01897
TRINITY_DN57474_c4_g1	832.624	534.819	1130.43	2.11367	1.07975	1.3112e-05	0.00232713	4624	GO:0052833;GO:0052832;GO:0008934;GO:0016311;GO:0046854	K10047
TRINITY_DN49468_c6_g1	393.394	563.407	223.38	0.396482	-1.33467	1.31526e-05	0.00232979	1135	-	-
TRINITY_DN56463_c0_g1	180.088	257.757	102.42	0.39735	-1.33152	1.32312e-05	0.00233914	726	-	-
TRINITY_DN48249_c3_g6	31.8863	10.9206	52.8519	4.83963	2.2749	1.33193e-05	0.00235013	1174	-	-
TRINITY_DN57089_c1_g1	199.064	113.232	284.895	2.51602	1.33114	1.34703e-05	0.00237217	224	GO:0016020	K02698
TRINITY_DN48055_c3_g2	212.503	119.756	305.25	2.54893	1.34989	1.36156e-05	0.00239309	890	GO:0031072;GO:0051082	-
TRINITY_DN61756_c1_g5	12.1133	24.2265	0	0	-Inf	1.38394e-05	0.00242773	4636	-	-
TRINITY_DN58509_c1_g1	190.668	268.985	112.35	0.417679	-1.25953	1.40614e-05	0.00246192	1856	GO:0005488	-
TRINITY_DN51369_c1_g1	12880.6	8521.23	17239.9	2.02317	1.01662	1.42031e-05	0.00248037	858	GO:0050661;GO:0016620;GO:0006006;GO:0051287;GO:0055114	K05298
TRINITY_DN58653_c0_g1	205.441	289.042	121.841	0.421534	-1.24628	1.42215e-05	0.00248037	1220	-	-
TRINITY_DN50227_c1_g1	32.4791	53.6631	11.295	0.21048	-2.24824	1.43545e-05	0.00249876	981	-	-
TRINITY_DN59998_c1_g8	309.909	428.757	191.061	0.445616	-1.16613	1.44009e-05	0.00250204	1252	GO:0080163;GO:0005634;GO:0010427;GO:0004864;GO:0009738;GO:0004872;GO:0005737;GO:0016021;GO:0043086	K14496
TRINITY_DN53019_c0_g2	49.4538	78.1636	20.744	0.265393	-1.9138	1.44853e-05	0.00250686	1305	GO:0016787;GO:0005524	K13525
TRINITY_DN43910_c0_g1	26.3818	44.7911	7.97261	0.177995	-2.49009	1.44875e-05	0.00250686	512	-	-
TRINITY_DN49562_c7_g1	4251.53	2808.47	5694.59	2.02765	1.01981	1.45116e-05	0.00250686	1595	-	-
TRINITY_DN48395_c1_g2	184.165	102.035	266.295	2.60985	1.38397	1.45566e-05	0.00250923	2084	GO:0030245;GO:0008810	-
TRINITY_DN61659_c0_g1	430.712	271.307	590.116	2.17508	1.12107	1.45807e-05	0.00250923	1624	GO:0016020	-
TRINITY_DN50965_c2_g1	18254.3	12077.9	24430.6	2.02275	1.01632	1.47278e-05	0.00252975	391	GO:0004332;GO:0006096	K01623
TRINITY_DN57940_c0_g3	1105.71	716.186	1495.24	2.08779	1.06197	1.49708e-05	0.00256662	630	-	-
TRINITY_DN58049_c0_g1	561.199	857.431	264.967	0.309025	-1.69421	1.51383e-05	0.00258898	1583	GO:0005524;GO:0004672;GO:0016021;GO:0006468	-
TRINITY_DN53299_c1_g1	2343.72	1537.19	3150.25	2.04935	1.03517	1.51798e-05	0.00258898	1860	GO:0055114;GO:0016630	K00218
TRINITY_DN50717_c1_g2	3149.79	2066.72	4232.87	2.04811	1.03429	1.51868e-05	0.00258898	1017	GO:0005840;GO:0006412;GO:0003735	K02914
TRINITY_DN55176_c0_g2	172.698	99.3159	246.08	2.47776	1.30903	1.54076e-05	0.0026217	485	-	-
TRINITY_DN44662_c0_g1	199.752	52.0568	347.447	6.67439	2.73864	1.57474e-05	0.00267449	761	GO:0009733	K14488
TRINITY_DN62103_c0_g3	2065.68	1356.83	2774.53	2.04486	1.03201	1.57821e-05	0.00267538	382	GO:0005829;GO:0051287;GO:0030267;GO:0055114;GO:0016618	K15893
TRINITY_DN58313_c0_g1	1912.75	1254.62	2570.87	2.04911	1.035	1.59128e-05	0.0026925	1281	-	-
TRINITY_DN47707_c1_g2	1273.1	830.629	1715.57	2.06538	1.04641	1.63702e-05	0.00276473	1208	GO:0016020	-
TRINITY_DN50754_c0_g2	11.362	21.6637	1.06025	0.0489412	-4.35281	1.67363e-05	0.00282131	1207	GO:0000771;GO:0005536;GO:0005537	-
TRINITY_DN52808_c0_g4	27.038	8.6826	45.3934	5.22809	2.38628	1.67866e-05	0.00282455	518	GO:0016021	-
TRINITY_DN49372_c0_g1	1417.63	927.278	1907.99	2.05763	1.04098	1.75273e-05	0.0029437	2103	-	K02988
TRINITY_DN48643_c4_g1	305.303	540.607	69.9991	0.129483	-2.94917	1.7693e-05	0.00296605	1291	-	K08099
TRINITY_DN51868_c2_g3	50.7949	22.4404	79.1494	3.5271	1.81848	1.77481e-05	0.0029698	1267	-	-
TRINITY_DN60212_c4_g1	5978.74	2994.48	8963	2.99318	1.58168	1.79634e-05	0.00300028	267	GO:0009535;GO:0009523;GO:0018298;GO:0046872;GO:0009765;GO:0016021;GO:0016168;GO:0009522	K08912
TRINITY_DN58421_c5_g3	1650.84	1088.96	2212.72	2.03196	1.02287	1.80553e-05	0.0030101	420	GO:0009055;GO:0016021	-
TRINITY_DN53462_c1_g1	1911.75	1261.87	2561.64	2.03004	1.02151	1.81109e-05	0.00301383	929	GO:0006357;GO:0016592;GO:0001104;GO:0003824;GO:0050662	K10046
TRINITY_DN52833_c0_g1	781.892	506.846	1056.94	2.08532	1.06027	1.8488e-05	0.00307094	803	-	-
TRINITY_DN46950_c0_g1	7422.06	12397.5	2446.63	0.197349	-2.34118	1.93416e-05	0.00320357	1036	GO:0008061;GO:0006032;GO:0016998;GO:0005975;GO:0004568	K20547
TRINITY_DN55767_c3_g1	7107.35	4722.66	9492.03	2.00989	1.00712	1.93779e-05	0.00320357	950	GO:0006833;GO:0034220;GO:0015254;GO:0009992;GO:0015250;GO:0009705;GO:0042807;GO:0005887;GO:0015793	K09873
TRINITY_DN48445_c0_g1	1379.87	903.78	1855.96	2.05355	1.03812	1.93925e-05	0.00320357	1249	GO:0016021	-
TRINITY_DN62581_c12_g4	421.778	251.862	591.694	2.34927	1.23222	1.97314e-05	0.00325363	253	GO:0006006;GO:0050661;GO:0047100;GO:0019253;GO:0051287;GO:0055114;GO:0009507	K05298
TRINITY_DN49254_c0_g1	2071.66	1372.97	2770.34	2.01776	1.01276	1.98457e-05	0.00326654	1818	GO:0071704	-
TRINITY_DN62205_c1_g4	5397.57	3590.6	7204.54	2.0065	1.00468	2.00603e-05	0.00329588	429	GO:0006810;GO:0005774;GO:0016021;GO:0005215	K09873
TRINITY_DN50569_c4_g1	1353.61	888.374	1818.84	2.04739	1.03378	2.01103e-05	0.00329813	2553	-	-
TRINITY_DN44136_c0_g1	64.5261	98.2533	30.7988	0.313463	-1.67363	2.0156e-05	0.00329966	1265	-	-
TRINITY_DN47865_c6_g1	935.753	609.362	1262.14	2.07125	1.0505	2.022e-05	0.00330416	248	GO:0009523	K02717
TRINITY_DN50976_c5_g5	1045.24	681.452	1409.03	2.06769	1.04802	2.02592e-05	0.00330461	1819	-	-
TRINITY_DN54502_c0_g6	53.2233	92.9125	13.534	0.145664	-2.77929	2.04404e-05	0.00332803	1031	GO:0016757	K13496
TRINITY_DN46570_c0_g1	261.674	158.471	364.877	2.30249	1.20319	2.04761e-05	0.00332803	788	GO:0009507	-
TRINITY_DN62345_c4_g3	8861.65	5931.71	11791.6	1.98789	0.99124	2.06688e-05	0.00335334	1060	GO:0008152;GO:0004802	K00615
TRINITY_DN58923_c0_g3	12.7623	24.0665	1.45803	0.0605835	-4.04493	2.08376e-05	0.00337469	1046	GO:0016740	K00799
TRINITY_DN48553_c0_g1	109.178	181.802	36.5532	0.20106	-2.3143	2.11204e-05	0.00341439	2477	GO:0016567;GO:0004842	-
TRINITY_DN44544_c0_g1	53.7606	86.2679	21.2533	0.246364	-2.02113	2.11871e-05	0.00341678	869	-	-
TRINITY_DN60059_c0_g8	10.0453	19.3472	0.74347	0.0384278	-4.70171	2.12447e-05	0.00341678	907	GO:0020037;GO:0055114;GO:0006979;GO:0046872;GO:0098869;GO:0004601;GO:0005576;GO:0042744	K00430
TRINITY_DN59232_c0_g1	1633.03	1080.81	2185.26	2.02188	1.0157	2.12482e-05	0.00341678	1852	GO:0006011;GO:0003983;GO:0005737	K00963
TRINITY_DN55623_c0_g3	64.9161	100.92	28.912	0.286484	-1.80347	2.15011e-05	0.00345133	1956	-	-
TRINITY_DN44910_c0_g1	114.717	58.5649	170.87	2.91762	1.54479	2.17891e-05	0.00349138	1928	GO:0005783;GO:0006508;GO:0012501;GO:0030163;GO:0004190	-
TRINITY_DN53809_c1_g1	456.711	291.766	621.656	2.13067	1.09131	2.21352e-05	0.00354058	690	GO:0005524;GO:0006096;GO:0004618	K00927
TRINITY_DN57942_c0_g1	12.4724	1.82211	23.1226	12.69	3.66562	2.21881e-05	0.00354279	605	-	-
TRINITY_DN52232_c0_g2	1591.84	1053.3	2130.38	2.02259	1.0162	2.23106e-05	0.00355609	4244	GO:0030246;GO:0032450;GO:0000023;GO:0004558	K15925
TRINITY_DN57436_c1_g1	1140.62	748.331	1532.9	2.04843	1.03452	2.23807e-05	0.003561	5196	GO:0016021	-
TRINITY_DN60446_c4_g1	694.359	450.53	938.188	2.08241	1.05825	2.2682e-05	0.00360263	3943	GO:0016020;GO:0046872	-
TRINITY_DN46240_c0_g1	494.168	316.428	671.908	2.12342	1.08639	2.27299e-05	0.00360392	699	-	-
TRINITY_DN57352_c0_g1	502.646	264.378	740.914	2.80248	1.4867	2.2978e-05	0.0036369	1021	-	-
TRINITY_DN61662_c3_g5	20.5773	40.126	1.02849	0.0256315	-5.28594	2.32791e-05	0.00367814	601	-	K15813
TRINITY_DN54960_c3_g1	740.476	476.893	1004.06	2.10542	1.07411	2.3393e-05	0.00368971	2445	-	K01051
TRINITY_DN53040_c4_g1	5041.32	3364.14	6718.49	1.99709	0.9979	2.36488e-05	0.00372358	1860	GO:0010207	-
TRINITY_DN50938_c1_g1	223.423	134.711	312.135	2.31707	1.2123	2.38344e-05	0.00374629	2801	-	-
TRINITY_DN57666_c3_g2	1504.47	2287.78	721.154	0.31522	-1.66557	2.41546e-05	0.00379005	1984	GO:0016020;GO:0016705;GO:0046872;GO:0004497	-
TRINITY_DN46132_c0_g1	2736.58	1815.52	3657.63	2.01464	1.01052	2.42152e-05	0.003793	746	GO:0042254;GO:0003723;GO:0005829;GO:0006412;GO:0003735;GO:0015935	K02952
TRINITY_DN47489_c0_g2	123.193	69.2734	177.113	2.55672	1.3543	2.43029e-05	0.00379921	253	-	-
TRINITY_DN59397_c3_g3	5410.21	3322.47	7497.95	2.25674	1.17424	2.43386e-05	0.00379921	554	GO:0005975;GO:0016311;GO:0042132	K01100
TRINITY_DN45058_c0_g1	13.2886	25.828	0.749177	0.0290064	-5.10749	2.47198e-05	0.00385208	642	-	-
TRINITY_DN62272_c5_g1	3693.67	2479.77	4907.57	1.97904	0.984801	2.50301e-05	0.00389375	660	GO:0016021	-
TRINITY_DN47541_c0_g2	601.167	270.553	931.781	3.44398	1.78408	2.5219e-05	0.00391641	894	GO:0009535;GO:0051082;GO:0031072;GO:0016021	-
TRINITY_DN53639_c0_g1	307.48	468.292	146.668	0.313199	-1.67485	2.57183e-05	0.00398713	1651	-	-
TRINITY_DN59361_c1_g5	98.8139	53.3279	144.3	2.7059	1.43611	2.58397e-05	0.00399289	237	GO:0043231;GO:0051537	-
TRINITY_DN52645_c4_g2	596.596	820.924	372.269	0.453475	-1.1409	2.58435e-05	0.00399289	3737	-	-
TRINITY_DN60980_c5_g1	16.7127	1.80584	31.6196	17.5096	4.13007	2.61098e-05	0.00402149	1782	-	-
TRINITY_DN60383_c0_g1	142.832	82.263	203.401	2.47257	1.30601	2.61173e-05	0.00402149	2817	-	K16296
TRINITY_DN56280_c6_g1	309.869	193.816	425.922	2.19755	1.1359	2.66118e-05	0.00409068	1218	-	-
TRINITY_DN53691_c2_g1	391.431	196.657	586.206	2.98086	1.57573	2.67343e-05	0.00410257	1131	GO:0016021	K14332
TRINITY_DN57243_c1_g1	1215.98	701.461	1730.51	2.467	1.30276	2.67971e-05	0.00410525	1260	GO:0055085;GO:0009052;GO:0016021;GO:0004751	K01807
TRINITY_DN56734_c3_g1	165.22	97.2439	233.195	2.39804	1.26186	2.70834e-05	0.00414212	2418	GO:0016021	-
TRINITY_DN48656_c0_g3	373.357	237.545	509.169	2.14346	1.09994	2.73803e-05	0.00418047	2224	-	-
TRINITY_DN55769_c0_g3	4465.67	2995.67	5935.67	1.98142	0.986536	2.74543e-05	0.00418472	2254	GO:0016020;GO:0009941;GO:0009987	-
TRINITY_DN61662_c3_g2	23.3	46.2254	0.374588	0.00810351	-6.94724	2.78529e-05	0.00423502	667	-	K01853
TRINITY_DN50965_c2_g3	22475.5	15127.5	29823.6	1.97149	0.979284	2.78777e-05	0.00423502	965	GO:0004332;GO:0006096	K01623
TRINITY_DN60902_c4_g1	379.597	241.762	517.431	2.14025	1.09778	2.85271e-05	0.00432643	2403	-	-
TRINITY_DN49925_c3_g3	160.614	94.7984	226.43	2.38854	1.25613	2.86097e-05	0.00433171	908	GO:0008152;GO:0008483	K18482
TRINITY_DN54979_c5_g1	1346.29	799.714	1892.87	2.36693	1.24302	2.86615e-05	0.00433232	1090	-	-
TRINITY_DN60908_c2_g1	37.919	15.5339	60.3041	3.8821	1.95684	2.8829e-05	0.00434399	3871	-	-
TRINITY_DN57059_c0_g1	317.915	435.559	200.271	0.459803	-1.12091	2.88344e-05	0.00434399	2467	-	-
TRINITY_DN59866_c6_g1	246.516	151.402	341.63	2.25644	1.17405	2.91464e-05	0.0043797	3184	-	-
TRINITY_DN44687_c0_g1	7.18237	14.3647	0	0	-Inf	2.91681e-05	0.0043797	2436	-	-
TRINITY_DN49819_c2_g2	53.7911	24.9536	82.6286	3.3113	1.7274	2.94041e-05	0.00440718	1292	GO:0048046;GO:0004553;GO:0016762;GO:0005618;GO:0010411;GO:0042546;GO:0071555	K14504
TRINITY_DN44257_c0_g1	219.158	322.97	115.346	0.357142	-1.48543	2.94482e-05	0.00440718	1483	GO:0016020;GO:0016757	K12937
TRINITY_DN58402_c1_g2	52.9271	24.6091	81.2452	3.30143	1.72309	3.01081e-05	0.0044985	1990	-	-
TRINITY_DN54160_c1_g3	2286.79	1449.93	3123.66	2.15435	1.10726	3.03739e-05	0.00453076	826	GO:0005840;GO:0006412;GO:0009735;GO:0003735;GO:0009941;GO:0009579;GO:0009570	K02899
TRINITY_DN50606_c0_g3	372.904	234.24	511.568	2.18395	1.12694	3.04818e-05	0.00453938	2472	-	-
TRINITY_DN62345_c4_g4	925.464	594.421	1256.51	2.11383	1.07986	3.06401e-05	0.00455548	243	GO:0008152;GO:0004802	K00615
TRINITY_DN51369_c1_g2	18250.9	12305.9	24195.9	1.9662	0.975407	3.086e-05	0.00458066	506	GO:0050661;GO:0016620;GO:0006006;GO:0051287;GO:0055114	K05298
TRINITY_DN50097_c7_g1	170.578	101.456	239.701	2.36262	1.24039	3.12458e-05	0.00463036	889	-	-
TRINITY_DN46376_c0_g1	169.136	99.056	239.217	2.41496	1.272	3.2025e-05	0.00473808	1528	-	-
TRINITY_DN53299_c1_g3	4570.43	3069.54	6071.32	1.97792	0.983986	3.22114e-05	0.00475423	664	GO:0055114;GO:0016630;GO:0015979;GO:0009507;GO:0015995	K00218
TRINITY_DN47537_c5_g5	10.6744	1.1643	20.1845	17.3362	4.11572	3.2239e-05	0.00475423	729	-	-
TRINITY_DN52079_c0_g2	91.7641	49.4728	134.055	2.70968	1.43812	3.25433e-05	0.004786	1331	GO:0000160;GO:0005622	K14492
TRINITY_DN50967_c1_g1	181.002	287.938	74.0664	0.25723	-1.95887	3.256e-05	0.004786	2331	-	-
TRINITY_DN59278_c1_g4	303.83	505.47	102.19	0.202169	-2.30637	3.28466e-05	0.00482032	780	GO:0016757	-
TRINITY_DN60756_c1_g1	168.258	236.349	100.167	0.423813	-1.2385	3.30551e-05	0.00484309	1509	-	-
TRINITY_DN57940_c0_g2	757.104	498.627	1015.58	2.03675	1.02627	3.41638e-05	0.00499745	750	-	K07466
TRINITY_DN56049_c0_g1	527.432	342.395	712.468	2.08084	1.05716	3.44006e-05	0.00502398	4168	-	-
TRINITY_DN59134_c1_g1	1999.74	1337.09	2662.38	1.99118	0.993622	3.44733e-05	0.0050265	4375	-	-
TRINITY_DN54840_c0_g1	2905.79	1951.86	3859.72	1.97745	0.983644	3.49871e-05	0.00509222	2102	-	-
TRINITY_DN58030_c0_g2	1112.95	551.22	1674.68	3.03814	1.60319	3.50385e-05	0.00509222	221	-	-
TRINITY_DN48456_c0_g2	32.8867	63.5633	2.21006	0.0347695	-4.84603	3.50925e-05	0.00509222	3058	-	-
TRINITY_DN58713_c2_g1	364.15	232.348	495.953	2.13453	1.09392	3.5723e-05	0.00517543	3302	GO:0006013;GO:0030246;GO:0008270;GO:0004559	K01191
TRINITY_DN49015_c3_g1	6486.95	4396.18	8577.72	1.95117	0.964342	3.60806e-05	0.00521891	1641	GO:0006032;GO:0016998;GO:0005975;GO:0004568	-
TRINITY_DN59384_c0_g3	42.4495	18.2812	66.6179	3.64407	1.86555	3.62476e-05	0.00523472	905	GO:0009416;GO:0046983	-
TRINITY_DN56122_c5_g1	34.4834	56.2947	12.6721	0.225102	-2.15135	3.63382e-05	0.00523946	2393	GO:0016020;GO:0000165;GO:0004674;GO:0043167	-
TRINITY_DN56950_c2_g3	2367.74	1591.27	3144.21	1.9759	0.982513	3.6487e-05	0.00525256	361	GO:0042819;GO:0042823;GO:0003824	K06215
TRINITY_DN58690_c1_g1	1555.54	2514.57	596.518	0.237225	-2.07567	3.69222e-05	0.00530678	2397	GO:0005634;GO:0003677;GO:0006355	-
TRINITY_DN60944_c2_g2	1261.21	842.933	1679.49	1.99244	0.994533	3.70851e-05	0.00532177	1294	GO:0003755;GO:0000413;GO:0005528;GO:0005789;GO:0061077	-
TRINITY_DN56144_c3_g3	320.677	203.038	438.315	2.15878	1.11022	3.83237e-05	0.00549082	220	-	K02692
TRINITY_DN60048_c2_g2	294.476	141.097	447.856	3.17411	1.66635	3.84475e-05	0.00549988	2018	-	K10418
TRINITY_DN53088_c3_g9	12.1257	1.84262	22.4089	12.1614	3.60424	3.86457e-05	0.00551952	580	-	-
TRINITY_DN58516_c3_g2	935.093	619.096	1251.09	2.02083	1.01495	3.88102e-05	0.0055343	845	GO:0043022;GO:0006413;GO:0003743;GO:0019843;GO:0009507	K02518
TRINITY_DN52830_c3_g1	99.7095	144.63	54.7887	0.378819	-1.40042	3.9149e-05	0.00557385	939	-	-
TRINITY_DN48559_c0_g6	1059.07	1707.02	411.117	0.240839	-2.05386	3.9374e-05	0.0055971	2552	GO:0055085;GO:0005524;GO:0016021;GO:0042626	K05658
TRINITY_DN56849_c0_g1	3382.73	2012.78	4752.68	2.36125	1.23955	3.96564e-05	0.00562841	389	GO:0009535;GO:0009523;GO:0018298;GO:0046872;GO:0009765;GO:0016021;GO:0016168;GO:0009522	K08912
TRINITY_DN59538_c0_g1	8.35074	16.3269	0.374588	0.022943	-5.4458	4.05666e-05	0.0057486	1216	-	-
TRINITY_DN54319_c0_g1	5670.62	3853.82	7487.42	1.94286	0.958181	4.06866e-05	0.00575662	3525	GO:0008233	-
TRINITY_DN58600_c1_g3	1245.71	832.855	1658.56	1.99141	0.993792	4.08542e-05	0.00577132	723	GO:0006457;GO:0003755;GO:0000413	K01802
TRINITY_DN50759_c1_g2	140.858	222.26	59.456	0.267506	-1.90236	4.14457e-05	0.00584578	2442	GO:0016020;GO:0016757;GO:0009987	-
TRINITY_DN41265_c0_g1	18.7611	37.5222	0	0	-Inf	4.15386e-05	0.00584979	1623	-	-
TRINITY_DN47098_c0_g2	115.514	56.4829	174.544	3.09022	1.62771	4.24983e-05	0.00597565	2159	GO:0000162;GO:0004049	K01657
TRINITY_DN58716_c0_g4	283.103	413.998	152.209	0.367657	-1.44357	4.26939e-05	0.00599136	3291	-	K01227
TRINITY_DN56864_c4_g1	304.088	193.435	414.741	2.14408	1.10036	4.27421e-05	0.00599136	865	-	K01858
TRINITY_DN51224_c1_g4	469.822	213.42	726.224	3.40279	1.76672	4.30083e-05	0.00601937	305	GO:0045735;GO:0005618;GO:0005576;GO:0030145;GO:0046564;GO:0033609	-
TRINITY_DN61331_c0_g4	155.749	92.7819	218.716	2.35731	1.23714	4.32284e-05	0.00604085	1789	GO:0032440;GO:0005524;GO:0004672;GO:0016021;GO:0006468;GO:0055114	-
TRINITY_DN49904_c3_g1	1094.61	731.718	1457.49	1.99188	0.994129	4.35799e-05	0.0060782	2539	GO:2001070;GO:0043609;GO:0005524;GO:0006000;GO:0003873;GO:0046835;GO:0006003;GO:0006002;GO:0005829;GO:0005886	K01103
TRINITY_DN53498_c0_g1	512.168	333.749	690.586	2.06918	1.04906	4.36297e-05	0.0060782	2092	GO:0055085;GO:0004427;GO:0016021;GO:0015992;GO:0009678	K01507
TRINITY_DN56208_c0_g3	687.009	917.878	456.139	0.49695	-1.00883	4.39432e-05	0.00611248	2283	GO:0030173;GO:0046964;GO:1902559;GO:0030176	K15277
TRINITY_DN56012_c0_g1	4409.85	2980.77	5838.92	1.95887	0.970018	4.41043e-05	0.0061255	697	GO:0005840;GO:0006412;GO:0003735;GO:0009507	K02935
TRINITY_DN59007_c0_g1	139.043	234.28	43.8051	0.186977	-2.41907	4.46054e-05	0.00618563	1792	-	K08064
TRINITY_DN50423_c1_g4	1550.74	1042.39	2059.08	1.97534	0.982099	4.47653e-05	0.00619832	1410	-	-
TRINITY_DN49759_c4_g1	233.584	447.572	19.597	0.0437852	-4.51341	4.49666e-05	0.0062167	987	-	-
TRINITY_DN55273_c1_g1	76.2418	39.8205	112.663	2.82928	1.50043	4.53294e-05	0.00625732	2163	GO:0005622;GO:0016021;GO:0008270	-
TRINITY_DN55317_c0_g1	158.883	94.94	222.826	2.34702	1.23083	4.55405e-05	0.00627691	455	-	-
TRINITY_DN55738_c1_g1	448.117	639.723	256.511	0.400972	-1.31843	4.58381e-05	0.00630834	3250	GO:0016311;GO:0016791	-
TRINITY_DN56414_c0_g1	390.309	595.637	184.982	0.310562	-1.68705	4.6044e-05	0.00632707	1763	GO:0005634;GO:0003677;GO:2000652;GO:0045893	-
TRINITY_DN58085_c0_g3	69.658	104.208	35.1082	0.336906	-1.56958	4.61711e-05	0.00633494	1282	-	-
TRINITY_DN56590_c0_g1	779.802	517.496	1042.11	2.01375	1.00988	4.64208e-05	0.00635247	520	-	-
TRINITY_DN60622_c0_g1	808.645	1080.63	536.659	0.496616	-1.0098	4.64389e-05	0.00635247	1034	GO:0005488	-
TRINITY_DN54922_c0_g1	93.2696	164.796	21.7427	0.131937	-2.92208	4.65319e-05	0.00635559	942	-	K01188
TRINITY_DN55673_c3_g1	652.093	429.778	874.408	2.03455	1.02471	4.68059e-05	0.00637489	2213	-	-
TRINITY_DN62568_c2_g1	608.312	328.298	888.326	2.70585	1.43608	4.68137e-05	0.00637489	825	-	-
TRINITY_DN58430_c1_g1	18.5275	32.3787	4.67624	0.144424	-2.79162	4.7509e-05	0.00645988	323	-	-
TRINITY_DN61766_c2_g4	173.298	104.577	242.02	2.31427	1.21056	4.78476e-05	0.00649617	404	-	-
TRINITY_DN55498_c2_g2	367.325	205.436	529.215	2.57606	1.36517	4.84613e-05	0.00656966	300	-	-
TRINITY_DN50485_c0_g2	1719.44	2400.33	1038.55	0.432669	-1.20866	4.90119e-05	0.00663439	3404	GO:0016021	-
TRINITY_DN60295_c1_g2	270.576	170.531	370.621	2.17334	1.11991	4.93169e-05	0.00666572	954	-	-
TRINITY_DN58292_c4_g1	1880.81	1271.28	2490.34	1.95892	0.970059	4.97178e-05	0.0067099	1294	GO:0016021	-
TRINITY_DN56506_c2_g1	2910.44	1975.76	3845.12	1.94615	0.960623	4.99218e-05	0.00671637	1305	GO:0006810;GO:0016021;GO:0005215	K09872
TRINITY_DN49703_c0_g1	483.681	315.244	652.119	2.06862	1.04867	4.99657e-05	0.00671637	302	-	-
TRINITY_DN54808_c0_g3	159.915	59.9317	259.899	4.33659	2.11656	4.99879e-05	0.00671637	484	GO:0050896	-
TRINITY_DN50403_c1_g1	171.494	326.919	16.0698	0.0491552	-4.34651	5.03915e-05	0.00675392	842	-	-
TRINITY_DN57308_c1_g2	2519.48	1710.97	3328	1.9451	0.959842	5.04162e-05	0.00675392	1667	GO:0009535;GO:0009575;GO:0009416;GO:0009941;GO:0015979;GO:0009570	-
TRINITY_DN59333_c1_g2	2377.29	1617.67	3136.9	1.93914	0.95542	5.09438e-05	0.00681323	1791	GO:0008168;GO:0016021;GO:0032259	-
TRINITY_DN46884_c0_g1	182.149	256.364	107.934	0.421018	-1.24805	5.10577e-05	0.00681323	1781	GO:0016787	-
TRINITY_DN58417_c3_g1	748.291	496.789	999.793	2.01251	1.009	5.10844e-05	0.00681323	1459	GO:0016021	-
TRINITY_DN47766_c0_g1	443.987	288.738	599.236	2.07536	1.05336	5.12726e-05	0.00682829	1722	-	-
TRINITY_DN58075_c2_g1	430.036	705.303	154.77	0.219437	-2.18812	5.14793e-05	0.00684577	1158	-	-
TRINITY_DN58722_c1_g2	1243.14	837.018	1649.26	1.9704	0.978486	5.19468e-05	0.00689782	2284	GO:0008080	-
TRINITY_DN55594_c3_g3	654.42	371.14	937.701	2.52654	1.33716	5.25879e-05	0.00696761	1240	GO:0019898;GO:0005509;GO:0015979;GO:0009654	-
TRINITY_DN58043_c0_g2	1017.56	683.852	1351.26	1.97596	0.982554	5.2626e-05	0.00696761	2000	GO:0051539;GO:0005739;GO:0009249;GO:0009107;GO:0016992	K03644
TRINITY_DN54269_c2_g3	1867.24	1262.56	2471.92	1.95787	0.969282	5.2776e-05	0.00697728	1787	GO:0016021	-
TRINITY_DN52452_c0_g1	1110.89	495.845	1725.93	3.48079	1.79941	5.31373e-05	0.00701483	1618	GO:0006810;GO:0016021;GO:0005215	K09873
TRINITY_DN60812_c1_g1	998.885	667.81	1329.96	1.99153	0.993874	5.36887e-05	0.00707731	1880	-	-
TRINITY_DN52273_c2_g2	13.0669	2.43536	23.6984	9.73096	3.28258	5.38592e-05	0.00708132	936	-	-
TRINITY_DN61412_c2_g2	756.594	475.679	1037.51	2.18111	1.12506	5.39245e-05	0.00708132	3926	-	K11593
TRINITY_DN49925_c3_g1	113.433	64.6807	162.185	2.50748	1.32624	5.39534e-05	0.00708132	1507	GO:0008152;GO:0003824	K18482
TRINITY_DN48630_c1_g2	1806.37	1227.82	2384.91	1.94239	0.957834	5.40543e-05	0.00708432	3219	GO:0004325;GO:0006783	K01772
TRINITY_DN52969_c0_g1	19.1848	33.2175	5.15219	0.155105	-2.68869	5.45978e-05	0.00714523	988	-	-
TRINITY_DN48108_c2_g1	2862.05	1942.47	3781.62	1.94681	0.961109	5.53145e-05	0.00722858	2883	GO:0005840;GO:0002181;GO:0003735;GO:0019843	K02933
TRINITY_DN52051_c0_g1	33.1216	64.8113	1.43198	0.0220947	-5.50016	5.60859e-05	0.00731884	2344	-	K12447
TRINITY_DN51678_c1_g1	2308.66	1535.14	3082.18	2.00776	1.00558	5.77794e-05	0.00752901	857	GO:0005840;GO:0006412;GO:0003735;GO:0009941;GO:0009570	K02881
TRINITY_DN48079_c4_g2	25.0937	8.6077	41.5796	4.83051	2.27218	5.82907e-05	0.00758473	1178	-	-
TRINITY_DN45491_c0_g1	235.59	147.788	323.393	2.18823	1.12976	5.84476e-05	0.00759425	783	-	-
TRINITY_DN54837_c3_g1	429.098	610.614	247.582	0.405464	-1.30235	5.92048e-05	0.0076756	1744	GO:0006520;GO:0016639;GO:0055114	K00261
TRINITY_DN61535_c0_g3	2838.78	1731.37	3946.18	2.27922	1.18854	5.9243e-05	0.0076756	266	GO:0009768;GO:0010287;GO:0009535;GO:0009416;GO:0018298;GO:0046872;GO:0031409;GO:0016021;GO:0016168;GO:0009941;GO:0009522	K08915
TRINITY_DN52554_c0_g2	15.5926	28.0363	3.14899	0.112318	-3.15434	5.95743e-05	0.00770753	1250	-	-
TRINITY_DN58979_c1_g2	341.952	221.109	462.794	2.09305	1.06561	6.00339e-05	0.00775591	1344	GO:0016021;GO:0005886	-
TRINITY_DN54530_c5_g1	4286.1	2930.81	5641.38	1.92485	0.944747	6.03665e-05	0.0077878	422	GO:0015986;GO:0045261;GO:0046933;GO:0046961	K02115
TRINITY_DN51760_c4_g2	1171.77	789.451	1554.08	1.96856	0.977142	6.05847e-05	0.00780484	2012	-	-
TRINITY_DN52579_c1_g1	8.16797	0.31052	16.0254	51.6083	5.68953	6.07844e-05	0.00781946	910	-	-
TRINITY_DN51334_c3_g1	596.962	342.092	851.833	2.49007	1.31619	6.14658e-05	0.00789592	235	GO:0016021;GO:0009579	-
TRINITY_DN49322_c1_g1	13.6699	2.69284	24.647	9.15281	3.19422	6.20517e-05	0.00795991	521	GO:0009733	K14488
TRINITY_DN60268_c1_g1	1379.59	753.627	2005.56	2.6612	1.41208	6.21904e-05	0.00796644	7144	GO:0045261;GO:0009535;GO:0005524;GO:0015986;GO:0015991;GO:0005886;GO:0046961;GO:0046933	K02111
TRINITY_DN59425_c4_g1	81.9674	44.3618	119.573	2.69541	1.4305	6.23938e-05	0.00798122	1813	-	-
TRINITY_DN62066_c2_g2	1027.68	691.32	1364.04	1.9731	0.980464	6.27447e-05	0.0080148	4522	-	-
TRINITY_DN53151_c3_g1	279.655	177.517	381.794	2.15075	1.10484	6.28942e-05	0.0080226	710	-	-
TRINITY_DN46648_c0_g1	2254.94	1537.83	2972.05	1.93263	0.950566	6.32742e-05	0.00805973	1599	-	K02717
TRINITY_DN57706_c1_g3	651.863	407.333	896.393	2.20064	1.13792	6.34101e-05	0.00806571	935	GO:0009535;GO:0016021	-
TRINITY_DN46328_c0_g1	493.273	680.922	305.623	0.448837	-1.15574	6.4297e-05	0.00816547	1673	GO:0016757	-
TRINITY_DN62397_c3_g4	2668.74	1829.58	3507.9	1.91732	0.939094	6.43745e-05	0.00816547	651	GO:0009507	-
TRINITY_DN48377_c1_g2	1680.78	1144.51	2217.06	1.93713	0.953919	6.44646e-05	0.00816548	1686	-	-
TRINITY_DN59317_c3_g2	894.117	599.598	1188.64	1.98239	0.987242	6.48124e-05	0.0081981	1425	GO:0016787	-
TRINITY_DN54056_c1_g1	84.2752	123.017	45.5339	0.370145	-1.43384	6.54558e-05	0.00826495	1722	GO:0016740	-
TRINITY_DN49575_c0_g1	394.445	195.785	593.106	3.02937	1.59902	6.55233e-05	0.00826495	778	-	-
TRINITY_DN45700_c0_g1	1422.92	967.356	1878.49	1.94189	0.957458	6.6718e-05	0.00840397	1191	GO:0019898;GO:0005509;GO:0015979;GO:0009654	K08901
TRINITY_DN46782_c1_g3	44.9093	69.3055	20.5131	0.295981	-1.75642	6.70997e-05	0.00844032	632	-	-
TRINITY_DN50117_c2_g1	627.29	838.982	415.599	0.495361	-1.01345	6.72066e-05	0.00844206	3904	-	K08867
TRINITY_DN59949_c3_g2	6176.42	4275.27	8077.56	1.88937	0.917906	6.76051e-05	0.00848037	624	-	-
TRINITY_DN55572_c1_g1	911.777	612.39	1211.16	1.97776	0.98387	6.7944e-05	0.00851112	729	GO:0000462;GO:0006412;GO:0000312;GO:0022627;GO:0003735	K02996
TRINITY_DN48007_c0_g1	312.876	201.044	424.709	2.11252	1.07897	6.80971e-05	0.00851852	2149	-	-
TRINITY_DN58230_c1_g5	2159.26	1360.76	2957.75	2.1736	1.12009	6.85806e-05	0.00856449	769	-	-
TRINITY_DN59843_c0_g1	367.052	596.133	137.971	0.231444	-2.11127	6.86534e-05	0.00856449	4280	GO:0055085;GO:0005524;GO:0016021;GO:0042626	-
TRINITY_DN56177_c0_g5	9.05975	17.4049	0.714565	0.0410553	-4.60629	6.89679e-05	0.00858445	854	-	-
TRINITY_DN55773_c0_g1	1992.3	1361.1	2623.5	1.92748	0.946718	6.90027e-05	0.00858445	1228	-	-
TRINITY_DN54960_c1_g1	686.042	401.653	970.43	2.41609	1.27268	6.93696e-05	0.00861828	1320	GO:0046872	-
TRINITY_DN55154_c0_g2	404.869	544.362	265.376	0.487498	-1.03653	7.09873e-05	0.00880718	3207	-	-
TRINITY_DN51859_c1_g1	143.863	86.7521	200.975	2.31666	1.21204	7.13519e-05	0.00884033	1697	-	K18812
TRINITY_DN53704_c2_g3	435.42	582.874	287.966	0.494045	-1.01729	7.16237e-05	0.00886189	528	GO:0055085;GO:0016021;GO:0022891	-
TRINITY_DN49175_c0_g1	401.956	539.781	264.13	0.489329	-1.03112	7.24492e-05	0.00895182	2896	-	-
TRINITY_DN59629_c0_g1	426.954	280.291	573.617	2.0465	1.03316	7.27614e-05	0.00897817	4173	GO:0004553;GO:0005975	-
TRINITY_DN52287_c0_g1	626.839	408.207	845.471	2.07118	1.05045	7.36608e-05	0.00907559	785	GO:0016787;GO:0005524;GO:0016851;GO:0009507;GO:0015979;GO:0015995	K03405
TRINITY_DN57127_c0_g1	1312.02	890.981	1733.05	1.94511	0.959848	7.38402e-05	0.00907559	2045	GO:0009055;GO:0051537;GO:0022900;GO:0046872;GO:0009507	K02639
TRINITY_DN60373_c1_g1	376.539	246.253	506.826	2.05815	1.04135	7.38512e-05	0.00907559	2960	GO:0070403;GO:0005509;GO:0019898;GO:0015979;GO:0009654	-
TRINITY_DN53061_c0_g1	4703.91	3226.31	6181.51	1.91597	0.938077	7.40097e-05	0.00908276	4011	GO:0006810;GO:0016021	K15104
TRINITY_DN60365_c0_g1	2313.85	1582.52	3045.19	1.92427	0.944311	7.41741e-05	0.00909064	3319	GO:0016740	-
TRINITY_DN53295_c3_g1	528.911	351.587	706.235	2.0087	1.00626	7.4341e-05	0.00909879	2606	GO:0016021	K13946
TRINITY_DN52966_c1_g1	240.235	327.643	152.827	0.466445	-1.10022	7.50707e-05	0.00917572	2181	-	K02183
TRINITY_DN59368_c3_g1	65.4181	96.9569	33.8794	0.349427	-1.51694	7.53482e-05	0.00919725	528	-	-
TRINITY_DN55898_c0_g2	16.5689	29.0951	4.04269	0.138947	-2.84739	7.59815e-05	0.00926208	622	-	-
TRINITY_DN48844_c2_g2	16.5615	29.1205	4.00237	0.137441	-2.86311	7.61959e-05	0.00927575	705	-	-
TRINITY_DN53374_c1_g2	304.326	194.379	414.273	2.13127	1.09171	7.69996e-05	0.00935588	1539	-	-
TRINITY_DN47453_c3_g1	547.824	194.83	900.817	4.62361	2.20902	7.70604e-05	0.00935588	346	GO:0009535;GO:0009765;GO:0046872;GO:0016021;GO:0016168;GO:0018298;GO:0009522	K08912
TRINITY_DN58509_c1_g2	45.0723	69.3118	20.8327	0.300565	-1.73425	7.76459e-05	0.00941436	1500	GO:0016301;GO:0005488	-
TRINITY_DN46344_c0_g1	436.769	585.286	288.251	0.492496	-1.02182	7.79349e-05	0.00943678	977	-	-
TRINITY_DN53322_c4_g1	154.016	305.883	2.1494	0.00702687	-7.1529	7.83072e-05	0.00946922	2175	GO:0009116;GO:0003824	-
TRINITY_DN52392_c5_g2	1078.05	578.046	1578.05	2.72998	1.44889	7.88567e-05	0.00952297	2132	GO:0016310;GO:0005524;GO:0006139;GO:0019205	K00939
TRINITY_DN59520_c0_g1	615.028	856.581	373.475	0.436006	-1.19758	7.91727e-05	0.00953451	1305	GO:0016629;GO:0010181;GO:0055114	K05894
TRINITY_DN50479_c0_g5	27.7986	45.3393	10.258	0.226249	-2.14402	7.93071e-05	0.00953451	557	GO:0016021;GO:0055114;GO:0006629;GO:0016717	K10256
TRINITY_DN58906_c1_g1	115.718	182.101	49.3344	0.270918	-1.88407	7.94455e-05	0.00953451	809	GO:0009611;GO:0004867;GO:0010951	-
TRINITY_DN60787_c4_g2	1876.81	1289.52	2464.1	1.91087	0.934227	7.9457e-05	0.00953451	2271	-	-
TRINITY_DN59896_c5_g1	5547	3284.3	7809.7	2.37789	1.24968	7.94779e-05	0.00953451	608	GO:0009535;GO:0009765;GO:0046872;GO:0016021;GO:0016168;GO:0018298;GO:0009522	K08914
TRINITY_DN49611_c3_g1	546.479	363.481	729.477	2.00692	1.00498	8.05931e-05	0.00964385	2093	-	-
TRINITY_DN61250_c1_g1	41.7293	72.5381	10.9204	0.150548	-2.73171	8.0602e-05	0.00964385	751	GO:0016020	-
TRINITY_DN51372_c0_g2	277.375	178.599	376.15	2.10611	1.07458	8.10174e-05	0.00968078	304	GO:0008233	-
TRINITY_DN56063_c0_g1	97.1674	49.9254	144.409	2.8925	1.53232	8.16663e-05	0.00973601	1795	-	-
TRINITY_DN46706_c0_g1	409.019	270.377	547.66	2.02554	1.01831	8.16943e-05	0.00973601	1355	GO:0016020	-
TRINITY_DN47240_c0_g1	89.4998	50.2184	128.781	2.56442	1.35863	8.19683e-05	0.00975584	1551	GO:0005634;GO:0006355;GO:0043565;GO:0003700	-
TRINITY_DN61096_c0_g6	1300.82	891.594	1710.05	1.91797	0.939577	8.33999e-05	0.00991322	3748	-	-
TRINITY_DN52283_c1_g1	1024.34	1350.74	697.953	0.51672	-0.952544	8.37034e-05	0.00993627	3761	-	-
TRINITY_DN49506_c2_g1	10048.2	6933.86	13162.6	1.89831	0.924716	8.38327e-05	0.00993861	655	GO:0004332;GO:0006096	K01623
TRINITY_DN52242_c0_g2	3611.6	2490.1	4733.09	1.90076	0.92658	8.41531e-05	0.00996357	3320	-	K12502
TRINITY_DN61339_c1_g1	1360.45	745.046	1975.86	2.652	1.40708	8.50866e-05	0.0100471	2561	-	K14445
TRINITY_DN61188_c1_g1	1538.91	2023.75	1054.08	0.520853	-0.941051	8.512e-05	0.0100471	4810	-	-
TRINITY_DN60479_c0_g1	250.098	159.544	340.652	2.13516	1.09434	8.51908e-05	0.0100471	1816	-	-
TRINITY_DN51708_c0_g2	835.829	566.149	1105.51	1.95268	0.965457	8.58712e-05	0.0101142	1903	GO:0004553;GO:0005975;GO:0016740	K01188
TRINITY_DN59848_c0_g1	648.991	861.648	436.333	0.506394	-0.981668	8.61878e-05	0.0101381	1373	-	-
TRINITY_DN56496_c2_g4	5474.27	3777.62	7170.92	1.89826	0.924679	8.62977e-05	0.0101381	1198	-	-
TRINITY_DN58527_c0_g1	322.018	436.679	207.356	0.474848	-1.07446	8.67662e-05	0.010178	11071	-	K14572
TRINITY_DN48596_c0_g1	258.857	164.29	353.424	2.15122	1.10516	8.68619e-05	0.010178	2187	GO:0048046;GO:0006508;GO:0004190	-
TRINITY_DN49399_c0_g4	2505.94	1722.86	3289.02	1.90905	0.932854	8.69879e-05	0.0101796	3824	-	K10255
TRINITY_DN49890_c0_g3	102.801	59.239	146.364	2.47073	1.30494	8.82545e-05	0.0103145	376	-	-
TRINITY_DN61009_c1_g2	6.39683	12.7937	0	0	-Inf	8.9064e-05	0.0103957	453	-	-
TRINITY_DN61885_c4_g1	5065.37	3511.7	6619.05	1.88486	0.914457	8.97408e-05	0.0104613	3396	GO:0006099;GO:0015977;GO:0008964	K01595
TRINITY_DN52490_c2_g2	636.385	427.155	845.614	1.97964	0.985238	8.98699e-05	0.0104629	3276	-	-
TRINITY_DN61154_c6_g2	10.5581	1.49956	19.6165	13.0815	3.70946	9.00652e-05	0.0104722	792	-	-
TRINITY_DN59212_c1_g2	2376.37	1563.18	3189.56	2.04043	1.02887	9.04885e-05	0.0105079	1737	-	K01251
TRINITY_DN47510_c7_g4	804.246	541.706	1066.79	1.96931	0.97769	9.19465e-05	0.0106636	2293	GO:0016021	-
TRINITY_DN57879_c0_g1	72.2851	32.6105	111.96	3.43324	1.77957	9.29452e-05	0.0107551	1250	GO:1990879;GO:0003697	-
TRINITY_DN47762_c0_g2	206.468	130.135	282.802	2.17315	1.11979	9.29732e-05	0.0107551	851	GO:0005874;GO:0007017;GO:0005525;GO:0005200;GO:0005737;GO:0003924	K07374
TRINITY_DN58622_c1_g2	1047.9	712.305	1383.49	1.94228	0.957748	9.33074e-05	0.0107795	680	GO:0015986;GO:0045263;GO:0016021;GO:0015078	K02109
TRINITY_DN54648_c2_g1	699.061	473.752	924.37	1.95117	0.964339	9.3422e-05	0.0107795	1110	-	-
TRINITY_DN57056_c1_g2	195.407	123.064	267.749	2.17569	1.12147	9.52251e-05	0.0109736	4873	GO:0006412;GO:0003735;GO:0015935;GO:0019843;GO:0009507	K02986
TRINITY_DN62573_c3_g3	8.83756	16.9317	0.74347	0.04391	-4.50931	9.53637e-05	0.0109757	398	-	-
TRINITY_DN49773_c0_g4	25.0177	41.2586	8.77674	0.212725	-2.23294	9.62218e-05	0.0110436	580	GO:0016020;GO:0000166;GO:0004672;GO:0043167	-
TRINITY_DN54803_c1_g1	7880.64	1225.31	14536	11.8631	3.56841	9.63039e-05	0.0110436	2050	GO:0006879;GO:0006826;GO:0004322;GO:0005623;GO:0008199;GO:0055114	K00522
TRINITY_DN51607_c0_g1	74.2671	40.0151	108.519	2.71195	1.43933	9.63189e-05	0.0110436	1879	GO:0016614;GO:0050660;GO:0055114	-
TRINITY_DN61616_c2_g1	755.189	997.064	513.313	0.514825	-0.957846	9.65064e-05	0.0110511	2273	GO:0004144;GO:0016021;GO:0045017	-
TRINITY_DN54530_c5_g3	1421.85	974.061	1869.65	1.91944	0.940682	9.76462e-05	0.0111675	324	GO:0015986;GO:0045261;GO:0046933;GO:0046961	K02115
TRINITY_DN56368_c0_g1	2393.77	3230.07	1557.46	0.482176	-1.05237	9.80035e-05	0.0111942	5940	GO:0097359;GO:0006486;GO:0003980	K11718
TRINITY_DN51879_c4_g1	141.306	85.6931	196.919	2.29795	1.20035	9.82418e-05	0.0112074	1490	GO:0005515	-
TRINITY_DN62322_c0_g3	1008.21	1641.76	374.653	0.228202	-2.13162	9.84309e-05	0.0112148	1027	GO:0055085;GO:0005524;GO:0016021;GO:0042626	K05658
TRINITY_DN48098_c0_g3	242.703	379.524	105.882	0.278988	-1.84173	9.88046e-05	0.011226	1159	-	-
TRINITY_DN62377_c4_g4	399.302	633.707	164.898	0.260211	-1.94225	9.88804e-05	0.011226	490	-	-
TRINITY_DN56990_c0_g2	49.7124	75.752	23.6727	0.312502	-1.67806	9.89e-05	0.011226	564	-	-
TRINITY_DN48559_c0_g2	585.507	964.85	206.164	0.213674	-2.22651	9.94276e-05	0.0112717	1371	GO:0055085;GO:0005524;GO:0016021;GO:0042626	K05658
TRINITY_DN47813_c0_g1	57.8846	29.6581	86.1111	2.90345	1.53777	9.99383e-05	0.0113155	1253	-	K07374
TRINITY_DN50221_c0_g1	663.552	448.306	878.797	1.96026	0.971046	0.000100287	0.0113409	2789	GO:0016021	-
TRINITY_DN62554_c3_g1	114.549	171.35	57.7479	0.337017	-1.56911	0.000100454	0.0113456	2015	-	-
TRINITY_DN46148_c2_g2	58.652	104.465	12.8394	0.122907	-3.02436	0.000101083	0.0113983	1878	-	-
TRINITY_DN51158_c1_g5	1707.67	1176.4	2238.94	1.90322	0.928444	0.000101352	0.0113983	2797	-	-
TRINITY_DN61103_c1_g12	1778.21	1224.31	2332.1	1.90482	0.929654	0.000101394	0.0113983	1221	GO:0043231;GO:0006979;GO:0033743;GO:0030091;GO:0055114	K07305
TRINITY_DN48829_c0_g1	225.887	138.786	312.988	2.25519	1.17325	0.000101424	0.0113983	1811	GO:0016020	K19995
TRINITY_DN59226_c1_g1	2852.75	1870.69	3834.82	2.04995	1.03559	0.000101712	0.0114134	487	GO:0005840;GO:0006412;GO:0003735	K02916
TRINITY_DN60481_c0_g1	63.225	29.7557	96.6943	3.24961	1.70027	0.00010181	0.0114134	1725	-	-
TRINITY_DN61109_c3_g4	30.2121	8.66346	51.7607	5.9746	2.57884	0.000102447	0.0114706	1197	-	K08065
TRINITY_DN56536_c1_g1	49.8934	76.8975	22.8893	0.29766	-1.74826	0.000103241	0.0115453	668	GO:0004674;GO:0000166;GO:0016021;GO:0006468;GO:0048544	-
TRINITY_DN52675_c1_g6	2732.03	1884.98	3579.08	1.89874	0.925044	0.000103509	0.011561	807	-	-
TRINITY_DN59212_c1_g3	179.606	111.887	247.325	2.21048	1.14436	0.00010417	0.0116205	221	GO:0004013;GO:0006730	K01251
TRINITY_DN50637_c2_g4	191.089	119.513	262.665	2.1978	1.13606	0.000104428	0.011635	1763	-	-
TRINITY_DN52548_c0_g1	306.653	200.142	413.163	2.06435	1.04569	0.000104692	0.0116501	2199	-	-
TRINITY_DN41781_c0_g1	6.31478	12.6296	0	0	-Inf	0.000104872	0.0116558	561	GO:0046872;GO:0030001	-
TRINITY_DN59873_c0_g2	23.6232	39.3459	7.90053	0.200797	-2.31619	0.000105291	0.0116761	1999	-	-
TRINITY_DN62322_c0_g2	104.782	148.489	61.0748	0.411309	-1.28171	0.000105312	0.0116761	1311	GO:0055085;GO:0005524;GO:0016021;GO:0042626	K05658
TRINITY_DN50984_c0_g2	238.385	152.236	324.534	2.13178	1.09206	0.000105714	0.0116823	2782	-	-
TRINITY_DN54525_c0_g3	935.275	1232.8	637.754	0.517323	-0.950862	0.000105798	0.0116823	4005	-	-
TRINITY_DN48156_c0_g2	2942.82	1687.69	4197.96	2.4874	1.31464	0.000105852	0.0116823	1156	GO:0048046;GO:0004553;GO:0016762;GO:0005618;GO:0010411;GO:0042546;GO:0071555	K08235
TRINITY_DN55428_c1_g2	660.811	447.245	874.378	1.95503	0.967191	0.000105883	0.0116823	639	GO:0051539;GO:0009249;GO:0009107;GO:0016992;GO:0009507;GO:0015979	-
TRINITY_DN58680_c0_g2	211.69	409.054	14.3267	0.035024	-4.83551	0.000106303	0.0117144	1127	GO:0016021	K17991
TRINITY_DN55850_c1_g2	2812.52	1388.16	4236.88	3.05216	1.60983	0.000108286	0.0119184	305	GO:0009535;GO:0009765;GO:0046872;GO:0016021;GO:0016168;GO:0018298;GO:0009522	K08912
TRINITY_DN58392_c1_g1	4151.84	2876.4	5427.29	1.88684	0.91597	0.000109531	0.0120409	1363	-	-
TRINITY_DN57600_c0_g1	508.806	678.307	339.304	0.500222	-0.999358	0.000109694	0.0120442	6955	GO:0003691;GO:0000784;GO:0004017;GO:0032508;GO:0016233;GO:0008408;GO:0007131;GO:0007004;GO:0043047;GO:0051880;GO:0000722;GO:0000014;GO:0000790;GO:0004003;GO:0035861;GO:0070192;GO:0030870;GO:0000794;GO:0090305;GO:0000724	K10866
TRINITY_DN57200_c0_g1	7.59672	14.8189	0.374588	0.0252778	-5.30598	0.000110479	0.0121049	780	GO:0055085;GO:0016021	K13754
TRINITY_DN50704_c0_g3	3159.38	2197.54	4121.22	1.87538	0.90718	0.000110514	0.0121049	3343	-	-
TRINITY_DN61678_c2_g2	102.96	146.521	59.3978	0.405387	-1.30263	0.000110886	0.012131	2099	-	-
TRINITY_DN48072_c0_g1	90.2302	51.1102	129.35	2.53081	1.3396	0.000111153	0.0121456	865	-	-
TRINITY_DN53355_c1_g1	77.0478	112.542	41.5539	0.369232	-1.4374	0.000111528	0.0121719	1270	GO:0016020;GO:0016757	K12937
TRINITY_DN56749_c2_g1	663.562	450.508	876.616	1.94584	0.960392	0.000111733	0.0121795	1991	GO:0004252;GO:0006508;GO:0005524;GO:0004176;GO:0030163	-
TRINITY_DN48987_c0_g3	18.9397	3.54306	34.3363	9.69114	3.27667	0.000113189	0.0123235	661	-	K03676
TRINITY_DN57541_c2_g1	5119.45	3574.55	6664.36	1.86439	0.898706	0.000114208	0.0124195	988	GO:0006457;GO:0003755;GO:0000413	K01802
TRINITY_DN54356_c0_g5	250.206	148.221	352.191	2.37612	1.24861	0.000115219	0.0125144	257	GO:0009535;GO:0009765;GO:0046872;GO:0016021;GO:0016168;GO:0018298;GO:0009522	K08915
TRINITY_DN59460_c1_g1	53.108	26.6264	79.5896	2.98912	1.57972	0.000115612	0.0125422	511	-	-
TRINITY_DN49025_c2_g1	117.69	62.2644	173.115	2.78033	1.47525	0.000115842	0.012552	1803	-	K14505
TRINITY_DN60611_c3_g1	412.199	226.691	597.706	2.63666	1.39871	0.00011607	0.0125617	235	GO:0009768;GO:0010287;GO:0009535;GO:0009523;GO:0009416;GO:0018298;GO:0046872;GO:0031409;GO:0016021;GO:0016168;GO:0009941;GO:0009522	K08913
TRINITY_DN48204_c0_g1	268.593	363.139	174.046	0.479281	-1.06105	0.000116721	0.0126171	2124	-	-
TRINITY_DN56144_c1_g2	700.031	466.144	933.919	2.0035	1.00252	0.00011736	0.0126711	216	GO:0009522	K02692
TRINITY_DN50965_c1_g1	5057.98	3265.36	6850.61	2.09796	1.06899	0.000117661	0.0126885	275	GO:0004332;GO:0006096	K01623
TRINITY_DN46257_c0_g1	431.262	574.487	288.037	0.501381	-0.99602	0.000118432	0.0127508	1644	-	-
TRINITY_DN57513_c3_g3	37959.2	26571.3	49347.1	1.85716	0.893096	0.00011852	0.0127508	490	GO:0005524	-
TRINITY_DN58636_c0_g2	122.108	172.243	71.9741	0.417864	-1.2589	0.000119444	0.0128238	1884	-	-
TRINITY_DN53715_c3_g1	161.258	277.656	44.8597	0.161566	-2.62981	0.000119481	0.0128238	690	-	-
TRINITY_DN52079_c0_g1	239.323	134.145	344.502	2.56814	1.36072	0.000120476	0.0129055	1995	GO:0000160;GO:0005622	K14492
TRINITY_DN46502_c0_g1	229.901	319.984	139.819	0.436957	-1.19444	0.000120527	0.0129055	2756	GO:0043531;GO:0006952	-
TRINITY_DN49057_c0_g1	3092.83	2158.03	4027.63	1.86635	0.900217	0.000123165	0.0131724	3784	GO:0051537;GO:0016705;GO:0010277;GO:0005506;GO:0055114	K13600
TRINITY_DN51623_c1_g3	96.2101	152.532	39.8885	0.26151	-1.93506	0.000124835	0.0133353	850	-	-
TRINITY_DN46645_c0_g1	118.951	56.7386	181.163	3.19293	1.67488	0.000125609	0.0134022	937	GO:0004857;GO:0043086	-
TRINITY_DN60490_c1_g1	24.4654	40.465	8.46567	0.20921	-2.25698	0.000125791	0.0134059	635	-	-
TRINITY_DN49755_c0_g1	555.964	375.596	736.332	1.96044	0.971176	0.000126682	0.013485	3334	-	-
TRINITY_DN62052_c1_g1	910.511	625.964	1195.06	1.90915	0.93293	0.000126848	0.0134868	1482	GO:0006457;GO:0003755;GO:0000413	-
TRINITY_DN61007_c2_g1	17.7028	31.7115	3.69415	0.116492	-3.10169	0.000127606	0.0135515	1346	GO:0016020;GO:0016310;GO:0000166;GO:0004672	-
TRINITY_DN46425_c0_g1	20.5931	6.69639	34.4897	5.1505	2.36471	0.000128296	0.0136034	987	-	K00688
TRINITY_DN54439_c4_g3	1364.12	946.083	1782.15	1.88372	0.913584	0.000128395	0.0136034	3481	GO:0055114;GO:0016491	-
TRINITY_DN61437_c1_g2	743.298	505.339	981.257	1.94178	0.95738	0.000128641	0.0136135	1149	-	-
TRINITY_DN56950_c2_g4	931.623	638.436	1224.81	1.91845	0.939944	0.00012919	0.0136558	758	GO:0042819;GO:0042823;GO:0003824	K06215
TRINITY_DN60885_c1_g3	368.082	244.02	492.143	2.01681	1.01208	0.000130986	0.0138179	1073	GO:0004674;GO:0005524;GO:0005509;GO:0030247;GO:0016021;GO:0006468	-
TRINITY_DN54352_c1_g2	1028.53	1345.8	711.251	0.528497	-0.920032	0.000131029	0.0138179	2277	GO:0006351	K14431
TRINITY_DN59063_c6_g1	1871.57	1297.85	2445.29	1.88411	0.913883	0.000131627	0.0138649	1817	-	-
TRINITY_DN48010_c0_g1	137.506	83.3362	191.677	2.30004	1.20166	0.000132004	0.0138885	755	GO:0009570	-
TRINITY_DN59649_c1_g1	7364.27	5151.23	9577.31	1.85923	0.894703	0.000132465	0.0139131	2606	GO:0019252;GO:0005978;GO:0008878;GO:0005524;GO:0009507	K00975
TRINITY_DN57990_c2_g1	18.1128	31.0445	5.18109	0.166892	-2.58301	0.000132545	0.0139131	591	-	-
TRINITY_DN53617_c0_g2	1468.27	1013.28	1923.27	1.89807	0.924531	0.000133074	0.0139525	994	-	-
TRINITY_DN58220_c1_g2	611.725	805.088	418.362	0.519647	-0.944395	0.000133506	0.0139816	1462	GO:0055114;GO:0016491	-
TRINITY_DN53241_c4_g1	2150.37	1488.13	2812.62	1.89004	0.91842	0.000134124	0.0140214	2778	GO:0005506;GO:0055114;GO:0016787;GO:0016021;GO:0006633;GO:0016117;GO:0016491;GO:0031969	K15746
TRINITY_DN46996_c0_g1	230.695	149.455	311.935	2.08715	1.06154	0.000134195	0.0140214	1372	GO:0016020	-
TRINITY_DN51495_c4_g1	4431.54	5915.2	2947.88	0.498357	-1.00475	0.000136892	0.014278	1681	-	-
TRINITY_DN62387_c0_g2	624.344	326.368	922.321	2.82602	1.49877	0.000136966	0.014278	238	GO:0016021	K14332
TRINITY_DN62345_c4_g1	18790.1	13202.6	24377.6	1.84643	0.884735	0.000138648	0.0144367	1566	GO:0003824	K00615
TRINITY_DN61734_c2_g1	1400.88	1829.35	972.4	0.531554	-0.911711	0.000140002	0.014561	3212	-	-
TRINITY_DN54312_c2_g1	1972.56	1372.74	2572.38	1.8739	0.906047	0.000140385	0.0145724	1543	GO:0009535;GO:0046422;GO:0055114	K09839
TRINITY_DN60505_c1_g3	1450.99	1004.91	1897.07	1.8878	0.916705	0.000140433	0.0145724	2789	GO:0016114;GO:0008661	K01662
TRINITY_DN59824_c3_g3	355.11	221.791	488.429	2.2022	1.13895	0.000140817	0.0145895	1911	-	-
TRINITY_DN56454_c0_g3	614.423	339.206	889.64	2.62271	1.39106	0.00014092	0.0145895	955	GO:0016788	-
TRINITY_DN61283_c1_g2	170.81	260.336	81.2834	0.312225	-1.67934	0.000141337	0.0146097	895	-	-
TRINITY_DN53474_c0_g3	84.2944	47.8375	120.751	2.5242	1.33583	0.000141436	0.0146097	992	-	-
TRINITY_DN53462_c1_g2	2216.16	1544.62	2887.69	1.86951	0.902659	0.000142563	0.0147011	3319	GO:0006357;GO:0016592;GO:0001104;GO:0003824;GO:0050662	K10046
TRINITY_DN47869_c0_g1	288.559	388.54	188.578	0.48535	-1.0429	0.000142645	0.0147011	2722	-	K10706
TRINITY_DN48826_c0_g1	275.114	179.763	370.465	2.06085	1.04324	0.000143256	0.0147472	1801	-	K01094
TRINITY_DN62252_c4_g1	8007.01	5537	10477	1.89218	0.920053	0.000144416	0.0148498	574	GO:0004784;GO:0019430;GO:0046872;GO:0071486;GO:0055114;GO:0009507	K04565
TRINITY_DN57200_c0_g3	33.227	59.1581	7.29588	0.123328	-3.01942	0.000144841	0.0148766	1074	GO:0016020	K13754
TRINITY_DN61756_c1_g2	39.0613	17.7486	60.3741	3.40163	1.76622	0.000145088	0.0148852	1751	-	-
TRINITY_DN57603_c0_g1	5039.42	3538.74	6540.1	1.84815	0.886078	0.000145723	0.0149334	5121	GO:0044434;GO:0009526;GO:0009250;GO:0016868;GO:0019318	K01835
TRINITY_DN46748_c1_g1	258.67	167.958	349.382	2.08018	1.05671	0.000146397	0.0149786	1345	GO:0016788	-
TRINITY_DN57901_c0_g1	289.062	178.848	399.276	2.23249	1.15865	0.000146793	0.0149786	2412	-	-
TRINITY_DN50690_c0_g1	212.413	288.079	136.747	0.474686	-1.07495	0.000146837	0.0149786	3147	GO:0000160;GO:0005622	K12127
TRINITY_DN60500_c1_g1	1193.34	824.4	1562.29	1.89506	0.922242	0.000147052	0.0149786	3777	-	-
TRINITY_DN57694_c0_g1	4144.31	2901.03	5387.59	1.85713	0.893077	0.000147278	0.0149786	1053	-	-
TRINITY_DN61986_c1_g3	444.828	297.598	592.057	1.98945	0.992371	0.000147308	0.0149786	804	-	-
TRINITY_DN60582_c1_g2	2686.91	1875.77	3498.06	1.86487	0.899075	0.000147449	0.0149786	1807	-	-
TRINITY_DN49138_c1_g2	714.68	486.828	942.532	1.93607	0.953129	0.000147485	0.0149786	2728	-	K01533
TRINITY_DN58774_c4_g1	28.185	45.4121	10.9579	0.241299	-2.05111	0.000148317	0.0150462	909	-	-
TRINITY_DN53245_c1_g3	619.045	419.696	818.393	1.94997	0.963449	0.000149057	0.0151043	1266	GO:0006457;GO:0003755;GO:0000413	K01802
TRINITY_DN48437_c3_g6	139.191	85.2798	193.101	2.26433	1.17908	0.000150155	0.0151987	484	GO:0009536	-
TRINITY_DN57660_c4_g1	705.087	382.095	1028.08	2.69064	1.42795	0.00015145	0.0153126	305	GO:0046872;GO:0055114;GO:0048529;GO:0015979;GO:0015995	K04035
TRINITY_DN41577_c0_g1	168.278	231.682	104.874	0.452661	-1.1435	0.000152452	0.0153968	914	-	-
TRINITY_DN60047_c2_g1	9904.72	6967.71	12841.7	1.84303	0.882083	0.000153772	0.0155129	1730	GO:0006810;GO:0016021;GO:0005215	K15283
TRINITY_DN60006_c4_g2	171.528	108.504	234.552	2.1617	1.11217	0.000154565	0.0155755	730	-	-
TRINITY_DN48911_c3_g1	4179	2924.41	5433.59	1.85801	0.893758	0.000154864	0.0155883	1323	GO:0003824;GO:0050662	-
TRINITY_DN45978_c0_g1	297.806	196.768	398.843	2.02697	1.01932	0.000155409	0.0156258	1227	GO:0006810;GO:0005622;GO:0005215	-
TRINITY_DN57376_c5_g1	1115.65	772.817	1458.49	1.88724	0.916275	0.00015624	0.015692	3042	GO:0055085;GO:0016021	-
TRINITY_DN60047_c1_g1	1014.37	622.861	1405.87	2.25712	1.17449	0.000157284	0.0157643	1225	GO:0005488	-
TRINITY_DN62397_c3_g2	438.449	297.231	579.668	1.95023	0.963642	0.000157308	0.0157643	208	GO:0008270	-
TRINITY_DN50404_c1_g2	2031.82	1420.73	2642.9	1.86024	0.895492	0.000157693	0.0157854	2971	GO:0006555;GO:0004489;GO:0035999;GO:0055114	K00297
TRINITY_DN49756_c1_g4	398.342	259.961	536.722	2.06463	1.04588	0.000157908	0.0157896	1315	GO:0016788	-
TRINITY_DN61332_c1_g1	1427.21	1861.95	992.471	0.533027	-0.907721	0.00015842	0.0158233	2521	GO:0006635;GO:0016853;GO:0016021;GO:0005777;GO:0003857	K10527
TRINITY_DN52843_c2_g3	8984.87	11624.2	6345.49	0.545884	-0.873333	0.000159212	0.0158849	2079	GO:0008643;GO:0055085;GO:0016021;GO:0022891	-
TRINITY_DN49830_c2_g8	34.3523	15.0968	53.6079	3.55095	1.8282	0.000159585	0.0159047	737	-	-
TRINITY_DN57547_c2_g7	36.7087	16.5079	56.9096	3.44742	1.78552	0.000160459	0.0159507	2004	-	-
TRINITY_DN53821_c2_g1	5056.61	3547.21	6566.01	1.85103	0.888331	0.000160504	0.0159507	1453	GO:0005840;GO:0006412;GO:0003735;GO:0019843	K02990
TRINITY_DN53275_c1_g1	229.509	148.439	310.58	2.0923	1.06509	0.000160574	0.0159507	2008	GO:0006013;GO:0030246;GO:0008270;GO:0004559	K01191
TRINITY_DN60767_c3_g2	16.4184	28.6332	4.20353	0.146806	-2.76802	0.000160904	0.0159659	1050	-	-
TRINITY_DN49436_c1_g1	104.748	62.2127	147.283	2.36741	1.24331	0.000161667	0.0160241	1465	GO:0016021;GO:0016788	-
TRINITY_DN59397_c3_g4	298.426	174.966	421.886	2.41125	1.26978	0.000162295	0.0160535	1265	-	-
TRINITY_DN45829_c1_g1	128.308	192.232	64.3842	0.33493	-1.57807	0.00016241	0.0160535	1929	-	-
TRINITY_DN60212_c4_g2	4255.35	2287.16	6223.54	2.72108	1.44418	0.000162494	0.0160535	376	GO:0009535;GO:0009523;GO:0018298;GO:0046872;GO:0009765;GO:0016021;GO:0016168;GO:0009522	K08912
TRINITY_DN54803_c2_g1	141.513	195.198	87.8292	0.44995	-1.15216	0.0001632	0.0161057	819	-	K00059
TRINITY_DN60443_c1_g2	1264.91	878.058	1651.76	1.88115	0.911619	0.000163843	0.0161516	1354	GO:0004601;GO:0098869;GO:0055114;GO:0009534;GO:0051920	K03564
TRINITY_DN52179_c1_g1	3662.92	2569.05	4756.78	1.85157	0.88875	0.000164024	0.0161518	2007	-	K12449
TRINITY_DN53658_c0_g2	332.129	220.976	443.281	2.00601	1.00433	0.000164524	0.0161834	836	-	-
TRINITY_DN42359_c0_g1	41.1758	73.304	9.0475	0.123424	-3.0183	0.00016474	0.0161871	1502	-	K09422
TRINITY_DN53221_c2_g3	12.7824	22.9484	2.61641	0.114013	-3.13273	0.000165095	0.0162045	1000	-	-
TRINITY_DN56849_c0_g3	503.34	282.661	724.019	2.56144	1.35695	0.000165342	0.0162047	283	GO:0009535;GO:0009523;GO:0018298;GO:0046872;GO:0009765;GO:0016021;GO:0016168;GO:0009522	K08912
TRINITY_DN51064_c1_g1	3617.97	4692.58	2543.35	0.541994	-0.883651	0.000165479	0.0162047	3507	GO:0005509;GO:0016021	-
TRINITY_DN51703_c0_g1	39911.8	26006.6	53817	2.06936	1.04919	0.000165633	0.0162047	342	GO:0016829;GO:0009536;GO:0044237;GO:0044710;GO:0016491	K01602
TRINITY_DN55408_c1_g1	805.083	551.822	1058.34	1.91791	0.939532	0.000166455	0.0162676	624	GO:0009507	-
TRINITY_DN57586_c0_g1	68.5087	116.977	20.0408	0.171323	-2.54521	0.000167056	0.0162929	2892	GO:0016021	K01301
TRINITY_DN60600_c1_g5	618.697	421.335	816.058	1.93684	0.953706	0.000167073	0.0162929	525	-	-
TRINITY_DN51676_c2_g1	5474.84	3855.3	7094.37	1.84016	0.879831	0.000168438	0.0163943	430	GO:0016757	K18819
TRINITY_DN47579_c0_g1	2102.04	1473.87	2730.21	1.85241	0.889406	0.000168475	0.0163943	2228	-	K01246
TRINITY_DN56864_c4_g5	419.81	285.007	554.612	1.94596	0.960482	0.000169006	0.0164284	350	GO:0006021;GO:0008654;GO:0004512	K01858
TRINITY_DN50927_c1_g3	4537.2	7759.61	1314.78	0.169439	-2.56116	0.000171371	0.0166404	1411	GO:0004568;GO:0005975	K01183
TRINITY_DN52704_c3_g1	346.023	230.536	461.51	2.0019	1.00137	0.000171907	0.0166746	2681	-	-
TRINITY_DN55855_c7_g1	8346.13	5864.8	10827.5	1.84618	0.884541	0.00017333	0.0167919	1863	GO:0005840;GO:0003723;GO:0006412;GO:0003735	K02945
TRINITY_DN50462_c1_g2	572.215	391.857	752.572	1.92053	0.941502	0.000173486	0.0167919	1204	GO:0016020	-
TRINITY_DN54070_c0_g1	44.3927	21.4078	67.3776	3.14734	1.65413	0.000174397	0.016862	2039	GO:0010268;GO:0005783;GO:0020037;GO:0005506;GO:0016132;GO:0055114;GO:0016705;GO:0007275;GO:0016021;GO:0004497;GO:0016125	K09587
TRINITY_DN52483_c0_g7	225.271	415.972	34.5708	0.0831085	-3.58886	0.000175407	0.0169416	1158	-	-
TRINITY_DN49830_c2_g7	16.5161	32.2887	0.74347	0.0230257	-5.44061	0.000176269	0.0170068	362	-	-
TRINITY_DN52117_c0_g1	516.275	331.886	700.665	2.11116	1.07804	0.000176867	0.0170463	2713	-	-
TRINITY_DN59022_c4_g1	153.852	251.149	56.5552	0.225186	-2.15081	0.000178149	0.0171259	1414	GO:0016310;GO:0016301	-
TRINITY_DN60493_c0_g1	5636.35	3976.36	7296.35	1.83493	0.875727	0.000178202	0.0171259	1759	GO:0008270;GO:0032259;GO:0005737;GO:0003871;GO:0009086	K00549
TRINITY_DN55120_c1_g1	207.183	280.46	133.907	0.477456	-1.06656	0.000178259	0.0171259	3514	GO:0006857;GO:0016021;GO:0005215	K14638
TRINITY_DN58138_c1_g1	3571.09	5320.13	1822.05	0.342483	-1.5459	0.000180182	0.0172923	1921	GO:0016020;GO:0046872;GO:0016491	K00512
TRINITY_DN48541_c0_g2	550.67	1003.72	97.6172	0.0972552	-3.36208	0.00018096	0.0173401	1315	GO:0020037;GO:0055114;GO:0006979;GO:0046872;GO:0098869;GO:0004601;GO:0005576;GO:0042744	K00430
TRINITY_DN59837_c4_g3	53.3485	91.9558	14.7413	0.160308	-2.64108	0.000181063	0.0173401	923	GO:0005634;GO:0010200;GO:0043565;GO:0003700;GO:0044212	-
TRINITY_DN57940_c0_g1	7168.76	5054.35	9283.17	1.83667	0.87709	0.000182371	0.017447	2354	-	K07466
TRINITY_DN48782_c1_g2	3927.51	2765.12	5089.89	1.84075	0.880291	0.000183016	0.0174903	3736	-	-
TRINITY_DN61289_c1_g1	1849.73	1296.43	2403.04	1.85358	0.890317	0.000184412	0.0176051	4225	GO:0004674;GO:0005524;GO:0030247;GO:0016021;GO:0006468	-
TRINITY_DN47053_c0_g1	47.8299	23.7766	71.8833	3.02328	1.59612	0.000185154	0.0176574	1606	GO:0006508;GO:0030163;GO:0004190	-
TRINITY_DN53336_c5_g1	215.33	139.437	291.223	2.08856	1.06251	0.000187216	0.0178353	2116	GO:0003999;GO:0006168;GO:0009116;GO:0005737	K00759
TRINITY_DN57898_c1_g3	158.209	216.642	99.777	0.460563	-1.11853	0.000187586	0.0178518	867	-	-
TRINITY_DN52483_c0_g3	331.59	616.439	46.7412	0.0758246	-3.72119	0.000189154	0.0179821	1354	-	-
TRINITY_DN52867_c0_g1	3192.68	2249.14	4136.22	1.83902	0.878936	0.000190001	0.0180437	1894	GO:0055114;GO:0016491	-
TRINITY_DN52461_c2_g1	346.59	460.678	232.502	0.504696	-0.986515	0.000190496	0.018047	1818	GO:0030246;GO:0004674;GO:0005524;GO:0006468	-
TRINITY_DN48708_c3_g1	395.376	661.567	129.185	0.195272	-2.35644	0.000190534	0.018047	3780	GO:0016020	-
TRINITY_DN58642_c0_g1	154.948	212.329	97.5673	0.45951	-1.12183	0.000190632	0.018047	2900	-	K18835
TRINITY_DN55638_c6_g1	51.9206	77.6966	26.1446	0.336496	-1.57134	0.000191934	0.0181512	4461	-	-
TRINITY_DN51654_c3_g2	706.585	924.9	488.27	0.527916	-0.921619	0.000192383	0.0181748	1239	-	-
TRINITY_DN48541_c0_g1	337.21	554.926	119.495	0.215335	-2.21535	0.000193073	0.018221	1387	GO:0020037;GO:0055114;GO:0006979;GO:0046872;GO:0098869;GO:0004601;GO:0005576;GO:0042744	K00430
TRINITY_DN56704_c3_g1	1202.44	837.707	1567.16	1.87078	0.903638	0.000193377	0.0182307	3617	GO:0005975;GO:0016311;GO:0042132	K03841
TRINITY_DN51886_c1_g1	2564	1810.63	3317.37	1.83217	0.873552	0.000194064	0.0182765	4604	GO:0016021;GO:0050660;GO:0055114;GO:0016491	K08232
TRINITY_DN56225_c6_g1	21.1318	36.08	6.18353	0.171384	-2.5447	0.000194518	0.0183003	1509	-	-
TRINITY_DN54416_c3_g1	487.15	317.374	656.926	2.06988	1.04955	0.00019608	0.0184281	2234	GO:0043231;GO:0080043;GO:0080044;GO:0009813;GO:0052696	-
TRINITY_DN59782_c4_g1	861.549	595.795	1127.3	1.8921	0.919985	0.000196363	0.0184356	1911	GO:0055114;GO:0016491	-
TRINITY_DN53049_c2_g2	470.394	319.117	621.67	1.9481	0.962065	0.000196948	0.0184714	2017	GO:0044434	-
TRINITY_DN59192_c0_g1	692.075	477.417	906.733	1.89925	0.925428	0.000199196	0.0186629	2863	GO:0016226;GO:0005506;GO:0051536	-
TRINITY_DN61127_c1_g1	88.3167	125.292	51.3412	0.409772	-1.28711	0.000199729	0.0186936	503	-	-
TRINITY_DN50725_c0_g2	302.062	201.096	403.028	2.00416	1.003	0.000200451	0.0187411	2316	GO:0016787	-
TRINITY_DN48755_c0_g1	779.693	464.018	1095.37	2.36061	1.23916	0.000200744	0.0187411	901	GO:0005576	-
TRINITY_DN60473_c4_g2	24.5369	40.0087	9.06499	0.226575	-2.14194	0.000200857	0.0187411	1709	-	-
TRINITY_DN60081_c2_g1	26.7189	47.6203	5.8175	0.122164	-3.0331	0.000204096	0.0190159	1126	-	-
TRINITY_DN62525_c3_g1	2421.71	3140.18	1703.24	0.542402	-0.882565	0.000204222	0.0190159	2930	GO:0005654;GO:0009637;GO:0006355;GO:0009409;GO:0042542;GO:0010378;GO:0010218;GO:0048578	K12124
TRINITY_DN49494_c2_g1	530.11	363.069	697.152	1.92017	0.941231	0.000204633	0.0190346	3081	-	K14638
TRINITY_DN62097_c9_g1	48079.5	32711.9	63447.1	1.93957	0.955738	0.000205992	0.0191362	2043	-	-
TRINITY_DN53159_c1_g1	16.1539	27.9195	4.38837	0.15718	-2.66951	0.000206147	0.0191362	1597	-	-
TRINITY_DN45969_c0_g1	36.1241	56.3759	15.8723	0.281544	-1.82857	0.000206831	0.01918	1574	GO:0004556;GO:0005509;GO:0005975	K01176
TRINITY_DN58829_c7_g1	18.1713	30.9371	5.40545	0.174724	-2.51685	0.000207252	0.0191995	741	-	-
TRINITY_DN59491_c3_g1	16.6643	28.9663	4.36232	0.1506	-2.73121	0.000207543	0.0192068	922	-	-
TRINITY_DN53979_c1_g1	1697.67	1187.16	2208.19	1.86006	0.895349	0.000210209	0.0194337	3993	-	-
TRINITY_DN59616_c1_g1	750.902	519.748	982.055	1.88948	0.917991	0.000210482	0.0194346	248	GO:0009535;GO:0009765;GO:0046872;GO:0016021;GO:0016168;GO:0018298;GO:0009522	K08910
TRINITY_DN55947_c1_g4	302.858	201.121	404.596	2.01171	1.00842	0.000210647	0.0194346	706	-	-
TRINITY_DN57143_c2_g1	540.743	712.425	369.06	0.518034	-0.948882	0.000211658	0.0195081	4679	-	-
TRINITY_DN47344_c0_g1	663.989	337.655	990.323	2.93294	1.55235	0.000213246	0.0196344	1416	GO:0030286;GO:0031514;GO:0007017	K10418
TRINITY_DN55864_c1_g1	133.55	82.8177	184.282	2.22515	1.1539	0.00021408	0.0196913	2468	-	-
TRINITY_DN49819_c2_g1	156.992	79.3024	234.682	2.95933	1.56527	0.000214373	0.0196982	1501	GO:0048046;GO:0004553;GO:0016762;GO:0005618;GO:0010411;GO:0042546;GO:0071555	K08235
TRINITY_DN49409_c0_g2	1300.56	908.862	1692.26	1.86195	0.896818	0.000215589	0.0197899	3126	-	-
TRINITY_DN59808_c2_g1	2092.52	1471.25	2713.79	1.84454	0.883264	0.000216573	0.0198601	2306	-	-
TRINITY_DN57166_c2_g1	2878.36	2031.84	3724.88	1.83326	0.87441	0.000217774	0.0199501	2562	GO:0003824;GO:0009941;GO:0042803;GO:0050662;GO:0010020	K07071
TRINITY_DN54546_c0_g3	43.7159	74.9445	12.4872	0.166619	-2.58537	0.000218591	0.0200047	1815	-	-
TRINITY_DN58820_c2_g3	311.868	207.849	415.888	2.00091	1.00065	0.000219097	0.0200308	847	-	-
TRINITY_DN61970_c3_g1	438.853	249.061	628.644	2.52405	1.33574	0.000220715	0.0201277	1618	-	-
TRINITY_DN50955_c1_g3	6018.2	4249.21	7787.19	1.83262	0.873909	0.000220734	0.0201277	2807	GO:0008152;GO:0016853	K01803
TRINITY_DN59110_c4_g5	3153.85	2224.04	4083.65	1.83614	0.876674	0.000220822	0.0201277	1033	-	-
TRINITY_DN56590_c0_g3	1742.75	1133.13	2352.37	2.076	1.05381	0.000221275	0.0201487	228	GO:0019253;GO:0009853;GO:0004497;GO:0055114;GO:0009507;GO:0016984	K01602
TRINITY_DN60627_c2_g3	7534.05	5344	9724.11	1.81963	0.863647	0.000222876	0.0202741	2557	GO:0046872;GO:0005524;GO:0005829;GO:0006730;GO:0004478;GO:0006556	K00789
TRINITY_DN57990_c1_g1	101.561	150.204	52.9173	0.352302	-1.50511	0.000223243	0.0202785	1034	GO:0004674;GO:0005524;GO:0005509;GO:0030247;GO:0016021;GO:0006468	-
TRINITY_DN57619_c2_g2	565.265	276.689	853.841	3.08592	1.6257	0.000223371	0.0202785	1380	-	-
TRINITY_DN50764_c8_g2	64.2889	124.091	4.4865	0.0361548	-4.78967	0.000224712	0.0203774	1716	GO:0016021;GO:0016846	-
TRINITY_DN50829_c1_g3	184.725	250.227	119.223	0.47646	-1.06957	0.00022491	0.0203774	4026	-	K11593
TRINITY_DN54491_c3_g1	458.404	312.987	603.821	1.92922	0.948019	0.000225347	0.0203966	3106	-	-
TRINITY_DN48129_c4_g9	12.5024	2.64759	22.3571	8.44433	3.07798	0.000225947	0.0204305	1067	-	-
TRINITY_DN55842_c0_g5	8100.58	5623.98	10577.2	1.88073	0.911291	0.000226807	0.0204878	2069	-	K17525
TRINITY_DN53601_c2_g3	3532.28	2500.43	4564.13	1.82533	0.868161	0.000227079	0.020492	4885	-	K19073
TRINITY_DN47697_c0_g2	26.8284	43.2786	10.3781	0.239798	-2.06011	0.000227473	0.0205072	661	GO:0016020;GO:0016310;GO:0000166;GO:0004672	-
TRINITY_DN60277_c1_g12	422.673	557.383	287.963	0.516635	-0.952784	0.000227735	0.0205104	1702	-	-
TRINITY_DN46271_c0_g1	253.6	166.927	340.272	2.03845	1.02747	0.000228747	0.0205811	1343	GO:0055085;GO:0016021;GO:0005743;GO:0005215	K05863
TRINITY_DN52608_c0_g5	132.078	80.2239	183.932	2.29273	1.19707	0.000233072	0.0209495	447	-	-
TRINITY_DN56773_c0_g1	58.1009	30.9157	85.2862	2.75867	1.46397	0.000233965	0.0209948	2653	GO:0016157;GO:0005985	K00695
TRINITY_DN49941_c2_g1	503.57	345.568	661.572	1.91445	0.936928	0.000234039	0.0209948	2030	GO:0008375;GO:0016021	-
TRINITY_DN52203_c2_g1	630.39	436.245	824.535	1.89007	0.918443	0.000235689	0.0211219	3813	GO:0005887;GO:0005452;GO:0051453;GO:0098656;GO:0015698	-
TRINITY_DN49416_c0_g2	428.476	293.542	563.41	1.91935	0.94062	0.000238118	0.0213185	1927	GO:0016021;GO:0030245;GO:0008810	-
TRINITY_DN54090_c2_g2	9.96371	18.4348	1.49265	0.0809691	-3.62649	0.000239314	0.0214044	715	GO:0016301;GO:0009987	-
TRINITY_DN56344_c0_g1	47.1644	23.6336	70.6952	2.99129	1.58077	0.000240816	0.0215175	602	-	-
TRINITY_DN49321_c5_g2	1843	1299.37	2386.64	1.83677	0.877169	0.000243866	0.0217686	2533	-	-
TRINITY_DN48133_c3_g2	103.925	62.6358	145.213	2.31837	1.21311	0.000244294	0.0217854	654	GO:0005524	-
TRINITY_DN60844_c3_g8	2592.2	1458.98	3725.42	2.55343	1.35244	0.000244817	0.0218106	2114	GO:0000287;GO:0015977;GO:0015979;GO:0009507;GO:0016984	K01601
TRINITY_DN54736_c1_g1	612.252	424.159	800.345	1.8869	0.916018	0.000245632	0.0218617	3820	GO:0008270;GO:0003676	-
TRINITY_DN56547_c0_g2	683.307	473.276	893.338	1.88756	0.916524	0.000246224	0.0218929	795	GO:0005524;GO:0016887	-
TRINITY_DN52862_c1_g1	74.476	109.058	39.8944	0.36581	-1.45083	0.000247084	0.0219479	1625	GO:0016020;GO:0016310;GO:0000166;GO:0004672	K04733
TRINITY_DN57395_c1_g4	875.363	610.529	1140.2	1.86755	0.901149	0.000248238	0.0220288	386	GO:0005840;GO:0006412;GO:0003735	K02906
TRINITY_DN62178_c4_g1	3303.78	2345.13	4262.44	1.81757	0.86201	0.000249737	0.0221401	2219	GO:0016628;GO:0055114;GO:0015979;GO:0071949;GO:0045550;GO:0015995	K10960
TRINITY_DN52268_c1_g1	600.176	414.8	785.551	1.89381	0.921288	0.000250283	0.0221669	2022	GO:0004553;GO:0030247;GO:0005975;GO:0046658	-
TRINITY_DN53818_c0_g1	1419.87	996.78	1842.96	1.84891	0.886677	0.000251184	0.022225	1060	GO:0044710	K03671
TRINITY_DN56176_c0_g1	1477.68	1040.3	1915.06	1.84087	0.880386	0.000251686	0.0222477	992	GO:0043231;GO:0044444	-
TRINITY_DN61944_c2_g1	1517.92	1066.99	1968.85	1.84524	0.883809	0.000252359	0.0222841	755	GO:0031072;GO:0051082	-
TRINITY_DN59256_c0_g1	88.9136	148.974	28.8534	0.193681	-2.36824	0.000252704	0.0222841	2623	GO:0016301	-
TRINITY_DN58501_c2_g3	1266.3	1753.13	779.471	0.444617	-1.16937	0.000252905	0.0222841	1992	GO:0052654;GO:0052656;GO:0009081;GO:0052655	K00826
TRINITY_DN61414_c3_g1	1201.38	845.702	1557.05	1.84113	0.880592	0.000253081	0.0222841	2353	-	K09571
TRINITY_DN61987_c2_g4	92.8187	55.1047	130.533	2.36881	1.24416	0.000254159	0.0223574	2310	GO:0043231;GO:0030529;GO:0044444	K02982
TRINITY_DN54495_c2_g1	1559.39	1099.96	2018.82	1.83536	0.876066	0.00025493	0.0224035	3598	-	-
TRINITY_DN61930_c2_g2	1869.68	1322.47	2416.9	1.82756	0.869918	0.000255612	0.0224416	1508	GO:0055085;GO:0016021;GO:0005215	K14611
TRINITY_DN53843_c2_g2	2195.92	1559.35	2832.48	1.81645	0.861122	0.000255906	0.0224457	2368	GO:0055085;GO:0006817;GO:0005315;GO:0016021	K14640
TRINITY_DN47384_c0_g1	12.2412	23.4223	1.06025	0.0452667	-4.46541	0.000257168	0.0225346	1124	-	-
TRINITY_DN50905_c0_g1	1175.47	824.661	1526.28	1.85079	0.888142	0.000257945	0.0225507	2254	GO:0016021	-
TRINITY_DN52701_c0_g1	2087.06	1476.62	2697.51	1.82681	0.869329	0.000258042	0.0225507	466	GO:0009055;GO:0009644;GO:0009535;GO:0009773;GO:0009414;GO:0071484;GO:0010117	-
TRINITY_DN51899_c1_g2	1220.51	827.964	1613.05	1.94822	0.962154	0.000258097	0.0225507	3664	GO:0005975;GO:0004650	-
TRINITY_DN47350_c0_g1	1467.82	1035.19	1900.45	1.83586	0.876453	0.000258503	0.0225644	1300	-	-
TRINITY_DN46651_c0_g1	64.7398	94.071	35.4087	0.376404	-1.40965	0.000259984	0.0226718	1605	-	K09422
TRINITY_DN45030_c0_g1	341.543	230.941	452.145	1.95784	0.96926	0.000263998	0.0229777	980	-	-
TRINITY_DN61446_c5_g1	61.3027	33.2501	89.3554	2.68738	1.4262	0.000264003	0.0229777	1012	-	-
TRINITY_DN62569_c10_g3	941.967	658.956	1224.98	1.85897	0.894502	0.000264251	0.0229777	1022	GO:0016020	-
TRINITY_DN50037_c1_g2	5.65451	11.309	0	0	-Inf	0.000265135	0.0230297	629	GO:0016597;GO:0008152	-
TRINITY_DN54386_c1_g2	127.058	175.568	78.5489	0.447399	-1.16036	0.000265357	0.0230297	1189	GO:0005355;GO:0005351;GO:0006829;GO:0009705;GO:0005887;GO:0046323;GO:1904659;GO:0015992;GO:0009507	K08145
TRINITY_DN61731_c2_g1	186.134	293.507	78.7601	0.268341	-1.89786	0.000270475	0.0234386	527	-	-
TRINITY_DN51552_c0_g1	3298.26	2341.01	4255.51	1.81781	0.862199	0.000270586	0.0234386	2956	GO:0016311;GO:0008967	K19269
TRINITY_DN60540_c1_g1	2178.52	3603.94	753.103	0.208967	-2.25865	0.000271536	0.0234985	857	GO:0016021;GO:0006629;GO:0016491	K10256
TRINITY_DN52535_c0_g1	187.554	311.35	63.7576	0.204778	-2.28787	0.000271905	0.023508	2827	-	-
TRINITY_DN49238_c3_g1	1559.82	1101.5	2018.14	1.83217	0.873557	0.000273374	0.0236125	2012	-	-
TRINITY_DN52354_c0_g1	9830.34	5052.53	14608.2	2.89125	1.5317	0.000273839	0.0236301	326	GO:0015976;GO:0004089;GO:0008270	K01673
TRINITY_DN49947_c2_g1	357.012	241.958	472.067	1.95103	0.964238	0.000274804	0.0236909	1421	GO:0007264;GO:0005622;GO:0005525	K07904
TRINITY_DN56048_c2_g3	97.7339	138.408	57.0602	0.412262	-1.27837	0.000275748	0.0237331	1910	GO:0016020	-
TRINITY_DN52626_c0_g2	824.034	575.417	1072.65	1.86413	0.8985	0.000275818	0.0237331	3142	GO:0017150;GO:0002943;GO:0050660;GO:0055114	K05542
TRINITY_DN56309_c1_g1	645.735	841.545	449.925	0.534641	-0.903357	0.00027703	0.0237937	3021	GO:0005634;GO:0003677;GO:0006355;GO:0009734	K14486
TRINITY_DN27968_c0_g1	6.77175	13.5435	0	0	-Inf	0.000277046	0.0237937	490	-	-
TRINITY_DN54648_c2_g4	814.237	570.515	1057.96	1.85439	0.890945	0.00027756	0.0238153	1414	GO:0016020;GO:0004674;GO:0005524;GO:0006468;GO:0048544	-
TRINITY_DN50755_c3_g2	145.928	210.377	81.4788	0.387299	-1.36848	0.000278672	0.0238795	1348	-	-
TRINITY_DN48287_c0_g1	57.4787	27.0006	87.9569	3.25759	1.70381	0.000278948	0.0238795	1890	GO:0045330;GO:0030599;GO:0005618;GO:0045490;GO:0016021;GO:0004857;GO:0043086;GO:0042545	K01051
TRINITY_DN60367_c3_g2	201.882	376.317	27.4459	0.0729328	-3.77729	0.000279099	0.0238795	1110	GO:0043167	K17095
TRINITY_DN47442_c0_g1	659.743	458.159	861.327	1.87997	0.910713	0.000279563	0.0238967	2261	GO:0016020	-
TRINITY_DN56825_c3_g2	1896.13	2448.41	1343.85	0.548868	-0.86547	0.000281015	0.0239918	1975	-	-
TRINITY_DN56235_c6_g1	154.725	98.1445	211.305	2.153	1.10635	0.000281204	0.0239918	1339	GO:0045892;GO:0010181;GO:0005886;GO:0055114;GO:0016491	K03809
TRINITY_DN51744_c1_g1	1209.1	1768.82	649.37	0.36712	-1.44568	0.000281569	0.0240004	1383	-	-
TRINITY_DN62240_c1_g1	41634	29742.2	53525.8	1.79966	0.847723	0.000282552	0.0240615	557	GO:0016021;GO:0015979;GO:0009654	K03541
TRINITY_DN49644_c0_g3	1300.25	914.345	1686.16	1.84412	0.882932	0.000283976	0.02416	2716	-	-
TRINITY_DN56710_c0_g3	439.681	577.322	302.04	0.523173	-0.93464	0.000285042	0.0242281	2117	-	K09419
TRINITY_DN53300_c5_g4	467.725	318.634	616.816	1.93581	0.95294	0.000285635	0.0242557	2621	GO:0005874;GO:0007017;GO:0005525;GO:0005200;GO:0005737;GO:0003924	K07375
TRINITY_DN48343_c0_g1	16.711	5.00093	28.421	5.68315	2.50669	0.000287707	0.0244088	1017	-	-
TRINITY_DN58979_c1_g1	307.338	180.007	434.67	2.41474	1.27187	0.00028861	0.0244626	354	GO:0019898;GO:0005509;GO:0015979;GO:0009654	K08901
TRINITY_DN48057_c0_g2	314.182	207.339	421.024	2.03061	1.02191	0.000290019	0.024559	2654	GO:0019898;GO:0005509;GO:0015979;GO:0009654	-
TRINITY_DN62115_c3_g1	1516.83	1075.56	1958.1	1.82053	0.864362	0.000290734	0.0245966	542	-	-
TRINITY_DN53057_c0_g2	34.5424	53.5863	15.4986	0.289226	-1.78973	0.00029105	0.0246004	2037	GO:0000287;GO:0005829;GO:0003824;GO:0030976	K12261
TRINITY_DN52295_c2_g1	24.2857	42.9302	5.64122	0.131405	-2.92791	0.000292338	0.02468	1223	-	-
TRINITY_DN59010_c2_g4	47.1459	80.6739	13.6179	0.168801	-2.5666	0.000292537	0.02468	1641	GO:0009058;GO:0006520;GO:0008483;GO:0030170	K00815
TRINITY_DN46781_c0_g1	242.949	160.613	325.285	2.02528	1.01812	0.000293573	0.0247388	629	GO:0009055;GO:0051537;GO:0022900;GO:0046872;GO:0009507	K02639
TRINITY_DN49639_c1_g1	70.4863	109.6	31.3729	0.28625	-1.80465	0.000293779	0.0247388	1083	-	-
TRINITY_DN57251_c3_g6	126.613	216.665	36.5613	0.168746	-2.56708	0.000295908	0.024895	1197	-	K09422
TRINITY_DN60322_c4_g1	7152.18	5109.88	9194.47	1.79935	0.847476	0.000296774	0.0249218	420	GO:0051537;GO:0055114;GO:0042651;GO:0009496;GO:0046872;GO:0045158;GO:0016021;GO:0015979	K02636
TRINITY_DN61505_c1_g1	7.9159	15.0855	0.746323	0.049473	-4.33722	0.000296777	0.0249218	546	-	-
TRINITY_DN52786_c0_g1	1163.83	820.758	1506.91	1.836	0.876564	0.00029813	0.0250039	1953	GO:0005774;GO:0005768;GO:0008757;GO:0005802;GO:0032259	-
TRINITY_DN62014_c1_g1	324.74	219.911	429.569	1.95338	0.96597	0.000298305	0.0250039	1454	-	-
TRINITY_DN54035_c0_g1	257.217	359.198	155.236	0.432173	-1.21032	0.000301423	0.0252338	2366	GO:0006810;GO:0016021;GO:0005215	-
TRINITY_DN51994_c0_g2	69.953	100.763	39.1431	0.388468	-1.36413	0.000301605	0.0252338	759	-	-
TRINITY_DN50045_c3_g1	284.239	385.912	182.566	0.473077	-1.07985	0.00030261	0.0252945	3371	GO:0004805;GO:0005992;GO:0003825;GO:0016311	K16055
TRINITY_DN62441_c1_g1	2933.79	2088.76	3778.82	1.80912	0.855286	0.000305828	0.02554	991	-	-
TRINITY_DN59397_c3_g2	1734.28	1035.94	2432.62	2.34822	1.23157	0.00030691	0.0256068	329	GO:0005975;GO:0016311;GO:0042132	K01100
TRINITY_DN58933_c2_g1	1336.49	1868.85	804.134	0.430284	-1.21664	0.000307628	0.0256431	3335	GO:0006810;GO:0016021;GO:0005215	K14638
TRINITY_DN61136_c1_g2	345.494	192.83	498.157	2.5834	1.36927	0.000310237	0.0258368	1261	GO:0004364;GO:0006749;GO:0005737	K00799
TRINITY_DN51951_c0_g1	3831.04	5737.34	1924.74	0.335476	-1.57572	0.000312818	0.0260279	1202	GO:0009693;GO:0009835;GO:0046872;GO:0009815;GO:0055114;GO:0051213;GO:0031418	K05933
TRINITY_DN55263_c3_g3	132.216	201.411	63.0218	0.312902	-1.67622	0.000314039	0.0261056	1311	-	-
TRINITY_DN61388_c8_g1	432.787	566.819	298.754	0.527072	-0.923927	0.00031595	0.0262403	1107	GO:0010181;GO:0055114;GO:0016491	K05894
TRINITY_DN51869_c7_g1	380.994	500.36	261.628	0.522878	-0.935453	0.000316779	0.0262852	1548	GO:0005634;GO:0006355;GO:0043565;GO:0003700	K09338
TRINITY_DN52571_c2_g1	354.98	635.554	74.4054	0.117072	-3.09454	0.000319637	0.026498	1720	GO:0016740	-
TRINITY_DN56176_c0_g2	2551.67	1819.14	3284.2	1.80536	0.852284	0.000321034	0.0265896	1058	-	-
TRINITY_DN59802_c0_g1	102.991	57.2875	148.695	2.5956	1.37607	0.000321535	0.0266067	364	GO:0003824;GO:0050662	-
TRINITY_DN62136_c4_g2	294.907	410.622	179.193	0.436395	-1.19629	0.000323107	0.0267124	596	GO:0016614;GO:0050660;GO:0055114	-
TRINITY_DN57922_c1_g1	1210.58	857.592	1563.57	1.8232	0.866477	0.000323865	0.0267418	1949	-	-
TRINITY_DN49018_c2_g2	190.837	257.306	124.369	0.48335	-1.04886	0.000324052	0.0267418	2603	-	-
TRINITY_DN46308_c0_g1	20.1924	38.299	2.08588	0.0544632	-4.19858	0.000325954	0.0268743	774	-	K07766
TRINITY_DN49610_c0_g1	108.306	150.055	66.5573	0.443551	-1.17283	0.000326928	0.0269301	1055	-	-
TRINITY_DN51827_c1_g2	543.957	377.3	710.615	1.88342	0.913357	0.000328927	0.0270702	1241	GO:0044699	-
TRINITY_DN61985_c4_g4	956.072	502.348	1409.8	2.80642	1.48873	0.000329847	0.0270985	238	GO:0015976;GO:0004089;GO:0008270;GO:0005737	K01673
TRINITY_DN55233_c0_g1	40.614	61.4702	19.7578	0.321422	-1.63746	0.000329868	0.0270985	1455	-	-
TRINITY_DN57343_c0_g1	4155.03	2686.26	5623.8	2.09355	1.06595	0.000330918	0.0271601	1267	-	-
TRINITY_DN50178_c1_g1	1457.26	1032.49	1882.03	1.82281	0.866167	0.000331885	0.0272149	750	-	-
TRINITY_DN51552_c0_g2	1696.15	1203.88	2188.42	1.81781	0.862201	0.000333625	0.0273328	311	-	-
TRINITY_DN58622_c1_g3	6909.99	4959.25	8860.74	1.78671	0.837305	0.000334691	0.0273954	564	GO:0016020;GO:0006810;GO:0009507	K02109
TRINITY_DN54138_c1_g2	1962.36	1394.95	2529.77	1.81352	0.858791	0.00033656	0.0275236	1743	GO:0005840;GO:0042254;GO:0009507;GO:0019843	K02864
TRINITY_DN52811_c0_g1	541.467	717.253	365.681	0.509835	-0.971896	0.000341403	0.0278945	1227	-	K13416
TRINITY_DN57391_c0_g5	10.0052	1.79805	18.2123	10.1289	3.34041	0.00034333	0.0280267	1242	GO:0016021;GO:0015238;GO:0015297;GO:0006855	-
TRINITY_DN62524_c10_g1	725.075	941.979	508.171	0.539472	-0.89038	0.00034603	0.028148	1283	GO:0005488	K10624
TRINITY_DN53836_c0_g5	1151.99	812.421	1491.56	1.83595	0.876524	0.000346035	0.028148	3325	GO:0016020	-
TRINITY_DN50678_c0_g2	1220.28	1575.99	864.567	0.548587	-0.866208	0.00034654	0.028148	5225	-	K10581
TRINITY_DN58256_c1_g1	110.161	159.683	60.6388	0.379745	-1.3969	0.000346698	0.028148	3132	-	-
TRINITY_DN62455_c3_g1	4654.15	3342.42	5965.88	1.7849	0.835841	0.00034681	0.028148	2544	-	-
TRINITY_DN50138_c0_g5	5.44654	10.8931	0	0	-Inf	0.000346817	0.028148	436	-	-
TRINITY_DN54857_c0_g1	617.69	420.474	814.907	1.93807	0.954619	0.000346989	0.028148	2241	-	-
TRINITY_DN57153_c0_g3	389.793	512.703	266.883	0.52054	-0.941918	0.000347321	0.0281498	3986	GO:0004674;GO:0005524;GO:0016021;GO:0006468	-
TRINITY_DN53092_c1_g1	1812.85	1158.36	2467.35	2.13004	1.09088	0.000348793	0.0282438	2013	-	-
TRINITY_DN59278_c1_g1	113.783	196.907	30.6584	0.1557	-2.68316	0.000349367	0.0282651	643	GO:0008152;GO:0016758	-
TRINITY_DN55768_c2_g1	20.666	34.0508	7.28124	0.213835	-2.22543	0.000351405	0.0284046	1434	-	-
TRINITY_DN46184_c0_g1	74.6954	42.9335	106.457	2.47958	1.3101	0.00035203	0.0284298	2520	-	K14487
TRINITY_DN60048_c1_g1	111.813	60.6042	163.021	2.68993	1.42757	0.000352464	0.0284395	1457	-	-
TRINITY_DN51971_c0_g1	112.704	69.8491	155.558	2.22706	1.15514	0.000353256	0.0284781	2565	-	-
TRINITY_DN51369_c5_g1	316.91	207.497	426.323	2.0546	1.03886	0.000355174	0.0285983	224	GO:0050661;GO:0016620;GO:0006006;GO:0051287;GO:0055114	K05298
TRINITY_DN57508_c0_g1	128.432	176.698	80.1658	0.453687	-1.14023	0.000355378	0.0285983	6217	-	-
TRINITY_DN59502_c2_g1	276.231	185.798	366.664	1.97345	0.980723	0.000356174	0.028624	2476	GO:0016021	-
TRINITY_DN57234_c1_g2	1561.17	1086.78	2035.56	1.87303	0.905373	0.000356328	0.028624	299	GO:0009522	K02699
TRINITY_DN57660_c4_g2	688.877	466.445	911.309	1.95373	0.966233	0.000356654	0.0286248	310	GO:0046872;GO:0055114;GO:0048529;GO:0015979;GO:0015995	K04035
TRINITY_DN60391_c2_g3	11.978	21.5244	2.43157	0.112968	-3.14601	0.000357015	0.0286284	1097	-	-
TRINITY_DN48370_c0_g1	1356.95	962.635	1751.26	1.81923	0.863329	0.000359071	0.0287679	2281	GO:0004372;GO:0006544;GO:0035999;GO:0030170;GO:0006563	K00600
TRINITY_DN56228_c2_g2	561.41	378.935	743.884	1.96309	0.973126	0.000359661	0.0287771	598	-	K15893
TRINITY_DN46817_c0_g1	26.5802	10.9087	42.2518	3.87323	1.95354	0.000359821	0.0287771	951	-	-
TRINITY_DN50691_c4_g1	2982.53	2130.24	3834.81	1.80018	0.84814	0.000360328	0.0287923	1742	GO:0004853;GO:0005829;GO:0009735;GO:0006782;GO:0009941;GO:0009570	K01599
TRINITY_DN61421_c1_g1	4761.71	3425.61	6097.81	1.78006	0.831928	0.000361809	0.0288665	2037	-	-
TRINITY_DN53776_c3_g2	5160.74	6603.1	3718.39	0.563128	-0.828466	0.000361893	0.0288665	1964	-	K09286
TRINITY_DN58506_c1_g2	5.98019	11.9604	0	0	-Inf	0.00036395	0.029005	740	-	-
TRINITY_DN49034_c0_g1	2340.27	1671.34	3009.2	1.80047	0.848376	0.000367774	0.0292779	1095	-	-
TRINITY_DN47950_c2_g3	82.4682	125.674	39.262	0.31241	-1.67849	0.000368301	0.0292779	1553	GO:0016740;GO:0043167	-
TRINITY_DN61388_c5_g1	1461.11	1037.05	1885.18	1.81783	0.862219	0.000368549	0.0292779	1277	GO:0031977;GO:0009507	-
TRINITY_DN48329_c2_g3	13.441	23.5509	3.33098	0.141437	-2.82177	0.000368665	0.0292779	628	-	-
TRINITY_DN52314_c0_g1	344.581	493.396	195.766	0.396772	-1.33362	0.000371199	0.0294533	1739	GO:0005634;GO:0006355;GO:0043565;GO:0003700	K09338
TRINITY_DN55910_c0_g1	856.456	604.115	1108.8	1.83541	0.8761	0.000372815	0.0295386	2581	-	K05275
TRINITY_DN51429_c4_g1	1499.75	998.902	2000.59	2.00279	1.00201	0.000372926	0.0295386	577	GO:0005840;GO:0006412;GO:0003735	K02879
TRINITY_DN60207_c2_g1	1455.79	1038.47	1873.12	1.80374	0.850993	0.000374139	0.0295998	4339	-	-
TRINITY_DN56748_c2_g2	639.269	1120.58	157.96	0.140963	-2.82661	0.00037464	0.0295998	2076	GO:0016705;GO:0020037;GO:0005506;GO:0016021;GO:0004497;GO:0055114	K15639
TRINITY_DN57688_c2_g2	29.5281	46.1648	12.8915	0.27925	-1.84037	0.00037488	0.0295998	1054	GO:0006457;GO:0003755;GO:0000413	K01802
TRINITY_DN59491_c3_g3	209.365	409.524	9.20592	0.0224796	-5.47524	0.000375003	0.0295998	1056	-	-
TRINITY_DN59059_c0_g5	708.704	499.394	918.014	1.83825	0.878336	0.000375608	0.0296218	4084	-	-
TRINITY_DN60011_c0_g2	507.567	353.343	661.791	1.87294	0.905306	0.000376663	0.0296545	630	-	-
TRINITY_DN51854_c2_g3	15.1421	27.6763	2.60785	0.0942269	-3.40772	0.000376759	0.0296545	790	-	-
TRINITY_DN55126_c4_g1	1287.82	2432.58	143.056	0.0588084	-4.08783	0.000377005	0.0296545	1493	-	K00430
TRINITY_DN62397_c3_g6	120.148	75.426	164.869	2.18584	1.12819	0.000377618	0.0296584	209	GO:0005840	K01859
TRINITY_DN50645_c3_g1	858.687	605.692	1111.68	1.83539	0.876087	0.000377707	0.0296584	1737	-	-
TRINITY_DN51332_c0_g3	1527.62	1088.97	1966.27	1.80564	0.852507	0.000378417	0.0296846	2823	GO:0016620;GO:0055114	K00128
TRINITY_DN54676_c1_g2	12.7274	22.5217	2.93319	0.130238	-2.94077	0.000378697	0.0296846	275	-	-
TRINITY_DN58223_c2_g2	78.476	128.739	28.2125	0.219144	-2.19005	0.000379155	0.0296949	1553	-	-
TRINITY_DN50870_c0_g1	2120.47	1513.46	2727.47	1.80214	0.849709	0.000380752	0.0297943	1164	GO:0043229;GO:0044444	K19032
TRINITY_DN53461_c0_g1	115.87	188.515	43.2249	0.229292	-2.12474	0.000381915	0.0298595	1521	GO:0052739;GO:0052740;GO:0008970;GO:0006629	-
TRINITY_DN49889_c1_g8	311.321	411.089	211.554	0.514619	-0.958424	0.000382737	0.029895	1759	-	K20456
TRINITY_DN51105_c4_g1	2439.92	1744.64	3135.2	1.79705	0.845628	0.000383307	0.029895	1444	GO:0055114;GO:0016655	-
TRINITY_DN61560_c1_g1	165.004	226.349	103.659	0.457962	-1.1267	0.00038337	0.029895	2291	-	-
TRINITY_DN49376_c2_g2	15183.6	10932.1	19435.2	1.77782	0.830106	0.000383991	0.029895	743	GO:0009535;GO:0009765;GO:0046872;GO:0016021;GO:0016168;GO:0018298;GO:0009522	K08909
TRINITY_DN61421_c1_g2	730.512	514.079	946.945	1.84202	0.881291	0.000384017	0.029895	818	-	-
TRINITY_DN49775_c0_g1	4119.55	2952.52	5286.59	1.79054	0.840391	0.000384509	0.0299076	1630	GO:0005840;GO:0005634;GO:0003723;GO:0009658;GO:0006412;GO:0003735;GO:0009941;GO:0009793;GO:0010027;GO:0009570	K02888
TRINITY_DN57234_c1_g1	5924.55	3997.96	7851.14	1.96378	0.973636	0.000388941	0.0302228	355	GO:0051321;GO:0009538;GO:0016021;GO:0015979	K02699
TRINITY_DN52019_c0_g2	211.937	295.058	128.816	0.436577	-1.19569	0.000389263	0.0302228	3029	-	-
TRINITY_DN48173_c0_g1	557.732	724.268	391.196	0.540126	-0.888631	0.000389561	0.0302228	3567	GO:0016020;GO:0004630;GO:0046470;GO:0016042;GO:0005509;GO:0070290	K01115
TRINITY_DN49328_c0_g2	64.9221	36.4592	93.385	2.56136	1.35691	0.000390071	0.0302262	1377	-	-
TRINITY_DN56796_c0_g1	618.124	804.461	431.786	0.53674	-0.897705	0.000390271	0.0302262	2529	-	K20605
TRINITY_DN60568_c2_g1	1071.02	1832.65	309.385	0.168818	-2.56646	0.000390931	0.0302514	2485	-	K07088
TRINITY_DN54447_c2_g2	36.9386	56.7761	17.1011	0.301202	-1.73119	0.000392311	0.0303323	572	-	-
TRINITY_DN49108_c1_g1	1595.32	1140.23	2050.4	1.79823	0.846581	0.000393691	0.0304131	2173	GO:0048046;GO:0010490;GO:0009506;GO:0010253;GO:0010489;GO:0055114;GO:0005829;GO:0019305;GO:0005886;GO:0008830	K12451
TRINITY_DN45697_c0_g1	155.169	279.51	30.8278	0.110292	-3.1806	0.000395004	0.0304886	1316	-	-
TRINITY_DN56325_c0_g1	925.372	654.924	1195.82	1.82589	0.868602	0.000395456	0.0304975	1439	GO:0008299;GO:0016740	K13789
TRINITY_DN46283_c0_g1	37.9159	18.3661	57.4658	3.12891	1.64566	0.000398285	0.0306425	783	-	-
TRINITY_DN59926_c2_g2	318.52	420.235	216.804	0.515911	-0.954805	0.000398502	0.0306425	1858	GO:0016021	-
TRINITY_DN53385_c4_g4	590.547	413.978	767.116	1.85304	0.889891	0.000398541	0.0306425	4342	GO:0004674;GO:0005524;GO:0016021;GO:0006468	-
TRINITY_DN52776_c3_g3	939.24	664.747	1213.73	1.82586	0.868573	0.000398861	0.0306425	1712	GO:0003993;GO:0016311	-
TRINITY_DN57799_c1_g1	37.7326	0.915293	74.5499	81.4492	6.34783	0.000399026	0.0306425	1188	-	-
TRINITY_DN62407_c0_g1	31.1957	53.3989	8.99254	0.168403	-2.57001	0.000399698	0.0306682	1002	GO:0004674;GO:0005524;GO:0016021;GO:0006468	-
TRINITY_DN56760_c0_g3	12.5847	22.3026	2.86682	0.128542	-2.95969	0.000401594	0.0307877	1125	-	-
TRINITY_DN55547_c1_g2	5.38533	10.7707	0	0	-Inf	0.000401978	0.030791	1056	-	-
TRINITY_DN58128_c8_g2	105.615	146.09	65.1395	0.445886	-1.16525	0.00040375	0.0308935	1198	-	K09422
TRINITY_DN60618_c2_g1	4159.06	3002.55	5315.58	1.77035	0.824037	0.000403997	0.0308935	3174	-	-
TRINITY_DN61044_c2_g1	592.223	769.503	414.944	0.539237	-0.89101	0.000407771	0.0311558	2798	-	-
TRINITY_DN46899_c0_g1	628.931	439.872	817.989	1.85961	0.894999	0.000409849	0.0312883	1582	-	-
TRINITY_DN54062_c4_g1	60.5689	87.7311	33.4067	0.380785	-1.39295	0.000410625	0.031302	2626	GO:0005524;GO:0016597;GO:0004672;GO:0006468	-
TRINITY_DN59587_c0_g5	4.96613	0	9.93227	Inf	Inf	0.000410719	0.031302	718	-	-
TRINITY_DN52083_c0_g1	11619.4	7374.19	15864.5	2.15136	1.10525	0.000411848	0.0313617	529	GO:0009535;GO:0009765;GO:0046872;GO:0016021;GO:0016168;GO:0018298;GO:0009522	K08912
TRINITY_DN53903_c0_g1	875.854	618.31	1133.4	1.83306	0.874253	0.000413066	0.031428	1799	-	K03152
TRINITY_DN47187_c0_g1	2796.59	5556.57	36.6049	0.00658768	-7.24601	0.000415794	0.031609	738	GO:0005576	K13449
TRINITY_DN51369_c1_g6	2486.62	1755.94	3217.31	1.83225	0.873614	0.000416788	0.0316379	261	GO:0050661;GO:0016620;GO:0006006;GO:0051287;GO:0055114	K05298
TRINITY_DN59026_c0_g1	2890.17	1726.55	4053.8	2.34791	1.23138	0.000416871	0.0316379	4173	-	-
TRINITY_DN49045_c5_g1	117.977	73.7128	162.242	2.201	1.13816	0.000420008	0.0318494	644	GO:0009825;GO:0009897;GO:0009651;GO:0046658	-
TRINITY_DN48190_c1_g1	324.214	206.924	441.504	2.13365	1.09333	0.000420651	0.0318494	1025	-	-
TRINITY_DN60826_c0_g1	119.609	183.424	55.7932	0.304176	-1.71702	0.000421055	0.0318494	1979	GO:0016757	K13496
TRINITY_DN62166_c2_g4	276.254	187.986	364.523	1.93909	0.955382	0.0004216	0.0318494	1416	GO:0016020;GO:0006810	K14638
TRINITY_DN59788_c0_g2	73.3949	24.266	122.524	5.04919	2.33605	0.000422188	0.0318494	1322	GO:0016020;GO:0009664;GO:0005618;GO:0005576	-
TRINITY_DN49512_c3_g1	800.246	569.188	1031.3	1.81189	0.857493	0.000422362	0.0318494	3444	-	-
TRINITY_DN53564_c1_g1	9261.27	6699.83	11822.7	1.76463	0.819362	0.000422613	0.0318494	979	GO:0003824	K11517
TRINITY_DN49805_c0_g1	99.2759	144.773	53.7785	0.371467	-1.42869	0.00042262	0.0318494	2092	GO:0008270	K16280
TRINITY_DN60210_c5_g1	90.7029	144.637	36.769	0.254216	-1.97587	0.000422819	0.0318494	1655	-	-
TRINITY_DN56741_c3_g1	268.097	356.497	179.698	0.504065	-0.98832	0.000427216	0.0321539	1847	-	-
TRINITY_DN53914_c3_g2	4.90119	0	9.80238	Inf	Inf	0.000429713	0.032315	517	-	-
TRINITY_DN46570_c0_g3	106.763	65.659	147.868	2.25206	1.17124	0.000430592	0.0323429	324	-	-
TRINITY_DN50521_c4_g4	1704.85	1225.09	2184.61	1.78322	0.834488	0.000431083	0.0323429	2048	GO:0071554;GO:0016413;GO:0005794;GO:0016021	-
TRINITY_DN50598_c1_g1	3548.04	2559.05	4537.03	1.77293	0.826139	0.000431153	0.0323429	2025	GO:0016021	-
TRINITY_DN53400_c1_g1	2628.26	1882.93	3373.59	1.79167	0.841309	0.000434087	0.0325361	1515	GO:0016020;GO:0003729;GO:0044434;GO:0022625;GO:0006412;GO:0003735	K02871
TRINITY_DN47909_c1_g2	433.375	300.06	566.689	1.88858	0.917305	0.000434608	0.0325482	2240	-	-
TRINITY_DN58948_c0_g1	826.627	1063.9	589.356	0.553958	-0.85215	0.000437884	0.0327665	1100	GO:0009506;GO:0046914;GO:0030001;GO:0005886;GO:0005737;GO:0046916	-
TRINITY_DN56214_c2_g2	3212.98	2307.64	4118.31	1.78464	0.835633	0.000439572	0.0328447	2159	GO:0005856;GO:0005524;GO:0006468;GO:0003779;GO:0004553;GO:0004672;GO:0005975;GO:0016021	K05759
TRINITY_DN59899_c2_g5	18.1847	30.5055	5.8639	0.192224	-2.37914	0.000439653	0.0328447	465	-	-
TRINITY_DN48692_c5_g2	402.081	277.128	527.035	1.90178	0.927347	0.000440277	0.0328642	1447	-	K08906
TRINITY_DN53321_c1_g3	114.148	68.9049	159.391	2.31321	1.20989	0.000441745	0.0329467	2031	GO:0016757;GO:0016021	-
TRINITY_DN55483_c1_g2	227.463	150.672	304.253	2.0193	1.01386	0.000442224	0.0329553	1210	-	-
TRINITY_DN58168_c1_g8	40.1548	19.8247	60.4849	3.05099	1.60928	0.000444778	0.0331184	650	GO:0016036	-
TRINITY_DN51420_c0_g1	299.45	204.561	394.339	1.92773	0.946907	0.000447194	0.033271	1987	-	-
TRINITY_DN60780_c0_g1	819.836	1082.46	557.213	0.514765	-0.958014	0.000447769	0.0332865	6276	GO:0005774;GO:0055085;GO:0005524;GO:0006869;GO:0042626;GO:0016021	K05643
TRINITY_DN48895_c0_g1	99.6186	60.9196	138.318	2.27049	1.18301	0.000449833	0.0334125	2734	-	-
TRINITY_DN61280_c1_g1	736.463	521.073	951.852	1.82672	0.869252	0.000450475	0.0334329	732	-	-
TRINITY_DN62065_c2_g2	1194.12	848.493	1539.75	1.81469	0.859721	0.000451235	0.0334619	2353	-	-
TRINITY_DN55789_c2_g2	81.4405	39.3141	123.567	3.14307	1.65218	0.00045257	0.0335334	2247	-	-
TRINITY_DN61812_c5_g1	1077.65	766.045	1389.25	1.81354	0.858807	0.000453326	0.0335583	1346	GO:0010239;GO:0031426;GO:0005739;GO:0042644	-
TRINITY_DN50651_c1_g1	610.887	432.011	789.762	1.8281	0.870348	0.000453646	0.0335583	3754	GO:0034450;GO:0006457;GO:0003755;GO:0005634;GO:0000413;GO:0016021;GO:0000209	-
TRINITY_DN57526_c1_g1	1432.67	1021.99	1843.34	1.80368	0.850946	0.000455242	0.0336319	2914	GO:0006595;GO:0016740	K00797
TRINITY_DN52385_c0_g1	569.209	398.867	739.551	1.85413	0.890742	0.000455383	0.0336319	2006	-	-
TRINITY_DN54974_c1_g4	289.085	472.666	105.505	0.223213	-2.16351	0.00045583	0.0336376	351	GO:0016021;GO:0055114;GO:0006629;GO:0016717	K10256
TRINITY_DN51880_c1_g1	493.727	305.721	681.733	2.22992	1.15699	0.000457413	0.0337254	2092	GO:0046451;GO:0008652;GO:0009507	K16908
TRINITY_DN58424_c3_g1	8989.04	6494.82	11483.3	1.76806	0.822171	0.000457764	0.0337254	2499	GO:0006099;GO:0005975;GO:0030060;GO:0006108	K00026
TRINITY_DN48168_c1_g2	684.687	1061.04	308.331	0.290592	-1.78293	0.000458274	0.0337356	606	-	-
TRINITY_DN58774_c6_g1	466.776	318.16	615.391	1.93422	0.951748	0.00045987	0.0338139	1162	-	-
TRINITY_DN57391_c0_g1	237.8	435.86	39.7396	0.0911753	-3.45521	0.000460084	0.0338139	2248	GO:0016021;GO:0015238;GO:0015297;GO:0006855	-
TRINITY_DN46093_c0_g1	315.338	195.269	435.407	2.22979	1.1569	0.000460713	0.0338328	1371	-	-
TRINITY_DN55172_c1_g1	1017.37	727.874	1306.88	1.79547	0.844361	0.000461364	0.0338531	1382	-	-
TRINITY_DN61214_c0_g4	177.475	116.853	238.097	2.03758	1.02685	0.000467357	0.0342652	1939	-	-
TRINITY_DN51701_c2_g1	1938.83	1390.83	2486.82	1.78801	0.838353	0.000468127	0.0342939	1602	-	-
TRINITY_DN44964_c0_g1	13.8288	23.9634	3.69415	0.154158	-2.69752	0.000468862	0.0343101	919	-	K14488
TRINITY_DN48873_c0_g2	331.662	229.029	434.295	1.89624	0.923144	0.000469253	0.0343101	3798	GO:0004672;GO:0006468	-
TRINITY_DN46196_c0_g1	95.829	133.457	58.2006	0.436099	-1.19727	0.000469814	0.0343101	1766	GO:0016020	K01988
TRINITY_DN60495_c1_g3	2440.04	1750.22	3129.87	1.78828	0.838571	0.000470108	0.0343101	1025	GO:0044434;GO:0009579	K19034
TRINITY_DN65625_c0_g1	10.4562	1.82635	19.086	10.4504	3.38548	0.00047024	0.0343101	684	GO:0016020;GO:0044699	K02261
TRINITY_DN52509_c3_g1	4050.3	2917.99	5182.61	1.77609	0.828707	0.000471488	0.0343735	2138	GO:0016765	K11778
TRINITY_DN55129_c2_g1	450.691	314.957	586.425	1.86192	0.896791	0.000472289	0.0343798	1792	-	-
TRINITY_DN54111_c2_g3	441.244	307.002	575.485	1.87453	0.906529	0.000472332	0.0343798	3575	GO:0030246;GO:0004565;GO:0005618;GO:0005975;GO:0005773	-
TRINITY_DN48559_c0_g1	82.2031	137.483	26.9235	0.195832	-2.35231	0.000472933	0.034396	624	GO:0055085;GO:0005524;GO:0016021;GO:0042626	K05658
TRINITY_DN54543_c0_g1	708.801	914.723	502.878	0.54976	-0.863127	0.000474444	0.0344781	939	-	-
TRINITY_DN49504_c6_g1	1519.91	1941.66	1098.15	0.565574	-0.822213	0.00047801	0.0347095	3112	GO:0000166	-
TRINITY_DN49751_c1_g1	22.1128	36.1489	8.07682	0.223432	-2.16209	0.000484293	0.0351376	1827	GO:0003333;GO:0005886;GO:0015171	-
TRINITY_DN46995_c1_g1	156.655	210.886	102.424	0.485685	-1.04191	0.000486282	0.0352537	904	-	-
TRINITY_DN59832_c0_g5	634.301	445.372	823.229	1.84841	0.886282	0.000486716	0.035257	1582	GO:0006457;GO:0003755;GO:0000413	K03768
TRINITY_DN50798_c1_g1	441.423	308.61	574.236	1.86072	0.89586	0.00048736	0.0352755	1527	GO:0046658	-
TRINITY_DN57384_c1_g1	1713.9	1238.04	2189.77	1.76875	0.822727	0.000487911	0.0352872	2481	GO:0005634;GO:0006355;GO:0043565;GO:0003700	K09338
TRINITY_DN61165_c2_g3	132.964	85.1222	180.806	2.12408	1.08684	0.000488803	0.0353235	625	GO:0050832;GO:0031640	-
TRINITY_DN60611_c2_g1	340.868	211.051	470.686	2.2302	1.15717	0.000489325	0.0353331	202	GO:0009535;GO:0009765;GO:0046872;GO:0016021;GO:0016168;GO:0018298;GO:0009522	K08913
TRINITY_DN55239_c2_g1	55.2486	82.5647	27.9324	0.338309	-1.56358	0.000490606	0.0353974	1951	GO:0005615;GO:0051603;GO:0004197;GO:0005764	K16292
TRINITY_DN62150_c2_g1	509.769	357.719	661.82	1.85011	0.887613	0.000494438	0.0356455	548	-	-
TRINITY_DN51031_c0_g1	766.484	387.589	1145.38	2.95514	1.56323	0.000497214	0.0358172	621	-	K08912
TRINITY_DN58374_c1_g1	46.486	19.9393	73.0327	3.66276	1.87293	0.000498029	0.0358474	1426	GO:0042284;GO:0030148;GO:0016021;GO:0055114	K04712
TRINITY_DN59979_c1_g1	138.265	196.597	79.9332	0.406584	-1.29837	0.000499161	0.0359004	721	GO:0008152;GO:0003824	K01897
TRINITY_DN50191_c1_g2	6973.33	4244.51	9702.16	2.28582	1.19271	0.000500353	0.0359576	332	GO:0009535;GO:0009765;GO:0046872;GO:0016021;GO:0016168;GO:0018298;GO:0009522	K08912
TRINITY_DN54070_c0_g2	182.079	95.444	268.714	2.8154	1.49334	0.000500969	0.0359734	1947	GO:0016705;GO:0020037;GO:0005506;GO:0016021;GO:0004497;GO:0055114	K09587
TRINITY_DN55542_c2_g5	98.2959	144.915	51.6767	0.3566	-1.48762	0.000501733	0.0359998	1726	GO:0006511	-
TRINITY_DN60212_c4_g5	692.496	381.8	1003.19	2.62753	1.39371	0.000502963	0.0360595	229	GO:0009535;GO:0009765;GO:0046872;GO:0016021;GO:0016168;GO:0018298;GO:0009522	K08912
TRINITY_DN61985_c4_g1	2415.61	1743.75	3087.47	1.77059	0.82423	0.000505644	0.0362231	1583	GO:0015976;GO:0004089;GO:0008270	K01673
TRINITY_DN61762_c2_g1	1402.94	1009.44	1796.44	1.77965	0.831592	0.000507089	0.0362979	3621	-	-
TRINITY_DN62261_c2_g1	471.846	329.484	614.209	1.86416	0.898522	0.000507659	0.03631	2685	-	-
TRINITY_DN58426_c1_g3	297.751	204.429	391.072	1.913	0.935837	0.000508198	0.036311	1462	GO:0020037;GO:0055114;GO:0006979;GO:0046872;GO:0098869;GO:0004601;GO:0005576;GO:0042744	K00430
TRINITY_DN47460_c0_g1	774.838	528.915	1020.76	1.92992	0.948538	0.000508473	0.036311	3069	GO:0005615	-
TRINITY_DN53612_c0_g1	41.7659	21.139	62.3928	2.95155	1.56147	0.000509764	0.0363745	2801	-	-
TRINITY_DN51672_c0_g1	215.021	144.183	285.859	1.98261	0.987402	0.000510639	0.0364083	4097	GO:0008081;GO:0006629	-
TRINITY_DN52488_c3_g1	8.41053	15.7058	1.1152	0.0710057	-3.81592	0.000512165	0.0364884	832	-	-
TRINITY_DN54517_c0_g1	356.632	465.554	247.71	0.532075	-0.910299	0.000513491	0.0365389	2303	-	-
TRINITY_DN56157_c1_g1	722.614	930.223	515.005	0.553636	-0.85299	0.000513679	0.0365389	1221	GO:0005773	K08059
TRINITY_DN47198_c0_g1	1800.83	1302.36	2299.3	1.76549	0.820066	0.000514277	0.0365528	2437	GO:0003723	-
TRINITY_DN53751_c0_g1	600.925	262.171	939.678	3.58421	1.84166	0.000516937	0.0366923	1660	-	-
TRINITY_DN51676_c2_g2	1348.2	968.132	1728.27	1.78516	0.83605	0.00051705	0.0366923	365	GO:0016757	K18819
TRINITY_DN61497_c2_g1	6.63323	0	13.2665	Inf	Inf	0.000517887	0.0366949	648	-	-
TRINITY_DN56883_c0_g3	20.5431	7.22761	33.8587	4.68462	2.22793	0.000517896	0.0366949	410	-	-
TRINITY_DN59210_c1_g3	527.591	372.105	683.077	1.83571	0.876339	0.000518306	0.0366953	1929	GO:0016021	-
TRINITY_DN54814_c0_g1	57.3256	83.1493	31.502	0.37886	-1.40026	0.00052267	0.0369559	4198	-	K05909
TRINITY_DN59975_c1_g1	1563.61	2100.32	1026.89	0.488922	-1.03232	0.000522801	0.0369559	3145	GO:0003824	K01897
TRINITY_DN51768_c3_g2	193.042	121.52	264.564	2.17713	1.12243	0.000526179	0.0371657	2640	-	-
TRINITY_DN62483_c1_g3	157.942	103.624	212.26	2.04837	1.03448	0.000527375	0.0372212	221	GO:0006546;GO:0008483;GO:0004047;GO:0032259	K00605
TRINITY_DN50242_c2_g1	158.138	103.583	212.693	2.05335	1.03798	0.000528125	0.0372451	3520	GO:0016021;GO:0050660;GO:0004506;GO:0055114	K00511
TRINITY_DN56425_c0_g3	318.069	417.735	218.404	0.522828	-0.935591	0.000530968	0.0374165	1841	GO:0006810;GO:0005524;GO:0016021;GO:0016887	-
TRINITY_DN52187_c3_g1	45.124	5.58587	84.662	15.1565	3.92186	0.000532236	0.0374621	1715	GO:0005634;GO:0003677;GO:0006355;GO:0003700;GO:0046983	-
TRINITY_DN52025_c4_g1	596.725	421.784	771.666	1.82953	0.871473	0.000532441	0.0374621	2253	GO:0007165;GO:0016021;GO:0000159;GO:0034047	K11584
TRINITY_DN52242_c0_g3	4806.79	3483.88	6129.7	1.75945	0.815124	0.00053454	0.0375806	1551	GO:0008168;GO:0016021;GO:0032259	K12502
TRINITY_DN52533_c0_g2	879.477	626.65	1132.3	1.80692	0.85353	0.000535125	0.0375926	2337	GO:0006810;GO:0000166;GO:0005622;GO:0003676	-
TRINITY_DN58006_c1_g1	1916.71	2449.9	1383.52	0.564724	-0.824382	0.000537617	0.0377384	578	GO:0009072;GO:0046872;GO:0003868;GO:0055114	K00457
TRINITY_DN56139_c1_g1	763.588	544.126	983.05	1.80666	0.853324	0.000539906	0.0378698	6020	-	K15403
TRINITY_DN43493_c0_g1	104	64.3342	143.666	2.23312	1.15906	0.000540696	0.0378855	538	GO:0031209;GO:0007015;GO:0032403	K05752
TRINITY_DN56044_c1_g1	6.41685	12.462	0.371735	0.0298296	-5.06711	0.000540964	0.0378855	672	-	-
TRINITY_DN57321_c4_g1	86.3443	120.27	52.4182	0.435837	-1.19814	0.000541846	0.037918	2094	-	-
TRINITY_DN56883_c0_g2	54.2869	29.733	78.8408	2.65162	1.40688	0.0005431	0.0379764	501	-	-
TRINITY_DN49031_c0_g2	2890.46	2087.9	3693.03	1.76878	0.822752	0.00054461	0.0380137	1599	-	K00799
TRINITY_DN58093_c3_g2	1652.4	1126.19	2178.6	1.93448	0.951948	0.000544881	0.0380137	1806	-	-
TRINITY_DN51289_c0_g1	232.731	450.341	15.1207	0.0335762	-4.89642	0.00054489	0.0380137	2377	-	-
TRINITY_DN50498_c0_g1	1126.59	1679.71	573.463	0.341405	-1.55044	0.000546668	0.0381084	858	GO:0016020	-
TRINITY_DN53297_c1_g5	14.4949	27.9006	1.08915	0.039037	-4.67902	0.000548036	0.0381623	1259	-	-
TRINITY_DN57035_c1_g1	243.878	377.453	110.303	0.292229	-1.77483	0.000548653	0.0381623	1349	GO:0016020;GO:0006633;GO:0016491	K10256
TRINITY_DN59485_c3_g3	6.41132	12.8226	0	0	-Inf	0.000548819	0.0381623	569	GO:0016709;GO:0020037;GO:0005506;GO:0044550;GO:0016021;GO:0055114	K07408
TRINITY_DN49677_c4_g1	366.618	479.132	254.105	0.530344	-0.915	0.000549125	0.0381623	1987	GO:0012505;GO:0006810;GO:0098805;GO:0030118	-
TRINITY_DN49429_c0_g1	2053.93	1482.56	2625.3	1.77079	0.824392	0.000553679	0.0384493	2537	-	-
TRINITY_DN58941_c1_g1	9447.74	6857.83	12037.6	1.75531	0.81173	0.000556733	0.0386248	3512	GO:0098869;GO:0055114;GO:0051920	K03386
TRINITY_DN45720_c0_g1	662.381	468.661	856.101	1.8267	0.869236	0.000557058	0.0386248	1286	-	-
TRINITY_DN53765_c1_g3	377.607	235.461	519.752	2.20737	1.14233	0.000558075	0.0386657	1277	-	-
TRINITY_DN62425_c0_g2	92.8119	56.9495	128.674	2.25945	1.17597	0.000559323	0.0387226	1187	GO:0051219	-
TRINITY_DN53749_c0_g1	238.998	335.98	142.015	0.422689	-1.24233	0.000560387	0.0387444	1564	-	-
TRINITY_DN46940_c0_g1	39.0007	19.3797	58.6217	3.0249	1.59689	0.000560492	0.0387444	457	-	-
TRINITY_DN50965_c2_g5	1477.3	1061.93	1892.66	1.78229	0.833728	0.000561431	0.0387798	264	GO:0004332;GO:0006096	K01623
TRINITY_DN52987_c0_g1	378.22	491.845	264.595	0.537963	-0.894421	0.000563458	0.0388902	1385	GO:0006355;GO:0043565;GO:0003700	-
TRINITY_DN58013_c0_g1	745.19	424.29	1066.09	2.51265	1.32921	0.000566313	0.0390502	379	-	-
TRINITY_DN62151_c1_g1	1328.71	956.747	1700.68	1.77757	0.829904	0.000566638	0.0390502	2978	GO:0003854;GO:0055114;GO:0050662;GO:0047787	-
TRINITY_DN60535_c2_g1	6.34689	12.351	0.34283	0.0277574	-5.17099	0.000568541	0.0391516	544	-	-
TRINITY_DN51115_c1_g1	1688.13	933.184	2443.08	2.61801	1.38847	0.000569127	0.0391622	1811	GO:0016021	-
TRINITY_DN53808_c5_g2	263.795	413.048	114.541	0.277308	-1.85044	0.000570269	0.0391912	1564	GO:0006351	-
TRINITY_DN61303_c0_g1	1417.65	1812.56	1022.74	0.564252	-0.82559	0.000570412	0.0391912	2913	GO:0000287;GO:0045332;GO:0005524;GO:0016021;GO:0004012	K01530
TRINITY_DN58845_c0_g1	52.0967	76.1002	28.0932	0.36916	-1.43768	0.000573929	0.039403	576	GO:0016747	K19861
TRINITY_DN55627_c3_g1	22.2453	8.64583	35.8447	4.1459	2.05168	0.0005757	0.0394947	406	-	-
TRINITY_DN60848_c0_g1	181.936	250.887	112.985	0.450343	-1.1509	0.000577443	0.0395843	2557	GO:0003979;GO:0051287;GO:0055114	K00012
TRINITY_DN52724_c1_g2	2443.34	1746.94	3139.73	1.79728	0.845816	0.000580274	0.0397483	881	GO:0016021	K03542
TRINITY_DN52593_c0_g2	864.548	616.06	1113.04	1.8067	0.853356	0.000584312	0.0399947	1657	GO:0004045	K01056
TRINITY_DN50894_c1_g1	18.2382	30.2119	6.26454	0.207353	-2.26984	0.000587648	0.0401927	1487	GO:0016705;GO:0020037;GO:0005506;GO:0016021;GO:0004497;GO:0055114	-
TRINITY_DN55367_c0_g2	1105.04	796.397	1413.69	1.77511	0.827907	0.000588443	0.0402006	2590	GO:0016020;GO:0006457;GO:0003755;GO:0009543;GO:0000413;GO:0005528;GO:0009570	K01802
TRINITY_DN45505_c0_g1	41.5252	81.2121	1.83833	0.0226362	-5.46523	0.000588649	0.0402006	1676	GO:0042218;GO:0008483;GO:0016847;GO:0030170	K01762
TRINITY_DN60925_c2_g1	155.567	101.9	209.234	2.05332	1.03796	0.000589948	0.0402275	1370	-	-
TRINITY_DN54832_c1_g2	839.091	600.329	1077.85	1.79544	0.844337	0.000590011	0.0402275	1103	GO:0016021;GO:0009507	-
TRINITY_DN60664_c0_g2	836.44	1351.13	321.746	0.238131	-2.07017	0.000590375	0.0402275	871	-	-
TRINITY_DN59335_c1_g1	16.4818	30.1342	2.82935	0.0938918	-3.41286	0.000593725	0.0404255	1100	-	-
TRINITY_DN55905_c1_g1	43.0944	63.8576	22.3311	0.349701	-1.51581	0.000594788	0.0404675	3296	GO:0016020	-
TRINITY_DN53267_c1_g1	5537.13	4034.7	7039.56	1.74476	0.803024	0.000595395	0.0404725	2972	-	K05356
TRINITY_DN54255_c4_g2	600.791	775.105	426.477	0.550219	-0.861923	0.000595828	0.0404725	5752	-	-
TRINITY_DN62397_c2_g1	964.695	694.444	1234.95	1.77832	0.830518	0.000596201	0.0404725	1053	GO:0016021	K03320
TRINITY_DN56978_c0_g3	66.6922	32.9685	100.416	3.04582	1.60683	0.000598166	0.0405755	1497	-	K19307
TRINITY_DN54530_c4_g2	73.1265	43.0078	103.245	2.40062	1.26341	0.00059878	0.0405868	632	-	-
TRINITY_DN59345_c0_g5	366.363	623.802	108.925	0.174615	-2.51775	0.000600008	0.0406397	1031	-	-
TRINITY_DN62397_c3_g10	262.588	180.3	344.875	1.91278	0.935671	0.000601471	0.0406983	222	GO:0016021	-
TRINITY_DN61206_c0_g1	1152.02	829.392	1474.65	1.77799	0.830249	0.000602161	0.0406983	2480	GO:0030785;GO:0032259;GO:0009507	-
TRINITY_DN51306_c0_g1	93.6431	57.3003	129.986	2.2685	1.18174	0.00060222	0.0406983	1138	-	-
TRINITY_DN45265_c0_g1	38.2192	57.6235	18.8149	0.326514	-1.61478	0.000603091	0.0407268	568	-	-
TRINITY_DN56287_c0_g2	40.309	20.2032	60.4148	2.99036	1.58032	0.00060559	0.0408619	1500	GO:0006810;GO:0016021	-
TRINITY_DN58813_c2_g1	2963.95	2154.15	3773.76	1.75185	0.808883	0.000605992	0.0408619	2428	GO:0004616;GO:0051287;GO:0055114	K18121
TRINITY_DN50726_c0_g1	652.3	997.929	306.671	0.307308	-1.70224	0.000606471	0.0408638	1591	GO:0008152;GO:0003988	K07513
TRINITY_DN58453_c5_g1	150.384	95.5172	205.252	2.14885	1.10356	0.000607112	0.0408766	974	-	-
TRINITY_DN48004_c5_g1	16.5167	5.34043	27.693	5.18554	2.37449	0.00060935	0.0409769	529	GO:0016740	-
TRINITY_DN50406_c0_g1	44.5616	66.1768	22.9463	0.346743	-1.52806	0.000609505	0.0409769	1693	-	K08064
TRINITY_DN56652_c0_g1	274.012	184.077	363.947	1.97715	0.98342	0.000611229	0.0410511	2747	GO:0009789;GO:0005623;GO:0009651;GO:0045454	-
TRINITY_DN48875_c0_g1	1085.49	1392.74	778.245	0.558787	-0.839631	0.000611888	0.0410511	6071	GO:0003824	K10590
TRINITY_DN62040_c3_g1	155.413	102.268	208.558	2.03934	1.0281	0.000611966	0.0410511	286	GO:0009507	-
TRINITY_DN56997_c0_g1	296.621	204.33	388.912	1.90335	0.928544	0.000617302	0.0413784	1515	-	-
TRINITY_DN50495_c0_g1	42.5529	63.2592	21.8466	0.34535	-1.53387	0.000618534	0.0414304	702	GO:0016021	-
TRINITY_DN49208_c5_g1	558.562	375.76	741.364	1.97297	0.980372	0.000621051	0.0415683	2685	GO:0016021	-
TRINITY_DN58818_c3_g3	408.358	285.639	531.076	1.85925	0.894724	0.000631676	0.0422191	790	GO:0030286;GO:0007017	K10418
TRINITY_DN53304_c1_g3	624.523	445.9	803.145	1.80118	0.848941	0.000631705	0.0422191	3197	GO:0003977;GO:0005829;GO:0006048	-
TRINITY_DN56377_c1_g2	96.8421	133.95	59.734	0.445942	-1.16507	0.000633867	0.0423094	1017	-	-
TRINITY_DN48265_c0_g1	1407.99	1018.54	1797.43	1.76471	0.81943	0.000633991	0.0423094	2426	-	-
TRINITY_DN48961_c0_g1	38.2015	57.4871	18.9159	0.329046	-1.60364	0.000637583	0.0424968	754	GO:0009055	-
TRINITY_DN60308_c2_g1	1936	1407.64	2464.36	1.75071	0.807937	0.000637736	0.0424968	2067	GO:0008289;GO:0016021	-
TRINITY_DN47196_c0_g1	584.936	755.566	414.306	0.548339	-0.86686	0.000639249	0.0425664	4317	GO:0000287;GO:0045332;GO:0005524;GO:0016021;GO:0004012	K01530
TRINITY_DN60443_c1_g3	850.16	610.992	1089.33	1.78289	0.834215	0.000645648	0.042961	276	-	K03564
TRINITY_DN60225_c2_g2	6087.7	4448.22	7727.17	1.73714	0.796712	0.000647275	0.0430376	3823	GO:0019252;GO:0005978;GO:0008878;GO:0005524;GO:0009507	K00975
TRINITY_DN61898_c1_g3	16.6848	5.0377	28.3318	5.62396	2.49159	0.000649627	0.0431624	689	-	-
TRINITY_DN54065_c0_g1	187.752	96.1192	279.385	2.90665	1.53936	0.000650388	0.0431813	1426	GO:0005874;GO:0007017;GO:0005525;GO:0005200;GO:0005737;GO:0003924	K07375
TRINITY_DN50877_c1_g4	20.4596	33.2748	7.64442	0.229736	-2.12195	0.000653052	0.0433016	1222	-	K09422
TRINITY_DN50839_c0_g2	2273.8	1650.32	2897.28	1.75559	0.811958	0.000653395	0.0433016	2557	-	-
TRINITY_DN49558_c0_g2	298.01	423.968	172.053	0.405816	-1.3011	0.000653632	0.0433016	737	GO:0003677;GO:0008270	-
TRINITY_DN60987_c0_g1	477.368	618.369	336.367	0.543958	-0.878432	0.000655353	0.0433622	2148	-	-
TRINITY_DN55929_c2_g1	2888.09	2100.39	3675.8	1.75006	0.807406	0.000655503	0.0433622	2032	GO:0000166;GO:0003676	-
TRINITY_DN50013_c1_g3	53.8637	29.9163	77.8111	2.60096	1.37904	0.000659002	0.0435619	1451	-	K15919
TRINITY_DN47863_c1_g1	2876.62	2096.35	3656.89	1.74441	0.802739	0.000663704	0.0438148	1944	-	-
TRINITY_DN61103_c1_g1	740.62	528.605	952.636	1.80217	0.849735	0.000663794	0.0438148	1019	GO:0016671;GO:0008152	K07305
TRINITY_DN56769_c3_g3	1204.34	871.438	1537.24	1.76402	0.818871	0.000668736	0.0440877	403	GO:0008233	-
TRINITY_DN57087_c0_g1	60.9455	95.5607	26.3302	0.275534	-1.8597	0.000668901	0.0440877	830	-	-
TRINITY_DN58073_c3_g1	1132.78	800.074	1465.49	1.83169	0.873175	0.000669964	0.0441256	1750	GO:0016757	-
TRINITY_DN59428_c0_g1	250.309	329.102	171.517	0.521166	-0.940186	0.000676479	0.0445224	2340	-	-
TRINITY_DN53809_c2_g2	9219.67	6741.96	11697.4	1.73501	0.794945	0.000681249	0.0448039	1871	GO:0005524;GO:0006096;GO:0004618	K00927
TRINITY_DN51957_c0_g3	1086.86	1389.42	784.312	0.564491	-0.824979	0.000682616	0.0448612	4390	GO:0006355	-
TRINITY_DN57401_c2_g1	702.494	503.86	901.127	1.78845	0.838707	0.00068463	0.044961	1313	GO:0016020	-
TRINITY_DN61090_c2_g1	160.578	215.115	106.042	0.492957	-1.02047	0.000687375	0.0451086	4602	GO:0004252;GO:0006508;GO:0005618	-
TRINITY_DN53880_c6_g1	348.691	215.615	481.767	2.23439	1.15988	0.000692573	0.0454169	4180	-	-
TRINITY_DN59455_c0_g3	226.653	154.628	298.678	1.93158	0.949784	0.000698002	0.0456996	558	GO:0016787	-
TRINITY_DN58251_c1_g2	1650	1198.05	2101.95	1.75447	0.811035	0.000698923	0.0456996	1865	GO:0003779;GO:0015629;GO:0030042	K05765
TRINITY_DN58542_c0_g1	1851.35	1305.24	2397.45	1.83678	0.877181	0.000698958	0.0456996	975	-	K02946
TRINITY_DN58126_c1_g1	256.369	354.825	157.913	0.445044	-1.16798	0.000699099	0.0456996	3078	-	-
TRINITY_DN58891_c2_g2	689.717	473.605	905.829	1.91263	0.935554	0.00069944	0.0456996	1216	-	-
TRINITY_DN59718_c2_g1	365.097	255.472	474.723	1.85822	0.893923	0.000699908	0.0456996	2576	-	-
TRINITY_DN54565_c0_g2	495.214	352.306	638.123	1.81127	0.857004	0.000706562	0.0461009	2238	GO:0005774;GO:0005768;GO:0008757;GO:0016021;GO:0005802;GO:0032259	-
TRINITY_DN55372_c0_g1	791.673	567.354	1015.99	1.79076	0.840569	0.000710038	0.0462785	3389	-	K01054
TRINITY_DN47666_c0_g2	127.748	173.038	82.4589	0.476536	-1.06934	0.000710305	0.0462785	2833	GO:0016021	-
TRINITY_DN56430_c3_g1	2508.53	1829.61	3187.45	1.74215	0.800869	0.000716399	0.0466421	3065	GO:0006694;GO:0008168;GO:0016021;GO:0032259	K08242
TRINITY_DN62525_c3_g2	1136.55	1451.03	822.062	0.566537	-0.819758	0.000720875	0.0468791	1249	GO:2000028	K12124
TRINITY_DN50337_c7_g2	263.492	148.788	378.196	2.54184	1.34588	0.000721083	0.0468791	2252	-	-
TRINITY_DN51757_c3_g2	193.062	129.983	256.141	1.97056	0.978608	0.0007217	0.0468791	2380	-	-
TRINITY_DN59674_c3_g1	4828.47	3525.21	6131.73	1.73939	0.798584	0.000722145	0.0468791	1329	-	-
TRINITY_DN54111_c2_g1	2283.53	1670.3	2896.75	1.73427	0.794327	0.000723116	0.0468791	3551	GO:0030246;GO:0004565;GO:0005618;GO:0016021;GO:0005975;GO:0005773	-
TRINITY_DN55679_c4_g3	224.084	152.144	296.024	1.94569	0.960279	0.000723142	0.0468791	1549	GO:0016021	-
TRINITY_DN53806_c3_g4	627.436	447.235	807.638	1.80585	0.852674	0.000723813	0.0468891	2051	-	-
TRINITY_DN55059_c0_g1	4506.21	3309.29	5703.14	1.72337	0.785234	0.000725646	0.0469743	1631	-	-
TRINITY_DN54594_c2_g5	248.791	170.891	326.691	1.9117	0.934855	0.000727735	0.047044	1234	-	-
TRINITY_DN50175_c1_g1	183.254	123.378	243.13	1.97062	0.97865	0.000727761	0.047044	1996	-	-
TRINITY_DN57930_c0_g4	262.285	103.44	421.131	4.07125	2.02547	0.000737479	0.0476383	270	-	-
TRINITY_DN52722_c0_g2	1173.46	839.535	1507.38	1.7955	0.844386	0.000739861	0.0477581	2043	GO:0005488;GO:0016491	-
TRINITY_DN57368_c1_g3	2730.02	1995.86	3464.17	1.73568	0.7955	0.000740965	0.0477954	1032	GO:0004372;GO:0008168;GO:0006544;GO:0035999;GO:0032259;GO:0030170;GO:0006563	K00600
TRINITY_DN52366_c1_g5	19.1787	4.44208	33.9152	7.63498	2.93263	0.000742197	0.0478408	2120	GO:0005774;GO:0005768;GO:0008757;GO:0005802;GO:0032259	-
TRINITY_DN62418_c1_g3	802.096	568.785	1035.41	1.82039	0.864245	0.000745765	0.0480367	1007	-	-
TRINITY_DN61295_c1_g3	179.075	120.065	238.086	1.98297	0.987661	0.000749776	0.0482608	1452	GO:0050896	-
TRINITY_DN61008_c0_g1	220.536	290.165	150.906	0.52007	-0.943223	0.000753622	0.0484739	2575	GO:0005634;GO:0003677;GO:0006355	-
TRINITY_DN50845_c2_g1	1110.34	626.814	1593.87	2.54281	1.34642	0.000756144	0.0486017	3803	GO:0004553;GO:0008270;GO:0016021;GO:0005975	K19891
TRINITY_DN60108_c4_g1	211.501	142.936	280.066	1.95938	0.970394	0.000757283	0.0486404	714	-	-
TRINITY_DN49435_c0_g1	205.04	140.016	270.065	1.92881	0.947714	0.00075934	0.048738	932	GO:0016757	-
TRINITY_DN57984_c0_g4	50.132	73.0495	27.2146	0.37255	-1.4245	0.000760545	0.0487808	660	GO:0030246;GO:0005524;GO:0004672;GO:0016021;GO:0006468;GO:0048544	-
TRINITY_DN57776_c6_g1	426.456	561.625	291.287	0.51865	-0.947167	0.000762207	0.0488394	2359	GO:0004674;GO:0005524;GO:0006468	-
TRINITY_DN52589_c2_g4	4320.18	3169.92	5470.44	1.72574	0.787211	0.000762844	0.0488394	2340	GO:0048046;GO:0004553;GO:0016762;GO:0005618;GO:0010411;GO:0042546;GO:0071555	K08235
TRINITY_DN51258_c1_g1	585.116	750.672	419.56	0.558913	-0.839306	0.000763074	0.0488394	3260	GO:0006810;GO:0016021;GO:0005215	-
TRINITY_DN57515_c1_g2	5223.7	3823.47	6623.94	1.73244	0.792808	0.000763824	0.0488529	1423	GO:0006979;GO:0020037;GO:0098869;GO:0004601;GO:0055114	K00434
TRINITY_DN53240_c0_g2	2396.15	1748.82	3043.49	1.74032	0.799349	0.000764898	0.0488872	2120	GO:0046872;GO:0006508;GO:0070084;GO:0070006	K01265
TRINITY_DN57850_c0_g2	354.5	459.777	249.222	0.54205	-0.883503	0.000765643	0.0489003	1777	GO:0031146;GO:0019005;GO:0004842	-
TRINITY_DN51417_c3_g1	446.293	313.812	578.774	1.84434	0.883102	0.000766486	0.0489035	699	GO:0005509	-
TRINITY_DN55631_c0_g2	632.665	809.751	455.579	0.562617	-0.829776	0.000766897	0.0489035	1028	GO:0009506;GO:0016021;GO:0005358;GO:1904659;GO:0005886	-
TRINITY_DN50914_c0_g1	1287.44	895.947	1678.93	1.87391	0.906055	0.00076731	0.0489035	225	GO:0019253;GO:0009853;GO:0004497;GO:0055114;GO:0009507;GO:0016984	K01602
TRINITY_DN46217_c0_g1	50.9374	27.1675	74.7073	2.74988	1.45937	0.00076838	0.048916	421	GO:0004553;GO:0005975	K01188
TRINITY_DN51346_c1_g1	450.317	585.71	314.925	0.537681	-0.895178	0.000769425	0.048916	6349	-	K15082
TRINITY_DN62171_c5_g1	4.95387	9.90774	0	0	-Inf	0.000769857	0.048916	525	-	-
TRINITY_DN57324_c0_g1	283.761	195.749	371.774	1.89924	0.925421	0.000769936	0.048916	1453	GO:0030246;GO:0016853;GO:0005975	K01792
TRINITY_DN61575_c1_g1	1306.56	1666.6	946.524	0.567936	-0.816199	0.000770204	0.048916	3893	-	-
TRINITY_DN58110_c3_g2	93.8852	133.382	54.388	0.40776	-1.29421	0.00077189	0.048957	3246	-	-
TRINITY_DN50808_c2_g2	200.245	135.397	265.093	1.9579	0.969307	0.000771928	0.048957	962	-	-
TRINITY_DN45734_c0_g1	71.3808	100.569	42.1923	0.419535	-1.25314	0.00077262	0.0489666	304	-	-
TRINITY_DN48225_c5_g1	152.205	100.529	203.88	2.02806	1.0201	0.000773397	0.0489816	1992	-	-
TRINITY_DN55005_c1_g1	1357.17	1724.82	989.529	0.5737	-0.801632	0.000774567	0.0490215	2731	GO:0004674;GO:0005524;GO:0005509;GO:0006468	K13412
TRINITY_DN55872_c1_g1	34.4252	51.9452	16.9053	0.325445	-1.61952	0.000777533	0.0491749	642	GO:0044699	K03676
TRINITY_DN57123_c2_g2	5.63413	0.290015	10.9782	37.854	5.24237	0.000790438	0.0499563	963	-	-
TRINITY_DN49015_c5_g3	28.4152	44.0398	12.7905	0.290431	-1.78373	0.000791459	0.0499859	977	-	-
TRINITY_DN62097_c9_g3	53078.9	39153.3	67004.4	1.71133	0.775121	0.000792357	0.0500078	2435	-	-
TRINITY_DN56908_c0_g1	4231.12	3110.34	5351.91	1.72068	0.78298	0.000794166	0.0500871	2644	GO:0004366;GO:0016024;GO:0009570	K00630
TRINITY_DN60409_c1_g4	778.901	1097.5	460.298	0.419405	-1.25358	0.000794737	0.0500883	890	GO:0008152;GO:0003824	K01897
TRINITY_DN60203_c1_g1	484.257	333.067	635.447	1.90787	0.931961	0.00079624	0.0501402	3570	-	-
TRINITY_DN49221_c2_g4	4665.66	3425.43	5905.89	1.72413	0.785869	0.000796667	0.0501402	1808	GO:0004372;GO:0006544;GO:0035999;GO:0030170;GO:0006563	K00600
TRINITY_DN48674_c2_g2	127.721	198.291	57.1505	0.288215	-1.79478	0.000804628	0.0506062	1312	-	K00799
TRINITY_DN51472_c0_g1	2487.04	1818.96	3155.11	1.73457	0.794577	0.000809205	0.0508588	1198	GO:0030529	K02961
TRINITY_DN62142_c3_g1	51.3644	28.5378	74.1911	2.59975	1.37837	0.000811106	0.050943	1974	-	-
TRINITY_DN53595_c1_g1	592.861	424.772	760.95	1.79143	0.841114	0.000812819	0.0510152	3850	-	-
TRINITY_DN59616_c2_g3	3600.17	2408.88	4791.47	1.98909	0.992105	0.000815447	0.0511448	306	GO:0009535;GO:0009765;GO:0046872;GO:0016021;GO:0016168;GO:0018298;GO:0009522	K08910
TRINITY_DN47144_c0_g1	41.2466	21.5556	60.9376	2.827	1.49927	0.000823458	0.0516115	1754	-	-
TRINITY_DN48589_c0_g1	418.663	295.981	541.345	1.82899	0.871043	0.000827309	0.0518171	4059	GO:0016020;GO:0016740	-
TRINITY_DN51471_c1_g2	1429.4	997.896	1860.91	1.86483	0.899047	0.000828564	0.0518366	2366	GO:0005525;GO:0003924	-
TRINITY_DN48812_c0_g4	18.3756	30.1816	6.56953	0.217667	-2.19981	0.000828764	0.0518366	1479	GO:0016705;GO:0020037;GO:0005506;GO:0004497;GO:0055114	K01723
TRINITY_DN47319_c2_g3	15437.4	10587.4	20287.5	1.91619	0.938243	0.000830782	0.051927	289	GO:0044425;GO:0005488;GO:0015979;GO:0009507;GO:0034357	K08907
TRINITY_DN54939_c1_g1	2467.17	1805.64	3128.7	1.73274	0.793053	0.000833593	0.0520669	1343	-	-
TRINITY_DN56076_c0_g2	382.333	253.604	511.062	2.0152	1.01092	0.00083479	0.0520841	1824	-	-
TRINITY_DN57368_c1_g1	8847.3	6511.64	11182.9	1.71738	0.780207	0.000835236	0.0520841	1577	GO:0044763;GO:0044237;GO:0009536;GO:0044281	K00600
TRINITY_DN51372_c0_g4	7137.42	5263.61	9011.23	1.71199	0.775673	0.000835592	0.0520841	854	GO:0008233	-
TRINITY_DN58779_c2_g2	106.156	54.7845	157.528	2.87541	1.52377	0.000840723	0.0523679	561	-	-
TRINITY_DN47332_c0_g1	1291.83	940.555	1643.1	1.74695	0.804836	0.000846385	0.0526844	2569	GO:0016021	-
TRINITY_DN57880_c2_g3	160.622	249.577	71.6678	0.287157	-1.80009	0.000848338	0.0527698	597	-	-
TRINITY_DN58107_c0_g2	15.9616	5.40974	26.5135	4.90106	2.29309	0.000850034	0.052839	725	GO:0016614;GO:0050660;GO:0055114	K00108
TRINITY_DN55099_c4_g1	546.335	390.441	702.23	1.79856	0.846839	0.000851663	0.052904	2493	GO:0005992;GO:0003825	K16055
TRINITY_DN49846_c2_g1	63.3789	109.207	17.5503	0.160706	-2.63751	0.000853084	0.052956	3045	-	-
TRINITY_DN50015_c0_g1	479.974	259.539	700.41	2.69867	1.43225	0.000854298	0.0529951	1757	GO:0016021;GO:0016788	-
TRINITY_DN60891_c3_g1	21.7649	34.9986	8.53123	0.243759	-2.03647	0.000855611	0.0530403	1129	-	-
TRINITY_DN53723_c2_g1	268.997	186.197	351.796	1.88937	0.917908	0.000856519	0.0530603	1038	-	-
TRINITY_DN48351_c0_g2	196.143	133.829	258.457	1.93125	0.949533	0.000862951	0.0534223	2102	-	-
TRINITY_DN48331_c0_g1	1176.91	855.517	1498.31	1.75135	0.808465	0.000864013	0.0534515	1908	GO:0009941;GO:0016788	-
TRINITY_DN46565_c0_g1	352.458	465.453	239.463	0.514472	-0.958837	0.000865257	0.053492	1286	GO:0016020	-
TRINITY_DN57636_c0_g1	879.575	637.103	1122.05	1.76117	0.816533	0.000867086	0.0535685	3519	-	-
TRINITY_DN46269_c0_g2	137.145	271.394	2.89572	0.0106698	-6.55032	0.000872195	0.0538305	740	-	-
TRINITY_DN52399_c0_g4	10.3907	18.632	2.1494	0.115361	-3.11578	0.000872513	0.0538305	609	-	-
TRINITY_DN52632_c2_g1	89.1154	130.358	47.8723	0.367236	-1.44522	0.000873389	0.0538479	660	GO:0016020	-
TRINITY_DN62178_c4_g2	127.222	83.1422	171.302	2.06035	1.04289	0.000874689	0.0538594	234	GO:0016628;GO:0055114;GO:0015979;GO:0008033;GO:0071949;GO:0045550;GO:0015995	K10960
TRINITY_DN52920_c0_g1	424.438	300.048	548.827	1.82913	0.871158	0.00087484	0.0538594	1366	GO:0008299;GO:0050518	K00991
TRINITY_DN47288_c0_g1	30.3649	50.9939	9.73601	0.190925	-2.38892	0.000875358	0.0538594	1521	GO:0016020	-
TRINITY_DN59208_c2_g3	19.5659	31.8042	7.32764	0.230399	-2.1178	0.000876258	0.0538783	1311	-	-
TRINITY_DN61340_c0_g2	692.498	883.937	501.059	0.566849	-0.818964	0.000880312	0.0540909	1180	GO:0005507;GO:0005576;GO:0016021;GO:0055114;GO:0008447	-
TRINITY_DN55861_c1_g3	2329.56	1689.2	2969.91	1.75817	0.814077	0.000886683	0.0544454	1494	GO:0005622	K02931
TRINITY_DN58588_c0_g1	79.1613	120.667	37.6558	0.312065	-1.68008	0.000887828	0.0544789	2630	GO:0004672	-
TRINITY_DN62071_c2_g1	1829.91	2321.15	1338.68	0.576731	-0.79403	0.000889159	0.0545237	4268	-	-
TRINITY_DN52564_c1_g2	929.432	675.727	1183.14	1.75091	0.808104	0.000889895	0.0545319	2683	-	-
TRINITY_DN48534_c2_g4	1790.89	1129.22	2452.57	2.17191	1.11896	0.000894236	0.0547397	272	-	K08905
TRINITY_DN55064_c3_g3	75.0549	105.821	44.2893	0.418532	-1.25659	0.000894685	0.0547397	1401	-	-
TRINITY_DN52871_c6_g1	18.1017	30.0605	6.14284	0.204349	-2.29089	0.000895096	0.0547397	720	-	-
TRINITY_DN49321_c4_g1	84.0455	51.5397	116.551	2.26139	1.17721	0.00089588	0.0547507	2153	-	-
TRINITY_DN58574_c1_g1	892.575	646.915	1138.23	1.75948	0.815149	0.000900031	0.0549673	2918	-	-
TRINITY_DN51201_c5_g1	1017.25	741.696	1292.81	1.74305	0.801613	0.000902885	0.0551045	4378	GO:0004252;GO:0006508;GO:0005618	-
TRINITY_DN58930_c1_g3	955.06	685.556	1224.56	1.78624	0.836923	0.000904333	0.0551558	557	GO:0030529	K02909
TRINITY_DN53310_c0_g1	944.757	685.05	1204.46	1.75821	0.814109	0.00090774	0.0553211	1565	GO:0009543;GO:0010207	-
TRINITY_DN51788_c0_g1	583.113	834.414	331.812	0.397658	-1.3304	0.000908263	0.0553211	1637	GO:0016747	-
TRINITY_DN51822_c2_g1	473.035	339.903	606.168	1.78335	0.834594	0.000914547	0.0556664	782	-	-
TRINITY_DN45510_c0_g1	95.077	130.917	59.2373	0.452481	-1.14407	0.000916783	0.0557651	765	-	-
TRINITY_DN51384_c2_g1	54.183	92.4952	15.8707	0.171584	-2.54301	0.000918246	0.0558167	576	-	-
TRINITY_DN53564_c1_g3	594.041	427.731	760.351	1.77764	0.82996	0.000921366	0.0559688	687	-	-
TRINITY_DN49375_c3_g1	763.07	551.393	974.747	1.76779	0.821947	0.000927628	0.0563055	1392	-	-
TRINITY_DN59599_c2_g2	348.484	97.3624	599.607	6.1585	2.62258	0.00092829	0.0563055	1061	GO:0009535;GO:0009523;GO:0018298;GO:0046872;GO:0009765;GO:0016021;GO:0016168;GO:0009522	K08912
TRINITY_DN49274_c2_g2	1621.38	1183.53	2059.23	1.73991	0.799012	0.000928771	0.0563055	6609	-	-
TRINITY_DN59232_c0_g2	565.102	405.827	724.376	1.78494	0.835876	0.000932742	0.0565085	1752	GO:0006011;GO:0003983	K00963
TRINITY_DN49957_c0_g1	221.249	146.81	295.689	2.0141	1.01013	0.000936713	0.0567111	409	-	-
TRINITY_DN55066_c1_g1	287.637	199.89	375.384	1.87796	0.909164	0.000939788	0.0568401	2617	-	-
TRINITY_DN58782_c1_g4	14.9463	4.69464	25.1979	5.36737	2.42422	0.000940095	0.0568401	464	GO:0048046;GO:0004553;GO:0016762;GO:0005618;GO:0010411;GO:0042546;GO:0071555	-
TRINITY_DN60052_c1_g2	73.3209	110.184	36.4579	0.330883	-1.59561	0.00094912	0.0573474	2141	-	-
TRINITY_DN60179_c0_g1	55.2542	79.1013	31.4071	0.397049	-1.33261	0.000954561	0.0576378	1810	-	-
TRINITY_DN48442_c2_g1	25.706	40.0074	11.4046	0.285062	-1.81065	0.000957573	0.0577812	1759	-	-
TRINITY_DN49252_c3_g4	438.428	314.207	562.649	1.7907	0.840522	0.000970292	0.0585098	679	-	-
TRINITY_DN54411_c0_g1	3012.31	2221.27	3803.35	1.71224	0.775888	0.000972376	0.0585965	1571	-	-
TRINITY_DN51113_c1_g1	97.4636	190.628	4.2988	0.0225507	-5.47068	0.000975497	0.0587455	1477	-	K15813
TRINITY_DN44861_c0_g1	39.489	77.575	1.40308	0.0180867	-5.78892	0.00097757	0.0588313	593	-	-
TRINITY_DN49826_c3_g3	35.2972	17.7613	52.8331	2.97462	1.5727	0.000982095	0.0590644	763	-	-
TRINITY_DN56840_c1_g1	2236.66	2820.14	1653.18	0.586203	-0.770528	0.000986617	0.059297	4524	-	K08869
TRINITY_DN61807_c1_g2	95.3539	130.533	60.1745	0.46099	-1.11719	0.000990062	0.0594647	6896	-	-
TRINITY_DN54886_c0_g2	1768.87	1294.83	2242.91	1.73221	0.792614	0.00099517	0.0597319	1097	-	K11145
TRINITY_DN51691_c0_g1	379.423	269.572	489.275	1.815	0.859974	0.0010019	0.0600565	1867	GO:0003677;GO:0005634	-
TRINITY_DN62397_c3_g8	1974.26	1458.51	2490.01	1.70723	0.771659	0.0010019	0.0600565	313	-	-
TRINITY_DN52363_c1_g1	620.895	823.851	417.94	0.5073	-0.979088	0.00100585	0.0602343	1991	GO:0048046;GO:0004553;GO:0016762;GO:0005618;GO:0010411;GO:0042546;GO:0071555	K08235
TRINITY_DN58421_c5_g1	1549.82	1139.56	1960.09	1.72005	0.782452	0.0010062	0.0602343	1437	GO:0009055	-
TRINITY_DN55917_c0_g5	1055.53	767.4	1343.67	1.75093	0.808123	0.00100895	0.0603571	1299	GO:0006662;GO:0015035;GO:0005623;GO:0055114;GO:0045454	-
[truncated: 81,547 more rows]

## Sheet: CK vs SCPMAOM
id	baseMean	baseMeanCK	baseMeanSCPMAOM	foldChange(SCPMAOM/CK)	log2FoldChange	pval	padj	Length	GO	KEGG
[truncated: 84,089 more rows]
